# Supplementary material for: An integrative atlas of chicken long non-coding genes and their annotations across 25 tissues
Source: Sci Rep. 2020 Nov 24;10:20457. doi: 10.1038/s41598-020-77586-x (PMC7686352; doi:10.1038/s41598-020-77586-x)
Supplement: Supplementary file 2 — Supplementary Information 2. [file 41598_2020_77586_MOESM2_ESM.txt]

chr	start	end	strand	gnId	tpId	source	version	gnBiotype	tpBiotype	gnName	gnNameDesc	gnNameGga	hgncGga	wikigeneGga	hgncHsa1to1	wikigeneHsa1to1	hgncMmu1to1	wikigeneMmu1to1	gnNameDescGga	gnNameDescHsa1to1	gnNameDescMmu1to1	gnNameDescHsaXtoMany	gnNameDescMmuXtoMany	orthHsaType	orthMmuType	orthHsaGnId	orthMmuGnId	hgncHsaXtoMany	hgncMmuXtoMany	wikigeneHsaXtoMany	wikigeneMmuXtoMany	exNb	exSz	inSz	tpSz	nbTp	gnSz	feelLncPcgClassName	feelLncPcgClassType	feelLncPcgGnId	feelLncPcgGnName	feelLncPcgGnDist	feelPcgPcgClassName	feelPcgPcgClassType	feelPcgPcgGnId	feelPcgPcgGnName	feelPcgPcgGnDist	feelMirLncClassName	feelMirLncGnId
1	30	2665	+	ENSGALG00000045540	ENSGALT00000085567	ensembl	v94	pcg	protein_coding	CLC2DL3	C-type lectin domain family 2 member D-like 3	NA	NA	CLC2DL3	NA	NA	NA	NA	C-type lectin domain family 2 member D-like 3	NA	NA	CD69 molecule_XtoMany	CD69 antigen_XtoMany	one2many	one2many	ENSG00000110848_XtoMany	ENSMUSG00000030156_XtoMany	CD69_XtoMany	NA	CD69_XtoMany	Cd69_XtoMany	7;7;7	48;107;193	30;145.5;1363	720;720;720	1	720	NA	unclassified	NA	NA	NA	lincConv	1.1.1	ENSGALG00000031626	LOC430443	7247	NA	NA
1	1047	6887	-	INRAGALG00000000001	INRAGALT00000000001;INRAGALT00000000002	INRA	2018	lnc	antisense	INRAGALG00000000001	NA	NA	NA	NA	NA	NA	NA	NA	NA	NA	NA	NA	NA	NA	NA	NA	NA	NA	NA	NA	NA	2;2;2	722;2867.5;5018	105;107.5;110	5735;5737.5;5740	2	5737.5	lncgASexOvlp	n.1.1	ENSGALG00000045540	CLC2DL3	0	NA	unclassified	NA	NA	NA	NA	NA
1	4376	5931	+	107054287	XR_001469189	NCBI	v103	lnc	lncRNA_NCBI	107054287	NA	NA	NA	NA	NA	NA	NA	NA	NA	NA	NA	NA	NA	NA	NA	NA	NA	NA	NA	NA	NA	2;2;2	658;734;810	92;92;92	1468;1468;1468	1	1468	lincSSdw	1.1.1	ENSGALG00000045540	CLC2DL3	1711	NA	unclassified	NA	NA	NA	NA	NA
1	9912	14699	-	ENSGALG00000031626	ENSGALT00000065662;ENSGALT00000081419	ensembl	v94	pcg	protein_coding	LOC430443	guanylyl cyclase-activating protein 1-like	NA	NA	LOC430443	NA	NA	NA	NA	guanylyl cyclase-activating protein 1-like	NA	NA	NA	NA	NA	NA	NA	NA	NA	NA	NA	NA	4;4.5;5	24;128;198	100;1244;1892	471;519;567	2	519	NA	unclassified	NA	NA	NA	lincSSdw	n.1.1	ENSGALG00000038274	LOC107053049	6236	NA	NA
1	10793	12990	+	INRAGALG00000000003	INRAGALT00000000005	INRA	2018	lnc	antisense	INRAGALG00000000003	NA	NA	NA	NA	NA	NA	NA	NA	NA	NA	NA	NA	NA	NA	NA	NA	NA	NA	NA	NA	NA	1;1;1	2198;2198;2198	NA	2198;2198;2198	1	2198	lncgASexNest	1.1.1	ENSGALG00000031626	LOC430443	0	NA	unclassified	NA	NA	NA	NA	NA
1	20935	25758	-	ENSGALG00000038274	ENSGALT00000058291;ENSGALT00000080441	ensembl	v94	pcg	protein_coding	LOC107053049	guanylyl cyclase-activating protein 1-like	NA	NA	LOC107053049	NA	NA	NA	NA	guanylyl cyclase-activating protein 1-like	NA	NA	NA	NA	NA	NA	NA	NA	NA	NA	NA	NA	4;4.5;5	24;128;198	100;1244;1927	459;507;555	2	507	NA	unclassified	NA	NA	NA	lincDivg	n.1.1	ENSGALG00000041494	GOLGB1	8442	NA	NA
1	26827	27844	+	INRAGALG00000000004	INRAGALT00000000006	INRA	2018	lnc	lincRNA	INRAGALG00000000004	NA	NA	NA	NA	NA	NA	NA	NA	NA	NA	NA	NA	NA	NA	NA	NA	NA	NA	NA	NA	NA	1;1;1	1018;1018;1018	NA	1018;1018;1018	1	1018	lincDivg	1.1.1	ENSGALG00000038274	LOC107053049	1069	NA	unclassified	NA	NA	NA	NA	NA
1	34200	67146	+	ENSGALG00000041494	ENSGALT00000081071	ensembl	v94	pcg	protein_coding	GOLGB1	golgin B1	GOLGB1	GOLGB1	GOLGB1	GOLGB1	GOLGB1	NA	Golgb1	golgin B1	golgin B1	NA	NA	NA	one2one	one2one	ENSG00000173230	ENSMUSG00000034243	NA	NA	NA	NA	19;19;19	65;132;5042	136;1057;4391	9310;9310;9310	1	9310	NA	unclassified	NA	NA	NA	lincDivg	1.1.1	ENSGALG00000038274	LOC107053049	8442	NA	NA
1	70097	82102	+	ENSGALG00000039682	ENSGALT00000053187	ensembl	v94	pcg	protein_coding	HCLS1	hematopoietic cell-specific Lyn substrate 1	HCLS1	NA	HCLS1	NA	NA	NA	NA	hematopoietic cell-specific Lyn substrate 1	NA	NA	hematopoietic cell-specific Lyn substrate 1_XtoMany	hematopoietic cell specific Lyn substrate 1_XtoMany	one2many	one2many	ENSG00000180353_XtoMany	ENSMUSG00000022831_XtoMany	HCLS1_XtoMany	NA	HCLS1_XtoMany	Hcls1_XtoMany	15;15;15	55;108;1082	131;510;2000	2559;2559;2559	1	2559	NA	unclassified	NA	NA	NA	lincSSdw	1.1.1	ENSGALG00000041494	GOLGB1	2951	NA	NA
1	95033	98698	-	ENSGALG00000038044	ENSGALT00000082348;ENSGALT00000054274	ensembl	v94	pcg	protein_coding	NME6	NME/NM23 nucleoside diphosphate kinase 6	NA	NA	NME6	NME6	NME6	NA	Nme6	NME/NM23 nucleoside diphosphate kinase 6	NME/NM23 nucleoside diphosphate kinase 6	NA	NA	NA	one2one	one2one	ENSG00000172113	ENSMUSG00000032478	NA	NA	NA	NA	5;5.5;6	40;106;1405	96;388;1305	855;1335;1815	2	1335	NA	unclassified	NA	NA	NA	lincDivg	n.1.1	ENSGALG00000032458	RABL2L	53	NA	NA
1	98751	102696	+	ENSGALG00000032458	ENSGALT00000075097	ensembl	v94	pcg	protein_coding	RABL2L	RAB, member of RAS oncogene family-like 2-like	RABL2L	NA	RABL2L	NA	NA	NA	Rabl2	RAB, member of RAS oncogene family-like 2-like	NA	NA	RAB, member of RAS oncogene family like 2B_XtoMany#RAB, member of RAS oncogene family like 2B_XtoMany#RAB, member of RAS oncogene family like 2A_XtoMany	NA	one2many	one2one	ENSG00000079974_XtoMany#ENSG00000079974_XtoMany#ENSG00000144134_XtoMany	ENSMUSG00000022621	RABL2B_XtoMany#RABL2B_XtoMany#RABL2A_XtoMany	NA	RABL2A_XtoMany#RABL2B_XtoMany#RABL2A_XtoMany	NA	8;8;8	30;91;404	80;286;961	1058;1058;1058	1	1058	NA	unclassified	NA	NA	NA	lincDivg	1.1.1	ENSGALG00000038044	NME6	53	NA	NA
1	103810	125279	-	ENSGALG00000034366	ENSGALT00000071424;ENSGALT00000059027	ensembl	v94	pcg	protein_coding	ACR	acrosin	ACR	ACR	ACRL	ACR	ACR	NA	Acr	acrosin-like	acrosin	NA	NA	NA	one2one	one2one	ENSG00000100312	ENSMUSG00000022622	NA	NA	NA	NA	5;5;5	117;198;2458	80;192;19944	1078;2136;3194	2	2136	NA	unclassified	NA	NA	NA	lncgSSinCont	n.1.1	ENSGALG00000035824	ARSA	0	NA	NA
1	106221	121695	-	ENSGALG00000035824	ENSGALT00000082928;ENSGALT00000048685	ensembl	v94	pcg	protein_coding	ARSA	arylsulfatase A	ARSA	ARSA	ARSA	ARSA	ARSA	NA	Arsa	arylsulfatase A	arylsulfatase A	NA	NA	NA	one2one	one2one	ENSG00000100299	ENSMUSG00000022620	NA	NA	NA	NA	8;8;8	103;194.5;2287	112;410.5;9310	3486;3496;3506	2	3496	NA	unclassified	NA	NA	NA	lncgSSinNest	n.1.1	ENSGALG00000034366	ACR	0	NA	NA
1	111164	111928	+	107054191	XR_001468309	NCBI	v103	lnc	lncRNA_NCBI	107054191	NA	NA	NA	NA	NA	NA	NA	NA	NA	NA	NA	NA	NA	NA	NA	NA	NA	NA	NA	NA	NA	2;2;2	55;242;429	285;285;285	484;484;484	1	484	lncgASexNest	1.1.1	ENSGALG00000034366	ACR	0	NA	unclassified	NA	NA	NA	NA	NA
1	138114	139128	+	INRAGALG00000000006	INRAGALT00000000008	INRA	2018	lnc	lincRNA	INRAGALG00000000006	NA	NA	NA	NA	NA	NA	NA	NA	NA	NA	NA	NA	NA	NA	NA	NA	NA	NA	NA	NA	NA	1;1;1	1015;1015;1015	NA	1015;1015;1015	1	1015	lincDivg	1.1.1	ENSGALG00000034366	ACR	12835	NA	unclassified	NA	NA	NA	NA	NA
1	139426	141359	+	INRAGALG00000000007	INRAGALT00000000009	INRA	2018	lnc	lincRNA	INRAGALG00000000007	NA	NA	NA	NA	NA	NA	NA	NA	NA	NA	NA	NA	NA	NA	NA	NA	NA	NA	NA	NA	NA	2;2;2	381;952.5;1524	33;33;33	1905;1905;1905	1	1905	lincDivg	1.1.1	ENSGALG00000034366	ACR	14147	NA	unclassified	NA	NA	NA	NA	NA
1	155624	364584	+	ENSGALG00000033919	ENSGALT00000080172	ensembl	v94	pcg	protein_coding	SHANK3	SH3 and multiple ankyrin repeat domains 3	NA	NA	NA	SHANK3	SHANK3	NA	Shank3	NA	SH3 and multiple ankyrin repeat domains 3	NA	NA	NA	one2one	one2one	ENSG00000251322	ENSMUSG00000022623	NA	NA	NA	NA	13;13;13	51;114;340	757;11490.5;74285	1803;1803;1803	1	1803	NA	unclassified	NA	NA	NA	NA	unclassified	NA	NA	NA	NA	NA
1	234575	426456	-	NONGGAG000002	NONGGAT000002;NONGGAT000004;NONGGAT000005;NONGGAT000006	NONCODE	v5	lnc	lincRNA	NONGGAG000002	NA	NA	NA	NA	NA	NA	NA	NA	NA	NA	NA	NA	NA	NA	NA	NA	NA	NA	NA	NA	NA	2;2;2	18;310;2210	35194;58602.5;189649	483;1383.5;2378	4	1383.5	lncgASinCont_n.n.n	n.n.n	ENSGALG00000039165	ENSGALG00000039165	0	NA	unclassified	NA	NA	NA	lncgASinNest;lncgASinNest	ENSGALG00000034440;ENSGALG00000038707
1	292474	292583	+	ENSGALG00000034440	ENSGALT00000076498	ensembl	v94	mir	miRNA	MIR6708	microRNA 6708	gga-mir-6708	NA	MIR6708	NA	NA	NA	NA	microRNA 6708	NA	NA	NA	NA	NA	NA	NA	NA	NA	NA	NA	NA	1;1;1	110;110;110	NA	110;110;110	1	110	NA	unclassified	NA	NA	NA	NA	unclassified	NA	NA	NA	NA	NA
1	317086	317182	+	ENSGALG00000038707	ENSGALT00000061579	ensembl	v94	mir	miRNA	MIR1604	microRNA 1604	gga-mir-1604	NA	MIR1604	NA	NA	NA	NA	microRNA 1604	NA	NA	NA	NA	NA	NA	NA	NA	NA	NA	NA	NA	1;1;1	97;97;97	NA	97;97;97	1	97	NA	unclassified	NA	NA	NA	NA	unclassified	NA	NA	NA	NA	NA
1	371341	387124	+	INRAGALG00000000008	INRAGALT00000000010	INRA	2018	lnc	lincRNA	INRAGALG00000000008	NA	NA	NA	NA	NA	NA	NA	NA	NA	NA	NA	NA	NA	NA	NA	NA	NA	NA	NA	NA	NA	2;2;2	56;111.5;167	15565;15565;15565	223;223;223	1	223	lincSSup	1.1.1	ENSGALG00000039165	ENSGALG00000039165	6616	NA	unclassified	NA	NA	NA	NA	NA
1	393740	397870	+	ENSGALG00000039165	ENSGALT00000052302	ensembl	v94	pcg	protein_coding	ENSGALG00000039165	NA	NA	NA	NA	NA	NA	NA	NA	NA	NA	NA	NA	NA	NA	NA	NA	NA	NA	NA	NA	NA	2;2;2	217;392.5;568	3350;3350;3350	785;785;785	1	785	NA	unclassified	NA	NA	NA	NA	unclassified	NA	NA	NA	NA	NA
1	416431	418768	+	INRAGALG00000000009	INRAGALT00000000011	INRA	2018	lnc	lincRNA	INRAGALG00000000009	NA	NA	NA	NA	NA	NA	NA	NA	NA	NA	NA	NA	NA	NA	NA	NA	NA	NA	NA	NA	NA	3;3;3	211;250;1435	169;225;281	1896;1896;1896	1	1896	lincSSdw	1.1.1	ENSGALG00000039165	ENSGALG00000039165	18561	NA	unclassified	NA	NA	NA	NA	NA
1	455098	456134	-	INRAGALG00000000013	INRAGALT00000000016	INRA	2018	mis	misc_RNA	INRAGALG00000000013	NA	NA	NA	NA	NA	NA	NA	NA	NA	NA	NA	NA	NA	NA	NA	NA	NA	NA	NA	NA	NA	2;2;2	23;252.5;482	536;536;536	505;505;505	1	505	NA	unclassified	NA	NA	NA	NA	unclassified	NA	NA	NA	NA	NA
1	456388	463442	-	ENSGALG00000043476	ENSGALT00000056542	ensembl	v94	pcg	protein_coding	ARF5	ADP ribosylation factor 5	ARF5	ARF5	LOC107055071	ARF5	ARF5	NA	Arf5	ADP-ribosylation factor 5-like	ADP ribosylation factor 5	NA	NA	NA	one2one	one2one	ENSG00000004059	ENSMUSG00000020440	NA	NA	NA	NA	6;6;6	67;85.5;162	185;1579;2749	582;582;582	1	582	NA	unclassified	NA	NA	NA	lincDivg	1.1.1	ENSGALG00000033149	GCC1	464	NA	NA
1	463906	468791	+	ENSGALG00000033149	ENSGALT00000050474	ensembl	v94	pcg	protein_coding	GCC1	GRIP and coiled-coil domain containing 1	GCC1	NA	GCC1	GCC1	GCC1	NA	Gcc1	GRIP and coiled-coil domain containing 1	GRIP and coiled-coil domain containing 1	NA	NA	NA	one2one	one2one	ENSG00000179562	ENSMUSG00000029708	NA	NA	NA	NA	2;2;2	1239;1810;2381	1270;1270;1270	3620;3620;3620	1	3620	NA	unclassified	NA	NA	NA	lincDivg	1.1.1	ENSGALG00000043476	ARF5	464	NA	NA
1	471180	485317	-	ENSGALG00000043771	ENSGALT00000050431	ensembl	v94	pcg	protein_coding	DENND6B	DENN domain containing 6B	DENND6B	DENND6B	DENND6B	DENND6B	DENND6B	NA	Dennd6b	DENN domain containing 6B	DENN domain containing 6B	NA	NA	NA	one2one	one2one	ENSG00000205593	ENSMUSG00000015377	NA	NA	NA	NA	18;18;18	54;92.5;463	101;567;1872	1962;1962;1962	1	1962	NA	unclassified	NA	NA	NA	lincSSup	1.1.1	ENSGALG00000043476	ARF5	7738	NA	NA
1	486681	509911	-	INRAGALG00000000014	INRAGALT00000000017	INRA	2018	lnc	antisense	INRAGALG00000000014	NA	NA	NA	NA	NA	NA	NA	NA	NA	NA	NA	NA	NA	NA	NA	NA	NA	NA	NA	NA	NA	2;2;2	125;156.5;188	22922;22922;22922	313;313;313	1	313	lncgASinOvlp	1.1.1	ENSGALG00000029341	PPP6R2	0	NA	unclassified	NA	NA	NA	lincDivg	ENSGALG00000035085
1	486967	488318	-	INRAGALG00000000015	INRAGALT00000000018	INRA	2018	lnc	lincRNA	INRAGALG00000000015	NA	NA	NA	NA	NA	NA	NA	NA	NA	NA	NA	NA	NA	NA	NA	NA	NA	NA	NA	NA	NA	1;1;1	1352;1352;1352	NA	1352;1352;1352	1	1352	lincSSup	1.1.1	ENSGALG00000043771	DENND6B	1650	NA	unclassified	NA	NA	NA	NA	NA
1	488384	488692	-	INRAGALG00000000016	INRAGALT00000000019	INRA	2018	lnc	lincRNA	INRAGALG00000000016	NA	NA	NA	NA	NA	NA	NA	NA	NA	NA	NA	NA	NA	NA	NA	NA	NA	NA	NA	NA	NA	1;1;1	309;309;309	NA	309;309;309	1	309	lincSSup	1.1.1	ENSGALG00000043771	DENND6B	3067	NA	unclassified	NA	NA	NA	NA	NA
1	503268	563210	+	ENSGALG00000029341	ENSGALT00000048920	ensembl	v94	pcg	protein_coding	PPP6R2	protein phosphatase 6 regulatory subunit 2	PPP6R2	PPP6R2	PPP6R2	PPP6R2	PPP6R2	NA	Ppp6r2	protein phosphatase 6, regulatory subunit 2	protein phosphatase 6 regulatory subunit 2	NA	NA	NA	one2one	one2one	ENSG00000100239	ENSMUSG00000036561	NA	NA	NA	NA	24;24;24	58;127.5;1389	133;1163;12470	4779;4779;4779	1	4779	NA	unclassified	NA	NA	NA	NA	unclassified	NA	NA	NA	NA	NA
1	539155	539238	+	ENSGALG00000035085	ENSGALT00000060014	ensembl	v94	mir	miRNA	MIR1651	microRNA 1651	gga-mir-1651	NA	MIR1651	NA	NA	NA	NA	microRNA 1651	NA	NA	NA	NA	NA	NA	NA	NA	NA	NA	NA	NA	1;1;1	84;84;84	NA	84;84;84	1	84	NA	unclassified	NA	NA	NA	NA	unclassified	NA	NA	NA	NA	NA
1	567239	571235	+	INRAGALG00000000017	INRAGALT00000000020;INRAGALT00000000021;INRAGALT00000000022;INRAGALT00000000023	INRA	2018	lnc	lincRNA	INRAGALG00000000017	NA	NA	NA	NA	NA	NA	NA	NA	NA	NA	NA	NA	NA	NA	NA	NA	NA	NA	NA	NA	NA	3;3;4	13;102;821	222;708;1979	293;464;1360	4	464	lincConv	n.1.1	ENSGALG00000043178	SBF1	2236	NA	unclassified	NA	NA	NA	lincSSup;lincSSup;lincSSup;lincSSup	ENSGALG00000035085;ENSGALG00000035085;ENSGALG00000035085;ENSGALG00000035085
1	567883	571163	-	NONGGAG000006	NONGGAT000012	NONCODE	v5	lnc	lincRNA	NONGGAG000006	NA	NA	NA	NA	NA	NA	NA	NA	NA	NA	NA	NA	NA	NA	NA	NA	NA	NA	NA	NA	NA	2;2;2	19;435;851	2415;2415;2415	870;870;870	1	870	lincSSdw	1.1.1	ENSGALG00000043178	SBF1	2308	NA	unclassified	NA	NA	NA	lincConv	ENSGALG00000035085
1	571323	572169	+	INRAGALG00000000018	INRAGALT00000000024	INRA	2018	lnc	lincRNA	INRAGALG00000000018	NA	NA	NA	NA	NA	NA	NA	NA	NA	NA	NA	NA	NA	NA	NA	NA	NA	NA	NA	NA	NA	1;1;1	847;847;847	NA	847;847;847	1	847	lincConv	1.1.1	ENSGALG00000043178	SBF1	1302	NA	unclassified	NA	NA	NA	NA	NA
1	572384	573269	+	INRAGALG00000000019	INRAGALT00000000025	INRA	2018	pcg	protein_coding	INRAGALG00000000019	NA	NA	NA	NA	NA	NA	NA	NA	NA	NA	NA	NA	NA	NA	NA	NA	NA	NA	NA	NA	NA	1;1;1	886;886;886	NA	886;886;886	1	886	NA	unclassified	NA	NA	NA	NA	unclassified	NA	NA	NA	NA	NA
1	573471	635071	-	ENSGALG00000043178	ENSGALT00000080345;ENSGALT00000049401;ENSGALT00000064156;ENSGALT00000066854	ensembl	v94	pcg	protein_coding	SBF1	SET binding factor 1	NA	NA	SBF1	NA	NA	NA	NA	SET binding factor 1	NA	NA	NA	NA	NA	NA	NA	NA	NA	NA	NA	NA	40;41.5;43	55;129;3620	88;480;23554	5649;5832;9263	4	5832	NA	unclassified	NA	NA	NA	lncgASin	n.n.1	ENSGALG00000044050	ENSGALG00000044050	0	NA	NA
1	631894	632887	+	ENSGALG00000044050	ENSGALT00000086997	ensembl	v94	pcg	protein_coding	ENSGALG00000044050	NA	NA	NA	NA	NA	NA	NA	NA	NA	NA	NA	NA	NA	NA	NA	NA	NA	NA	NA	NA	NA	2;2;2	108;486;864	26;26;26	972;972;972	1	972	NA	unclassified	NA	NA	NA	lncgASinNest	1.1.1	ENSGALG00000043178	SBF1	0	NA	NA
1	637254	643732	+	INRAGALG00000000020	INRAGALT00000000026	INRA	2018	lnc	lincRNA	INRAGALG00000000020	NA	NA	NA	NA	NA	NA	NA	NA	NA	NA	NA	NA	NA	NA	NA	NA	NA	NA	NA	NA	NA	7;7;7	12;114;377	99;609.5;2268	934;934;934	1	934	lincSSup	1.1.1	ENSGALG00000041965	MIOX	390	NA	unclassified	NA	NA	NA	NA	NA
1	644122	644826	+	ENSGALG00000041965	ENSGALT00000080022	ensembl	v94	pcg	protein_coding	MIOX	myo-inositol oxygenase	MIOX	MIOX	NA	MIOX	MIOX	NA	Miox	NA	myo-inositol oxygenase	NA	NA	NA	one2one	one2one	ENSG00000100253	ENSMUSG00000022613	NA	NA	NA	NA	4;4;4	50;82;113	104;126;160	327;327;327	1	327	NA	unclassified	NA	NA	NA	lincDivg	1.1.1	ENSGALG00000043178	SBF1	9051	NA	NA
1	645080	651787	-	ENSGALG00000041528	ENSGALT00000080406	ensembl	v94	pcg	protein_coding	LMF2	lipase maturation factor 2	LMF2	NA	LMF2	NA	NA	NA	NA	lipase maturation factor 2	NA	NA	lipase maturation factor 2_XtoMany	lipase maturation factor 2_XtoMany	one2many	one2many	ENSG00000100258_XtoMany	ENSMUSG00000022614_XtoMany	LMF2_XtoMany	NA	LMF2_XtoMany	Lmf2_XtoMany	14;14;14	29;147;744	87;153;1533	2611;2611;2611	1	2611	NA	unclassified	NA	NA	NA	lincDivg	1.1.1	ENSGALG00000034272	NCAPH2_XtoMany	45	NA	NA
1	651832	654431	+	ENSGALG00000034272	ENSGALT00000079941	ensembl	v94	pcg	protein_coding	NCAPH2_XtoMany	non-SMC condensin II complex subunit H2_XtoMany	NA	NA	NA	NA	NA	NA	NA	NA	NA	NA	non-SMC condensin II complex subunit H2_XtoMany	non-SMC condensin II complex, subunit H2_XtoMany	one2many	one2many	ENSG00000025770_XtoMany	ENSMUSG00000008690_XtoMany	NCAPH2_XtoMany	NA	NCAPH2_XtoMany	Ncaph2_XtoMany	4;4;4	102;112.5;346	445;721;773	673;673;673	1	673	NA	unclassified	NA	NA	NA	lincDivg	1.1.1	ENSGALG00000041528	LMF2	45	NA	NA
1	654514	654813	-	INRAGALG00000000022	INRAGALT00000000028	INRA	2018	lnc	lincRNA	INRAGALG00000000022	NA	NA	NA	NA	NA	NA	NA	NA	NA	NA	NA	NA	NA	NA	NA	NA	NA	NA	NA	NA	NA	1;1;1	300;300;300	NA	300;300;300	1	300	lincConv	1.1.1	ENSGALG00000034272	NCAPH2_XtoMany	83	NA	unclassified	NA	NA	NA	NA	NA
1	655099	659131	-	INRAGALG00000000023	INRAGALT00000000029	INRA	2018	lnc	lincRNA	INRAGALG00000000023	NA	NA	NA	NA	NA	NA	NA	NA	NA	NA	NA	NA	NA	NA	NA	NA	NA	NA	NA	NA	NA	2;2;2	1510;1716.5;1923	604;604;604	3433;3433;3433	1	3433	lincDivg	1.1.1	ENSGALG00000013811	NCAPH2_XtoMany	99	NA	unclassified	NA	NA	NA	NA	NA
1	659230	661272	+	ENSGALG00000013811	ENSGALT00000022417	ensembl	v94	pcg	protein_coding	NCAPH2_XtoMany	non-SMC condensin II complex subunit H2_XtoMany	NA	NA	NA	NA	NA	NA	NA	NA	NA	NA	non-SMC condensin II complex subunit H2_XtoMany	non-SMC condensin II complex, subunit H2_XtoMany	one2many	one2many	ENSG00000025770_XtoMany	ENSMUSG00000008690_XtoMany	NCAPH2_XtoMany	NA	NCAPH2_XtoMany	Ncaph2_XtoMany	6;6;6	54;76.5;668	76;103;571	1038;1038;1038	1	1038	NA	unclassified	NA	NA	NA	lincDivg	1.1.1	ENSGALG00000041528	LMF2	7443	NA	NA
1	659452	661341	-	INRAGALG00000100525	INRAGALT00000100640	INRA	2018	lnc	antisense	INRAGALG00000100525	NA	NA	NA	NA	NA	NA	NA	NA	NA	NA	NA	NA	NA	NA	NA	NA	NA	NA	NA	NA	NA	2;2;2	802;872;942	150;150;150	1744;1744;1744	1	1744	lncgASexOvlp	1.1.1	ENSGALG00000013811	NCAPH2_XtoMany	0	NA	unclassified	NA	NA	NA	NA	NA
1	661555	662342	-	INRAGALG00000000024	INRAGALT00000000030	INRA	2018	pcg	protein_coding	INRAGALG00000000024	NA	NA	NA	NA	NA	NA	NA	NA	NA	NA	NA	NA	NA	NA	NA	NA	NA	NA	NA	NA	NA	1;1;1	788;788;788	NA	788;788;788	1	788	NA	unclassified	NA	NA	NA	NA	unclassified	NA	NA	NA	NA	NA
1	664415	677898	+	ENSGALG00000039982	ENSGALT00000068201	ensembl	v94	pcg	protein_coding	IRF5	interferon regulatory factor 5	IRF5	NA	IRF5	IRF5	IRF5	NA	Irf5	interferon regulatory factor 5	interferon regulatory factor 5	NA	NA	NA	one2one	one2one	ENSG00000128604	ENSMUSG00000029771	NA	NA	NA	NA	9;9;9	31;184;622	112;894.5;5055	1996;1996;1996	1	1996	NA	unclassified	NA	NA	NA	lincSSdw	1.1.1	ENSGALG00000013811	NCAPH2_XtoMany	3143	NA	NA
1	665334	666028	-	NONGGAG006485	NONGGAT011278	NONCODE	v5	lnc	antisense	NONGGAG006485	NA	NA	NA	NA	NA	NA	NA	NA	NA	NA	NA	NA	NA	NA	NA	NA	NA	NA	NA	NA	NA	2;2;2	34;298.5;563	102;102;102	597;597;597	1	597	lncgASexNest	1.1.1	ENSGALG00000039982	IRF5	0	NA	unclassified	NA	NA	NA	NA	NA
1	680003	697566	-	ENSGALG00000039420	ENSGALT00000057435	ensembl	v94	pcg	protein_coding	TNPO3	transportin 3	TNPO3	TNPO3	TNPO3	TNPO3	TNPO3	NA	Tnpo3	transportin 3	transportin 3	NA	NA	NA	one2one	one2one	ENSG00000064419	ENSMUSG00000012535	NA	NA	NA	NA	22;22;22	61;132.5;201	83;636;2393	2815;2815;2815	1	2815	NA	unclassified	NA	NA	NA	lincDivg	1.1.1	ENSGALG00000036114	SMO	6472	NA	NA
1	697773	700570	+	INRAGALG00000000025	INRAGALT00000000031;INRAGALT00000000032;INRAGALT00000000033;INRAGALT00000000034;INRAGALT00000000035;INRAGALT00000000036	INRA	2018	lnc	lincRNA	INRAGALG00000000025	NA	NA	NA	NA	NA	NA	NA	NA	NA	NA	NA	NA	NA	NA	NA	NA	NA	NA	NA	NA	NA	3;4.5;5	21;126;744	128;411;898	401;524.5;1232	6	524.5	lincDivg	n.1.1	ENSGALG00000039420	TNPO3	207	NA	unclassified	NA	NA	NA	NA	NA
1	704038	711778	+	ENSGALG00000036114	ENSGALT00000068986	ensembl	v94	pcg	protein_coding	SMO	smoothened, frizzled class receptor	SMO	SMO	SMO	SMO	SMO	NA	Smo	smoothened, frizzled class receptor	smoothened, frizzled class receptor	NA	NA	NA	one2one	one2one	ENSG00000128602	ENSMUSG00000001761	NA	NA	NA	NA	12;12;12	93;179.5;542	80;193;2081	2451;2451;2451	1	2451	NA	unclassified	NA	NA	NA	lincDivg	1.1.1	ENSGALG00000039420	TNPO3	6472	NA	NA
1	713458	718017	+	INRAGALG00000000026	INRAGALT00000000037	INRA	2018	mis	misc_RNA	INRAGALG00000000026	NA	NA	NA	NA	NA	NA	NA	NA	NA	NA	NA	NA	NA	NA	NA	NA	NA	NA	NA	NA	NA	2;2;2	12;146.5;281	4271;4271;4271	293;293;293	1	293	NA	unclassified	NA	NA	NA	NA	unclassified	NA	NA	NA	NA	NA
1	720936	732366	+	INRAGALG00000000028	INRAGALT00000000039	INRA	2018	lnc	lincRNA	INRAGALG00000000028	NA	NA	NA	NA	NA	NA	NA	NA	NA	NA	NA	NA	NA	NA	NA	NA	NA	NA	NA	NA	NA	2;2;2	27;418.5;810	10598;10598;10598	837;837;837	1	837	lincSSup	1.1.1	ENSGALG00000032868	AHCYL2	8505	NA	unclassified	NA	NA	NA	NA	NA
1	722629	723376	+	INRAGALG00000000029	INRAGALT00000000040	INRA	2018	lnc	lincRNA	INRAGALG00000000029	NA	NA	NA	NA	NA	NA	NA	NA	NA	NA	NA	NA	NA	NA	NA	NA	NA	NA	NA	NA	NA	1;1;1	748;748;748	NA	748;748;748	1	748	lincSSdw	1.1.1	ENSGALG00000036114	SMO	10851	NA	unclassified	NA	NA	NA	NA	NA
1	724300	725182	+	INRAGALG00000000030	INRAGALT00000000041	INRA	2018	lnc	lincRNA	INRAGALG00000000030	NA	NA	NA	NA	NA	NA	NA	NA	NA	NA	NA	NA	NA	NA	NA	NA	NA	NA	NA	NA	NA	1;1;1	883;883;883	NA	883;883;883	1	883	lincSSdw	1.1.1	ENSGALG00000036114	SMO	12522	NA	unclassified	NA	NA	NA	NA	NA
1	733173	735277	+	INRAGALG00000000032	INRAGALT00000000043	INRA	2018	lnc	lincRNA	INRAGALG00000000032	NA	NA	NA	NA	NA	NA	NA	NA	NA	NA	NA	NA	NA	NA	NA	NA	NA	NA	NA	NA	NA	1;1;1	2105;2105;2105	NA	2105;2105;2105	1	2105	lincSSup	1.1.1	ENSGALG00000032868	AHCYL2	5594	NA	unclassified	NA	NA	NA	NA	NA
1	735726	739538	+	INRAGALG00000000033	INRAGALT00000000044	INRA	2018	lnc	lincRNA	INRAGALG00000000033	NA	NA	NA	NA	NA	NA	NA	NA	NA	NA	NA	NA	NA	NA	NA	NA	NA	NA	NA	NA	NA	2;2;2	84;1826;3568	165;165;165	3652;3652;3652	1	3652	lincSSup	1.1.1	ENSGALG00000032868	AHCYL2	1333	NA	unclassified	NA	NA	NA	NA	NA
1	735864	736988	-	NONGGAG000009	NONGGAT000019	NONCODE	v5	lnc	lincRNA	NONGGAG000009	NA	NA	NA	NA	NA	NA	NA	NA	NA	NA	NA	NA	NA	NA	NA	NA	NA	NA	NA	NA	NA	2;2;2	452;476;500	177;177;177	952;952;952	1	952	lincDivg	1.1.1	ENSGALG00000032868	AHCYL2	3883	NA	unclassified	NA	NA	NA	NA	NA
1	740871	754138	+	ENSGALG00000032868	ENSGALT00000068060	ensembl	v94	pcg	protein_coding	AHCYL2	adenosylhomocysteinase like 2	NA	NA	AHCYL2	NA	NA	NA	NA	adenosylhomocysteinase like 2	NA	NA	adenosylhomocysteinase like 2_XtoMany	S-adenosylhomocysteine hydrolase-like 2_XtoMany	one2many	one2many	ENSG00000158467_XtoMany	ENSMUSG00000029772_XtoMany	AHCYL2_XtoMany	NA	AHCYL2_XtoMany	Ahcyl2_XtoMany	14;14;14	26;100;179	74;607;3763	1431;1431;1431	1	1431	NA	unclassified	NA	NA	NA	lincSSup	1.1.1	ENSGALG00000038520	STRIP2	4278	NA	NA
1	742123	746536	-	NONGGAG007385	NONGGAT012571;NONGGAT012572	NONCODE	v5	lnc	lincRNA	NONGGAG007385	NA	NA	NA	NA	NA	NA	NA	NA	NA	NA	NA	NA	NA	NA	NA	NA	NA	NA	NA	NA	NA	2;2;2	102;302.5;899	3124;3124;3124	312;803;1294	2	803	lncgASex	n.n.1	ENSGALG00000032868	AHCYL2	0	NA	unclassified	NA	NA	NA	NA	NA
1	758416	772309	+	ENSGALG00000038520	ENSGALT00000075048;ENSGALT00000050083;ENSGALT00000075870	ensembl	v94	pcg	protein_coding	STRIP2	striatin interacting protein 2	STRIP2	STRIP2	STRIP2	STRIP2	STRIP2	NA	Strip2	striatin interacting protein 2	striatin interacting protein 2	NA	NA	NA	one2one	one2one	ENSG00000128578	ENSMUSG00000039629	NA	NA	NA	NA	20;20;21	64;105;346	79;522;2002	2568;2632;2722	3	2632	NA	unclassified	NA	NA	NA	lincSSdw	n.1.1	ENSGALG00000032868	AHCYL2	4278	NA	NA
1	774027	777026	-	NONGGAG000010	NONGGAT012573;NONGGAT012574;NONGGAT000020;NONGGAT000021	NONCODE	v5	lnc	lincRNA	NONGGAG000010	NA	NA	NA	NA	NA	NA	NA	NA	NA	NA	NA	NA	NA	NA	NA	NA	NA	NA	NA	NA	NA	2;2;3	34;169;312	125;248;2352	318;450;481	4	450	lincDivg_n.n.n	n.n.n	ENSGALG00000041065	SMKR1	2386	NA	unclassified	NA	NA	NA	NA	NA
1	775171	775850	+	INRAGALG00000000034	INRAGALT00000000045	INRA	2018	lnc	lincRNA	INRAGALG00000000034	NA	NA	NA	NA	NA	NA	NA	NA	NA	NA	NA	NA	NA	NA	NA	NA	NA	NA	NA	NA	NA	1;1;1	680;680;680	NA	680;680;680	1	680	lincSSdw	1.1.1	ENSGALG00000038520	STRIP2	2862	NA	unclassified	NA	NA	NA	NA	NA
1	779412	782468	+	ENSGALG00000041065	ENSGALT00000076510	ensembl	v94	pcg	protein_coding	SMKR1	small lysine rich protein 1	SMKR1	SMKR1	NA	SMKR1	SMKR1	NA	NA	NA	small lysine rich protein 1	NA	NA	NA	one2one	NA	ENSG00000240204	NA	NA	NA	NA	NA	3;3;3	37;55;458	797;1257.5;1718	550;550;550	1	550	NA	unclassified	NA	NA	NA	lincSSdw	1.1.1	ENSGALG00000038520	STRIP2	7103	NA	NA
1	782008	792420	-	INRAGALG00000000035	INRAGALT00000000046;INRAGALT00000000047;INRAGALT00000000048;INRAGALT00000000049;INRAGALT00000000050;INRAGALT00000000051;INRAGALT00000000052;INRAGALT00000000053;INRAGALT00000000054;INRAGALT00000000055;INRAGALT00000000056;INRAGALT00000000057;INRAGALT00000000058	INRA	2018	lnc	antisense	INRAGALG00000000035	NA	NA	NA	NA	NA	NA	NA	NA	NA	NA	NA	NA	NA	NA	NA	NA	NA	NA	NA	NA	NA	4;5;6	73;196.5;1841	117;775;4075	2382;2856;3241	13	2856	lncgASexOvlp	n.1.1	ENSGALG00000041065	SMKR1	0	NA	unclassified	NA	NA	NA	NA	NA
1	790203	790555	-	INRAGALG00000000037	INRAGALT00000000060	INRA	2018	lnc	lincRNA	INRAGALG00000000037	NA	NA	NA	NA	NA	NA	NA	NA	NA	NA	NA	NA	NA	NA	NA	NA	NA	NA	NA	NA	NA	1;1;1	353;353;353	NA	353;353;353	1	353	lincConv	1.1.1	ENSGALG00000041065	SMKR1	7735	NA	unclassified	NA	NA	NA	NA	NA
1	799934	804960	+	INRAGALG00000000038	INRAGALT00000000061	INRA	2018	lnc	lincRNA	INRAGALG00000000038	NA	NA	NA	NA	NA	NA	NA	NA	NA	NA	NA	NA	NA	NA	NA	NA	NA	NA	NA	NA	NA	1;1;1	5027;5027;5027	NA	5027;5027;5027	1	5027	lincSSup	1.1.1	ENSGALG00000040060	NRF1	449	NA	unclassified	NA	NA	NA	NA	NA
1	801908	804244	-	NONGGAG000013	NONGGAT000029	NONCODE	v5	lnc	lincRNA	NONGGAG000013	NA	NA	NA	NA	NA	NA	NA	NA	NA	NA	NA	NA	NA	NA	NA	NA	NA	NA	NA	NA	NA	2;2;2	158;299.5;441	1742;1742;1742	599;599;599	1	599	lincDivg	1.1.1	ENSGALG00000040060	NRF1	1165	NA	unclassified	NA	NA	NA	NA	NA
1	805409	839551	+	ENSGALG00000040060	ENSGALT00000080090	ensembl	v94	pcg	protein_coding	NRF1	nuclear respiratory factor 1	NRF1	NA	NRF1	NRF1	NRF1	NA	Nrf1	nuclear respiratory factor 1	nuclear respiratory factor 1	NA	NA	NA	one2one	one2one	ENSG00000106459	ENSMUSG00000058440	NA	NA	NA	NA	10;10;10	102;149.5;624	531;2108;17139	1983;1983;1983	1	1983	NA	unclassified	NA	NA	NA	NA	unclassified	NA	NA	NA	NA	NA
1	840776	842535	-	INRAGALG00000000039	INRAGALT00000000062	INRA	2018	lnc	lincRNA	INRAGALG00000000039	NA	NA	NA	NA	NA	NA	NA	NA	NA	NA	NA	NA	NA	NA	NA	NA	NA	NA	NA	NA	NA	2;2;2	313;531;749	702;702;702	1062;1062;1062	1	1062	lincConv	1.1.1	ENSGALG00000040060	NRF1	1225	NA	unclassified	NA	NA	NA	lincSSup	ENSGALG00000024492
1	844362	844459	-	ENSGALG00000024492	ENSGALT00000041405	ensembl	v94	mir	miRNA	MIR183	microRNA 183	gga-mir-183	NA	MIR183	NA	NA	NA	NA	microRNA 183	NA	NA	NA	NA	NA	NA	NA	NA	NA	NA	NA	NA	1;1;1	98;98;98	NA	98;98;98	1	98	NA	unclassified	NA	NA	NA	NA	unclassified	NA	NA	NA	NA	NA
1	856372	898286	-	ENSGALG00000031975	ENSGALT00000081048;ENSGALT00000069763	ensembl	v94	pcg	protein_coding	UBE2H	ubiquitin conjugating enzyme E2 H	UBE2H	NA	UBE2H	UBE2H	UBE2H	NA	Ube2h	ubiquitin conjugating enzyme E2 H	ubiquitin conjugating enzyme E2 H	NA	NA	NA	one2one	one2one	ENSG00000186591	ENSMUSG00000039159	NA	NA	NA	NA	6;6.5;7	29;77;2229	76;4628;22973	507;1692;2877	2	1692	NA	unclassified	NA	NA	NA	lincSSdw	n.1.1	ENSGALG00000008003	ZC3HC1	1258	NA	NA
1	899544	908528	-	ENSGALG00000008003	ENSGALT00000012992	ensembl	v94	pcg	protein_coding	ZC3HC1	zinc finger C3HC-type containing 1	ZC3HC1	NA	ZC3HC1	ZC3HC1	ZC3HC1	NA	Zc3hc1	zinc finger C3HC-type containing 1	zinc finger C3HC-type containing 1	NA	NA	NA	one2one	one2one	ENSG00000091732	ENSMUSG00000039130	NA	NA	NA	NA	10;10;10	84;154.5;501	184;772;1794	1887;1887;1887	1	1887	NA	unclassified	NA	NA	NA	lincDivg	1.1.1	ENSGALG00000008013	KLHDC10	7632	NA	NA
1	906862	908442	+	NONGGAG006994	NONGGAT012123	NONCODE	v5	lnc	antisense	NONGGAG006994	NA	NA	NA	NA	NA	NA	NA	NA	NA	NA	NA	NA	NA	NA	NA	NA	NA	NA	NA	NA	NA	2;2;2	157;229.5;302	1126;1126;1126	459;459;459	1	459	lncgASexNest	1.1.1	ENSGALG00000008003	ZC3HC1	0	NA	unclassified	NA	NA	NA	lncgASinNest;lincSSdw	ENSGALG00000027129;ENSGALG00000028816
1	907622	907731	-	ENSGALG00000027129	ENSGALT00000045951	ensembl	v94	mir	miRNA	MIR6676	microRNA 6676	gga-mir-6676	NA	MIR6676	NA	NA	NA	NA	microRNA 6676	NA	NA	NA	NA	NA	NA	NA	NA	NA	NA	NA	NA	1;1;1	110;110;110	NA	110;110;110	1	110	NA	unclassified	NA	NA	NA	NA	unclassified	NA	NA	NA	NA	NA
1	916160	921717	+	ENSGALG00000008013	ENSGALT00000013005	ensembl	v94	pcg	protein_coding	KLHDC10	kelch domain containing 10	KLHDC10	KLHDC10	KLHDC10	KLHDC10	KLHDC10	NA	Klhdc10	kelch domain containing 10	kelch domain containing 10	NA	NA	NA	one2one	one2one	ENSG00000128607	ENSMUSG00000029775	NA	NA	NA	NA	9;9;9	48;140;300	53;591.5;987	1233;1233;1233	1	1233	NA	unclassified	NA	NA	NA	lincDivg	1.1.1	ENSGALG00000008003	ZC3HC1	7632	NA	NA
1	917736	917845	+	ENSGALG00000028816	ENSGALT00000044429	ensembl	v94	mir	miRNA	MIR6629	microRNA 6629	gga-mir-6629	NA	MIR6629	NA	NA	NA	NA	microRNA 6629	NA	NA	NA	NA	NA	NA	NA	NA	NA	NA	NA	NA	1;1;1	110;110;110	NA	110;110;110	1	110	NA	unclassified	NA	NA	NA	NA	unclassified	NA	NA	NA	NA	NA
1	925136	930918	-	ENSGALG00000036140	ENSGALT00000070987	ensembl	v94	pcg	protein_coding	LOC100859230	putative cation exchanger C521.04c-like	NA	NA	LOC100859230	NA	NA	NA	NA	putative cation exchanger C521.04c-like	NA	NA	NA	NA	NA	NA	NA	NA	NA	NA	NA	NA	20;20;20	38;111;186	82;104;725	2223;2223;2223	1	2223	NA	unclassified	NA	NA	NA	lincSSdw	1.1.1	ENSGALG00000045035	ENSGALG00000045035	463	NA	NA
1	929740	930280	+	NONGGAG006995	NONGGAT012124	NONCODE	v5	lnc	lincRNA	NONGGAG006995	NA	NA	NA	NA	NA	NA	NA	NA	NA	NA	NA	NA	NA	NA	NA	NA	NA	NA	NA	NA	NA	2;2;2	126;197.5;269	150;150;150	395;395;395	1	395	lncgASexNest	1.1.1	ENSGALG00000036140	LOC100859230	0	NA	unclassified	NA	NA	NA	NA	NA
1	931381	933117	-	ENSGALG00000045035	ENSGALT00000084907	ensembl	v94	pcg	protein_coding	ENSGALG00000045035	NA	NA	NA	NA	NA	NA	NA	NA	NA	NA	NA	NA	NA	NA	NA	NA	NA	NA	NA	NA	NA	1;1;1	1737;1737;1737	NA	1737;1737;1737	1	1737	NA	unclassified	NA	NA	NA	lincSSdw	1.1.1	ENSGALG00000008036	TMEM209	435	NA	NA
1	933552	945389	-	ENSGALG00000008036	ENSGALT00000013037	ensembl	v94	pcg	protein_coding	TMEM209	transmembrane protein 209	TMEM209	TMEM209	TMEM209	TMEM209	TMEM209	NA	Tmem209	transmembrane protein 209	transmembrane protein 209	NA	NA	NA	one2one	one2one	ENSG00000146842	ENSMUSG00000029782	NA	NA	NA	NA	15;15;15	59;115;1297	97;608.5;1470	3043;3043;3043	1	3043	NA	unclassified	NA	NA	NA	lincDivg	1.1.1	ENSGALG00000023942	ENSGALG00000023942	2541	NA	NA
1	936646	937067	+	NONGGAG006996	NONGGAT012125	NONCODE	v5	lnc	lincRNA	NONGGAG006996	NA	NA	NA	NA	NA	NA	NA	NA	NA	NA	NA	NA	NA	NA	NA	NA	NA	NA	NA	NA	NA	2;2;2	115;174;233	78;78;78	348;348;348	1	348	lncgASinNest	1.1.1	ENSGALG00000008036	TMEM209	0	NA	unclassified	NA	NA	NA	NA	NA
1	947930	951486	+	ENSGALG00000023942	ENSGALT00000040314	ensembl	v94	pcg	protein_coding	ENSGALG00000023942	NA	NA	NA	NA	NA	NA	NA	NA	NA	NA	NA	NA	NA	NA	NA	NA	NA	NA	NA	NA	NA	3;3;3	61;252;485	715;1383.5;2052	798;798;798	1	798	NA	unclassified	NA	NA	NA	lincDivg	1.1.1	ENSGALG00000008036	TMEM209	2541	NA	NA
1	952077	958465	+	ENSGALG00000008048	ENSGALT00000013059	ensembl	v94	pcg	protein_coding	CPA2	carboxypeptidase A2	CPA2	NA	CPA2	NA	NA	NA	NA	carboxypeptidase A2	NA	NA	carboxypeptidase A4_XtoMany#carboxypeptidase A2_XtoMany	carboxypeptidase A4_XtoMany#carboxypeptidase A2, pancreatic_XtoMany	one2many	one2many	ENSG00000128510_XtoMany#ENSG00000158516_XtoMany	ENSMUSG00000039070_XtoMany#ENSMUSG00000071553_XtoMany	CPA4_XtoMany#CPA2_XtoMany	NA_XtoMany#NA_XtoMany	CPA4_XtoMany#CPA2_XtoMany	Cpa4_XtoMany#Cpa2_XtoMany	11;11;11	70;102;304	136;271;2076	1381;1381;1381	1	1381	NA	unclassified	NA	NA	NA	lincDivg	1.1.1	ENSGALG00000008036	TMEM209	6688	NA	NA
1	960181	964481	+	ENSGALG00000027296	ENSGALT00000033361	ensembl	v94	pcg	protein_coding	CPA5	carboxypeptidase A5	CPA5	NA	CPA5	CPA5	CPA5	NA	Cpa5	carboxypeptidase A5	carboxypeptidase A5	NA	NA	NA	one2one	one2one	ENSG00000158525	ENSMUSG00000029788	NA	NA	NA	NA	11;11;11	79;102;248	95;185.5;694	1334;1334;1334	1	1334	NA	unclassified	NA	NA	NA	lincSSup	1.1.1	ENSGALG00000008087	CPA1	884	NA	NA
1	962717	963320	-	NONGGAG000015	NONGGAT000031	NONCODE	v5	lnc	antisense	NONGGAG000015	NA	NA	NA	NA	NA	NA	NA	NA	NA	NA	NA	NA	NA	NA	NA	NA	NA	NA	NA	NA	NA	1;1;1	604;604;604	NA	604;604;604	1	604	lncgASexNest	1.1.1	ENSGALG00000027296	CPA5	0	NA	unclassified	NA	NA	NA	NA	NA
1	965365	969129	+	ENSGALG00000008087	ENSGALT00000013135	ensembl	v94	pcg	protein_coding	CPA1	carboxypeptidase A1	CPA1	NA	CPA1	CPA1	CPA1	NA	Cpa1	carboxypeptidase A1	carboxypeptidase A1	NA	NA	NA	one2one	one2one	ENSG00000091704	ENSMUSG00000054446	NA	NA	NA	NA	11;11;11	82;102;251	85;229.5;495	1339;1339;1339	1	1339	NA	unclassified	NA	NA	NA	lincSSdw	1.1.1	ENSGALG00000027296	CPA5	884	NA	NA
1	970622	978922	-	ENSGALG00000008103	ENSGALT00000013152;ENSGALT00000083270	ensembl	v94	pcg	protein_coding	CEP41	centrosomal protein 41	CEP41	NA	CEP41	CEP41	CEP41	NA	Cep41	centrosomal protein 41	centrosomal protein 41	NA	NA	NA	one2one	one2one	ENSG00000106477	ENSMUSG00000029790	NA	NA	NA	NA	11;11;11	48;90.5;670	183;423;2576	1687;1694;1701	2	1694	NA	unclassified	NA	NA	NA	lincDivg	n.1.1	ENSGALG00000008111	MEST	1138	NA	NA
1	980060	984213	+	ENSGALG00000008111	ENSGALT00000013166;ENSGALT00000085290	ensembl	v94	pcg	protein_coding	MEST	mesoderm specific transcript	MEST	MEST	MEST	MEST	MEST	NA	Mest	mesoderm specific transcript	mesoderm specific transcript	NA	NA	NA	one2one	one2one	ENSG00000106484	ENSMUSG00000051855	NA	NA	NA	NA	11;11;11	33;77.5;770	89;202.5;708	1593;1613.5;1634	2	1613.5	NA	unclassified	NA	NA	NA	lincDivg	n.1.1	ENSGALG00000008103	CEP41	1138	NA	NA
1	984497	1001467	-	ENSGALG00000008144	ENSGALT00000013228	ensembl	v94	pcg	protein_coding	COPG2	coatomer protein complex subunit gamma 2	COPG2	COPG2	COPG2	COPG2	COPG2	NA	Copg2	coatomer protein complex subunit gamma 2	coatomer protein complex subunit gamma 2	NA	NA	NA	one2one	one2one	ENSG00000158623	ENSMUSG00000025607	NA	NA	NA	NA	24;24;24	29;97;244	113;610;2042	2613;2613;2613	1	2613	NA	unclassified	NA	NA	NA	lincSSup	1.1.1	ENSGALG00000008103	CEP41	5575	NA	NA
1	1011511	1014017	-	INRAGALG00000000040	INRAGALT00000000063	INRA	2018	lnc	lincRNA	INRAGALG00000000040	NA	NA	NA	NA	NA	NA	NA	NA	NA	NA	NA	NA	NA	NA	NA	NA	NA	NA	NA	NA	NA	1;1;1	2507;2507;2507	NA	2507;2507;2507	1	2507	lincDivg	1.1.1	ENSGALG00000008153	IL15RA	2095	NA	unclassified	NA	NA	NA	NA	NA
1	1014154	1015081	+	INRAGALG00000000041	INRAGALT00000000064	INRA	2018	lnc	lincRNA	INRAGALG00000000041	NA	NA	NA	NA	NA	NA	NA	NA	NA	NA	NA	NA	NA	NA	NA	NA	NA	NA	NA	NA	NA	3;3;3	89;174;268	89;202.5;316	531;531;531	1	531	lincSSup	1.1.1	ENSGALG00000008153	IL15RA	1031	NA	unclassified	NA	NA	NA	NA	NA
1	1016112	1018737	+	ENSGALG00000008153	ENSGALT00000013244	ensembl	v94	pcg	protein_coding	IL15RA	interleukin 15 receptor, alpha	NA	NA	IL15RA	NA	NA	NA	NA	interleukin 15 receptor, alpha	NA	NA	NA	NA	NA	NA	NA	NA	NA	NA	NA	NA	7;7;7	30;66;311	108;227.5;533	947;947;947	1	947	NA	unclassified	NA	NA	NA	lincConv	1.1.1	ENSGALG00000008162	FBH1	1759	NA	NA
1	1017434	1019380	-	NONGGAG000017	NONGGAT000033	NONCODE	v5	lnc	lincRNA	NONGGAG000017	NA	NA	NA	NA	NA	NA	NA	NA	NA	NA	NA	NA	NA	NA	NA	NA	NA	NA	NA	NA	NA	2;2;2	584;773;962	405;405;405	1546;1546;1546	1	1546	lncgASexOvlp	1.1.1	ENSGALG00000008153	IL15RA	0	NA	unclassified	NA	NA	NA	NA	NA
1	1020496	1042028	-	ENSGALG00000008162	ENSGALT00000013264	ensembl	v94	pcg	protein_coding	FBH1	F-box DNA helicase 1	FBXO18	NA	FBXO18	FBH1	FBH1	NA	Fbxo18	F-box protein, helicase, 18	F-box DNA helicase 1	NA	NA	NA	one2one	one2one	ENSG00000134452	ENSMUSG00000058594	NA	NA	NA	NA	20;20;20	76;127.5;533	135;1006;2078	3039;3039;3039	1	3039	NA	unclassified	NA	NA	NA	lincDivg	1.1.1	ENSGALG00000008168	ANKRD16	2853	NA	NA
1	1044881	1060889	+	ENSGALG00000008168	ENSGALT00000013281	ensembl	v94	pcg	protein_coding	ANKRD16	ankyrin repeat domain 16	ANKRD16	NA	ANKRD16	ANKRD16	ANKRD16	NA	Ankrd16	ankyrin repeat domain 16	ankyrin repeat domain 16	NA	NA	NA	one2one	one2one	ENSG00000134461	ENSMUSG00000047909	NA	NA	NA	NA	8;8;8	43;182;1192	242;1706;3343	2322;2322;2322	1	2322	NA	unclassified	NA	NA	NA	lincDivg	1.1.1	ENSGALG00000008162	FBH1	2853	NA	NA
1	1061920	1076763	+	ENSGALG00000008169	ENSGALT00000013282;ENSGALT00000071312;ENSGALT00000087479;ENSGALT00000057860;ENSGALT00000085509;ENSGALT00000088652	ensembl	v94	pcg	protein_coding	GDI2	GDP dissociation inhibitor 2	GDI2	NA	GDI2	GDI2	GDI2	NA	Gdi2	GDP dissociation inhibitor 2	GDP dissociation inhibitor 2	NA	NA	NA	one2one	one2one	ENSG00000057608	ENSMUSG00000021218	NA	NA	NA	NA	7;11;12	41;133.5;980	90;698.5;6576	1457;1997;2331	6	1997	NA	unclassified	NA	NA	NA	lincSS	n.n.1	ENSGALG00000008168	ANKRD16	1031	NA	NA
1	1063974	1066260	-	NONGGAG000018	NONGGAT000034	NONCODE	v5	lnc	antisense	NONGGAG000018	NA	NA	NA	NA	NA	NA	NA	NA	NA	NA	NA	NA	NA	NA	NA	NA	NA	NA	NA	NA	NA	2;2;2	733;844;955	603;603;603	1688;1688;1688	1	1688	lncgASinNest	1.1.1	ENSGALG00000008169	GDI2	0	NA	unclassified	NA	NA	NA	NA	NA
1	1073433	1074612	-	NONGGAG007386	NONGGAT012575	NONCODE	v5	lnc	antisense	NONGGAG007386	NA	NA	NA	NA	NA	NA	NA	NA	NA	NA	NA	NA	NA	NA	NA	NA	NA	NA	NA	NA	NA	4;4;4	22;77;118	249;305;344	294;294;294	1	294	lncgASexNest	1.1.1	ENSGALG00000008169	GDI2	0	NA	unclassified	NA	NA	NA	NA	NA
1	1079023	1079395	-	NONGGAG007387	NONGGAT012576	NONCODE	v5	lnc	lincRNA	NONGGAG007387	NA	NA	NA	NA	NA	NA	NA	NA	NA	NA	NA	NA	NA	NA	NA	NA	NA	NA	NA	NA	NA	2;2;2	117;139;161	99;99;99	278;278;278	1	278	lincConv	1.1.1	ENSGALG00000008169	GDI2	2260	NA	unclassified	NA	NA	NA	NA	NA
1	1087155	1091552	+	INRAGALG00000000042	INRAGALT00000000065;INRAGALT00000000066	INRA	2018	lnc	misc_RNA;lincRNA	INRAGALG00000000042	NA	NA	NA	NA	NA	NA	NA	NA	NA	NA	NA	NA	NA	NA	NA	NA	NA	NA	NA	NA	NA	2;2.5;3	12;414;908	1448;1596;1890	920;1141;1362	2	1141	lincConv	n.1.1	ENSGALG00000039639	FAM208B	2016	NA	unclassified	NA	NA	NA	NA	NA
1	1093568	1098481	-	ENSGALG00000039639	ENSGALT00000066735	ensembl	v94	pcg	protein_coding	FAM208B	transcription activation suppressor family member 2	NA	NA	NA	FAM208B	FAM208B	NA	Fam208b	NA	transcription activation suppressor family member 2	NA	NA	NA	one2one	one2one	ENSG00000108021	ENSMUSG00000033799	NA	NA	NA	NA	6;6;6	46;86.5;104	111;757;2464	489;489;489	1	489	NA	unclassified	NA	NA	NA	NA	unclassified	NA	NA	NA	NA	NA
1	1105240	1107791	+	INRAGALG00000000043	INRAGALT00000000067;INRAGALT00000000068	INRA	2018	lnc	lincRNA	INRAGALG00000000043	NA	NA	NA	NA	NA	NA	NA	NA	NA	NA	NA	NA	NA	NA	NA	NA	NA	NA	NA	NA	NA	2;2;2	63;291;1996	89;179;269	354;1320.5;2287	2	1320.5	lincDivg	n.1.1	ENSGALG00000039639	FAM208B	6759	NA	unclassified	NA	NA	NA	NA	NA
1	1107993	1110138	-	INRAGALG00000000044	INRAGALT00000000069	INRA	2018	lnc	lincRNA	INRAGALG00000000044	NA	NA	NA	NA	NA	NA	NA	NA	NA	NA	NA	NA	NA	NA	NA	NA	NA	NA	NA	NA	NA	1;1;1	2146;2146;2146	NA	2146;2146;2146	1	2146	lincDivg	1.1.1	ENSGALG00000008401	ASB13	7420	NA	unclassified	NA	NA	NA	NA	NA
1	1115356	1116249	+	ALDBGALG0000000005	ALDBGALT0000000012	ALDB	v1	lnc	lincRNA	ALDBGALG0000000005	NA	NA	NA	NA	NA	NA	NA	NA	NA	NA	NA	NA	NA	NA	NA	NA	NA	NA	NA	NA	NA	2;2;2	118;286.5;455	325;325;325	573;573;573	1	573	lincSSup	1.1.1	ENSGALG00000008401	ASB13	1309	NA	unclassified	NA	NA	NA	NA	NA
1	1117558	1125832	+	ENSGALG00000008401	ENSGALT00000013685	ensembl	v94	pcg	protein_coding	ASB13	ankyrin repeat and SOCS box containing 13	ASB13	NA	ASB13	ASB13	ASB13	NA	Asb13	ankyrin repeat and SOCS box containing 13	ankyrin repeat and SOCS box containing 13	NA	NA	NA	one2one	one2one	ENSG00000196372	ENSMUSG00000033781	NA	NA	NA	NA	6;6;6	93;169.5;192	620;1784;2073	948;948;948	1	948	NA	unclassified	NA	NA	NA	lincConv	1.1.1	ENSGALG00000008424	CALML5	7477	NA	NA
1	1133309	1134331	-	ENSGALG00000008424	ENSGALT00000040245	ensembl	v94	pcg	protein_coding	CALML5	calmodulin like 5	CALML3	NA	CALML3	CALML5	CALML5	NA	NA	calmodulin like 3	calmodulin like 5	NA	NA	calmodulin 4_XtoMany#calmodulin 5_XtoMany	one2one	one2many	ENSG00000178372	ENSMUSG00000033765_XtoMany#ENSMUSG00000099269_XtoMany	NA	NA_XtoMany#NA_XtoMany	NA	Calm4_XtoMany#Calm5_XtoMany	2;2;2	282;418;554	191;191;191	836;836;836	1	836	NA	unclassified	NA	NA	NA	lincSSdw	1.1.1	ENSGALG00000008437	NET1	2945	NA	NA
1	1137276	1148688	-	ENSGALG00000008437	ENSGALT00000013746	ensembl	v94	pcg	protein_coding	NET1	neuroepithelial cell transforming 1	NET1	NA	NET1	NET1	NET1	NA	Net1	neuroepithelial cell transforming 1	neuroepithelial cell transforming 1	NA	NA	NA	one2one	one2one	ENSG00000173848	ENSMUSG00000021215	NA	NA	NA	NA	10;10;10	63;158;1797	118;512;4089	3074;3074;3074	1	3074	NA	unclassified	NA	NA	NA	lincSSup	1.1.1	ENSGALG00000008424	CALML5	2945	NA	NA
1	1149872	1153717	+	INRAGALG00000000046	INRAGALT00000000071;INRAGALT00000000072;INRAGALT00000000073	INRA	2018	lnc	lincRNA	INRAGALG00000000046	NA	NA	NA	NA	NA	NA	NA	NA	NA	NA	NA	NA	NA	NA	NA	NA	NA	NA	NA	NA	NA	1;2;2	48;1336;3846	NA	1384;1950;3846	3	1950	lincDivg	n.1.1	ENSGALG00000008437	NET1	1184	NA	unclassified	NA	NA	NA	NA	NA
1	1163286	1167782	+	ALDBGALG0000000006	ALDBGALT0000000013	ALDB	v1	lnc	lincRNA	ALDBGALG0000000006	NA	NA	NA	NA	NA	NA	NA	NA	NA	NA	NA	NA	NA	NA	NA	NA	NA	NA	NA	NA	NA	2;2;2	113;333;553	3835;3835;3835	666;666;666	1	666	lincDivg	1.1.1	ENSGALG00000008437	NET1	14598	NA	unclassified	NA	NA	NA	NA	NA
1	1198475	1204984	+	ENSGALG00000008444	ENSGALT00000040237;ENSGALT00000067484	ensembl	v94	pcg	protein_coding	TUBAL3	tubulin alpha like 3	TUBAL3	NA	TUBAL3	TUBAL3	TUBAL3	NA	Tubal3	tubulin alpha like 3	tubulin alpha like 3	NA	NA	NA	one2one	one2one	ENSG00000178462	ENSMUSG00000021216	NA	NA	NA	NA	3;3.5;4	43;149;1429	1029;1083;3856	1619;1748;1877	2	1748	NA	unclassified	NA	NA	NA	lincConv	n.1.1	ENSGALG00000032978	UCN3	8856	NA	NA
1	1207804	1208456	-	INRAGALG00000000048	INRAGALT00000000075	INRA	2018	pcg	protein_coding	INRAGALG00000000048	NA	NA	NA	NA	NA	NA	NA	NA	NA	NA	NA	NA	NA	NA	NA	NA	NA	NA	NA	NA	NA	1;1;1	653;653;653	NA	653;653;653	1	653	NA	unclassified	NA	NA	NA	NA	unclassified	NA	NA	NA	NA	NA
1	1213840	1214346	-	ENSGALG00000032978	ENSGALT00000055642	ensembl	v94	pcg	protein_coding	UCN3	urocortin 3	UCN3	UCN3	UCN3	UCN3	UCN3	NA	Ucn3	urocortin 3	urocortin 3	NA	NA	NA	one2one	one2one	ENSG00000178473	ENSMUSG00000044988	NA	NA	NA	NA	1;1;1	507;507;507	NA	507;507;507	1	507	NA	unclassified	NA	NA	NA	lincConv	1.1.1	ENSGALG00000008444	TUBAL3	8856	NA	NA
1	1220831	1222547	+	INRAGALG00000000051	INRAGALT00000000078	INRA	2018	lnc	lincRNA	INRAGALG00000000051	NA	NA	NA	NA	NA	NA	NA	NA	NA	NA	NA	NA	NA	NA	NA	NA	NA	NA	NA	NA	NA	1;1;1	1717;1717;1717	NA	1717;1717;1717	1	1717	lincDivg	1.1.1	ENSGALG00000032978	UCN3	6485	NA	unclassified	NA	NA	NA	lincConv	ENSGALG00000018270
1	1273692	1273789	-	ENSGALG00000018270	ENSGALT00000028977	ensembl	v94	mir	miRNA	MIR205B	microRNA 205b	gga-mir-205b	NA	MIR205B	NA	NA	NA	NA	microRNA 205b	NA	NA	NA	NA	NA	NA	NA	NA	NA	NA	NA	NA	1;1;1	98;98;98	NA	98;98;98	1	98	NA	unclassified	NA	NA	NA	NA	unclassified	NA	NA	NA	NA	NA
1	1326455	1328166	+	NONGGAG006997	NONGGAT012126;NONGGAT012127	NONCODE	v5	lnc	lincRNA	NONGGAG006997	NA	NA	NA	NA	NA	NA	NA	NA	NA	NA	NA	NA	NA	NA	NA	NA	NA	NA	NA	NA	NA	3;3;3	55;81.5;750	379;403.5;428	224;568.5;913	2	568.5	lincSSup	n.1.1	ENSGALG00000038187	SLC35B4	13749	NA	unclassified	NA	NA	NA	lincDivg;lincDivg	ENSGALG00000018270;ENSGALG00000018270
1	1341915	1354128	+	ENSGALG00000038187	ENSGALT00000076515	ensembl	v94	pcg	protein_coding	SLC35B4	solute carrier family 35 member B4	SLC35B4	SLC35B4	SLC35B4	SLC35B4	SLC35B4	NA	Slc35b4	solute carrier family 35 member B4	solute carrier family 35 member B4	NA	NA	NA	one2one	one2one	ENSG00000205060	ENSMUSG00000018999	NA	NA	NA	NA	10;10;10	50;92.5;547	233;815;4048	1459;1459;1459	1	1459	NA	unclassified	NA	NA	NA	NA	unclassified	NA	NA	NA	NA	NA
1	1363127	1372357	-	INRAGALG00000000052	INRAGALT00000000079	INRA	2018	mis	misc_RNA	INRAGALG00000000052	NA	NA	NA	NA	NA	NA	NA	NA	NA	NA	NA	NA	NA	NA	NA	NA	NA	NA	NA	NA	NA	4;4;4	29;152.5;740	972;1505;5692	1074;1074;1074	1	1074	NA	unclassified	NA	NA	NA	NA	unclassified	NA	NA	NA	NA	NA
1	1375947	1410781	-	ENSGALG00000037842	ENSGALT00000056714;ENSGALT00000068936	ensembl	v94	pcg	protein_coding	LRGUK	leucine rich repeats and guanylate kinase domain containing	LRGUK	LRGUK	LRGUK	LRGUK	LRGUK	NA	Lrguk	leucine rich repeats and guanylate kinase domain containing	leucine rich repeats and guanylate kinase domain containing	NA	NA	NA	one2one	one2one	ENSG00000155530	ENSMUSG00000056215	NA	NA	NA	NA	16;16.5;17	40;107;202	412;2765;3951	1785;1789.5;1794	2	1789.5	NA	unclassified	NA	NA	NA	NA	unclassified	NA	NA	NA	NA	NA
1	1421469	1841500	-	ENSGALG00000008477	ENSGALT00000013813	ensembl	v94	pcg	protein_coding	EXOC4	exocyst complex component 4	EXOC4	NA	EXOC4	EXOC4	EXOC4	NA	Exoc4	exocyst complex component 4	exocyst complex component 4	NA	NA	NA	one2one	one2one	ENSG00000131558	ENSMUSG00000029763	NA	NA	NA	NA	18;18;18	89;169;1372	1235;11525;109896	4085;4085;4085	1	4085	NA	unclassified	NA	NA	NA	lncgASinCont	1.1.1	ENSGALG00000045493	PHF7_XtoMany	0	NA	NA
1	1432982	1438518	+	NONGGAG006998	NONGGAT012128	NONCODE	v5	lnc	antisense	NONGGAG006998	NA	NA	NA	NA	NA	NA	NA	NA	NA	NA	NA	NA	NA	NA	NA	NA	NA	NA	NA	NA	NA	4;4;4	64;168.5;296	1419;1709;1724	697;697;697	1	697	lncgASinNest	1.1.1	ENSGALG00000008477	EXOC4	0	NA	unclassified	NA	NA	NA	NA	NA
1	1577061	1594545	+	NONGGAG006999	NONGGAT012129	NONCODE	v5	lnc	antisense	NONGGAG006999	NA	NA	NA	NA	NA	NA	NA	NA	NA	NA	NA	NA	NA	NA	NA	NA	NA	NA	NA	NA	NA	6;6;6	44;74.5;418	296;2655;8171	794;794;794	1	794	lncgASinNest	1.1.1	ENSGALG00000008477	EXOC4	0	NA	unclassified	NA	NA	NA	NA	NA
1	1632719	1633541	+	ENSGALG00000045957	ENSGALT00000087885	ensembl	v94	pcg	protein_coding	PHF7_XtoMany	PHD finger protein 7_XtoMany	NA	NA	NA	NA	NA	NA	NA	NA	NA	NA	PHD finger protein 7_XtoMany	PHD finger protein 7_XtoMany	one2many	one2many	ENSG00000010318_XtoMany	ENSMUSG00000021902_XtoMany	PHF7_XtoMany	NA	PHF7_XtoMany	Phf7_XtoMany	3;3;3	149;163;270	95;124.5;154	582;582;582	1	582	NA	unclassified	NA	NA	NA	lncgASinNest	1.1.1	ENSGALG00000008477	EXOC4	0	NA	NA
1	1645800	1646634	+	ENSGALG00000045303	ENSGALT00000090038	ensembl	v94	pcg	protein_coding	PHF7_XtoMany	PHD finger protein 7_XtoMany	NA	NA	NA	NA	NA	NA	NA	NA	NA	NA	PHD finger protein 7_XtoMany	PHD finger protein 7_XtoMany	one2many	one2many	ENSG00000010318_XtoMany	ENSMUSG00000021902_XtoMany	PHF7_XtoMany	NA	PHF7_XtoMany	Phf7_XtoMany	3;3;3	149;163;270	95;130.5;166	582;582;582	1	582	NA	unclassified	NA	NA	NA	lncgASinNest	1.1.1	ENSGALG00000008477	EXOC4	0	NA	NA
1	1652080	1652669	+	107053233	XR_001466313	NCBI	v103	lnc	lncRNA_NCBI	107053233	NA	NA	NA	NA	NA	NA	NA	NA	NA	NA	NA	NA	NA	NA	NA	NA	NA	NA	NA	NA	NA	3;3;3	74;92;93	88;169.5;251	259;259;259	1	259	lncgASinNest	1.1.1	ENSGALG00000008477	EXOC4	0	NA	unclassified	NA	NA	NA	lincConv	ENSGALG00000028216
1	1652972	1653447	+	107053236	XR_001466330	NCBI	v103	lnc	lncRNA_NCBI	107053236	NA	NA	NA	NA	NA	NA	NA	NA	NA	NA	NA	NA	NA	NA	NA	NA	NA	NA	NA	NA	NA	3;3;3	19;44;107	95;157;219	170;170;170	1	170	lncgASinNest	1.1.1	ENSGALG00000008477	EXOC4	0	NA	unclassified	NA	NA	NA	lincConv	ENSGALG00000028216
1	1660111	1660939	+	ENSGALG00000045493	ENSGALT00000086614	ensembl	v94	pcg	protein_coding	PHF7_XtoMany	PHD finger protein 7_XtoMany	NA	NA	NA	NA	NA	NA	NA	NA	NA	NA	PHD finger protein 7_XtoMany	PHD finger protein 7_XtoMany	one2many	one2many	ENSG00000010318_XtoMany	ENSMUSG00000021902_XtoMany	PHF7_XtoMany	NA	PHF7_XtoMany	Phf7_XtoMany	3;3;3	149;163;270	95;127.5;160	582;582;582	1	582	NA	unclassified	NA	NA	NA	lncgASinNest	1.1.1	ENSGALG00000008477	EXOC4	0	NA	NA
1	1698306	1698415	-	ENSGALG00000028216	ENSGALT00000044132	ensembl	v94	mir	miRNA	MIR6659	microRNA 6659	gga-mir-6659	NA	MIR6659	NA	NA	NA	NA	microRNA 6659	NA	NA	NA	NA	NA	NA	NA	NA	NA	NA	NA	NA	1;1;1	110;110;110	NA	110;110;110	1	110	NA	unclassified	NA	NA	NA	NA	unclassified	NA	NA	NA	NA	NA
1	1848453	1850658	+	ENSGALG00000046002	ENSGALT00000083996	ensembl	v94	pcg	protein_coding	PHF7_XtoMany	PHD finger protein 7_XtoMany	NA	NA	NA	NA	NA	NA	NA	NA	NA	NA	PHD finger protein 7_XtoMany	PHD finger protein 7_XtoMany	one2many	one2many	ENSG00000010318_XtoMany	ENSMUSG00000021902_XtoMany	PHF7_XtoMany	NA	PHF7_XtoMany	Phf7_XtoMany	8;8;8	43;110.5;163	95;208;319	879;879;879	1	879	NA	unclassified	NA	NA	NA	lincDivg	1.1.1	ENSGALG00000008477	EXOC4	6953	NA	NA
1	1855523	1857716	+	ENSGALG00000045694	ENSGALT00000089701	ensembl	v94	pcg	protein_coding	PHF7_XtoMany	PHD finger protein 7_XtoMany	NA	NA	NA	NA	NA	NA	NA	NA	NA	NA	PHD finger protein 7_XtoMany	PHD finger protein 7_XtoMany	one2many	one2many	ENSG00000010318_XtoMany	ENSMUSG00000021902_XtoMany	PHF7_XtoMany	NA	PHF7_XtoMany	Phf7_XtoMany	9;9;9	38;102;163	50;175.5;319	834;834;834	1	834	NA	unclassified	NA	NA	NA	lincSSup	1.1.1	ENSGALG00000045599	PHF7_XtoMany	4865	NA	NA
1	1862581	1864781	+	ENSGALG00000045599	ENSGALT00000089707	ensembl	v94	pcg	protein_coding	PHF7_XtoMany	PHD finger protein 7_XtoMany	NA	NA	NA	NA	NA	NA	NA	NA	NA	NA	PHD finger protein 7_XtoMany	PHD finger protein 7_XtoMany	one2many	one2many	ENSG00000010318_XtoMany	ENSMUSG00000021902_XtoMany	PHF7_XtoMany	NA	PHF7_XtoMany	Phf7_XtoMany	9;9;9	38;102;163	50;178.5;319	834;834;834	1	834	NA	unclassified	NA	NA	NA	lincSSup	1.1.1	ENSGALG00000045725	PHF7_XtoMany	4865	NA	NA
1	1869646	1871841	+	ENSGALG00000045725	ENSGALT00000089444	ensembl	v94	pcg	protein_coding	PHF7_XtoMany	PHD finger protein 7_XtoMany	NA	NA	NA	NA	NA	NA	NA	NA	NA	NA	PHD finger protein 7_XtoMany	PHD finger protein 7_XtoMany	one2many	one2many	ENSG00000010318_XtoMany	ENSMUSG00000021902_XtoMany	PHF7_XtoMany	NA	PHF7_XtoMany	Phf7_XtoMany	8;8;8	43;110.5;163	95;201;318	879;879;879	1	879	NA	unclassified	NA	NA	NA	lincSSdw	1.1.1	ENSGALG00000045599	PHF7_XtoMany	4865	NA	NA
1	1938568	1939717	-	107053761	XR_001467352	NCBI	v103	lnc	lncRNA_NCBI	107053761	NA	NA	NA	NA	NA	NA	NA	NA	NA	NA	NA	NA	NA	NA	NA	NA	NA	NA	NA	NA	NA	3;3;3	178;233;473	95;137;179	884;884;884	1	884	lincDivg	1.1.1	ENSGALG00000006489	CHCHD3	62808	NA	unclassified	NA	NA	NA	NA	NA
1	1953928	1954458	-	107054393	XR_001468607	NCBI	v103	lnc	lncRNA_NCBI	107054393	NA	NA	NA	NA	NA	NA	NA	NA	NA	NA	NA	NA	NA	NA	NA	NA	NA	NA	NA	NA	NA	3;3;3	25;74;119	153;160.5;168	218;218;218	1	218	lincDivg	1.1.1	ENSGALG00000006489	CHCHD3	48067	NA	unclassified	NA	NA	NA	NA	NA
1	1991085	1996995	-	ALDBGALG0000000540	ALDBGALT0000000772	ALDB	v1	lnc	lincRNA	ALDBGALG0000000540	NA	NA	NA	NA	NA	NA	NA	NA	NA	NA	NA	NA	NA	NA	NA	NA	NA	NA	NA	NA	NA	3;3;3	77;79;145	845;2809;4773	301;301;301	1	301	lincDivg	1.1.1	ENSGALG00000006489	CHCHD3	5530	NA	unclassified	NA	NA	NA	NA	NA
1	1999676	2002364	-	ALDBGALG0000000541	ALDBGALT0000000773	ALDB	v1	lnc	lincRNA	ALDBGALG0000000541	NA	NA	NA	NA	NA	NA	NA	NA	NA	NA	NA	NA	NA	NA	NA	NA	NA	NA	NA	NA	NA	2;2;2	230;906.5;1583	880;880;880	1813;1813;1813	1	1813	lincDivg	1.1.1	ENSGALG00000006489	CHCHD3	161	NA	unclassified	NA	NA	NA	NA	NA
1	2002525	2187486	+	ENSGALG00000006489	ENSGALT00000089031;ENSGALT00000085895;ENSGALT00000010489;ENSGALT00000080631	ensembl	v94	pcg	protein_coding	CHCHD3	coiled-coil-helix-coiled-coil-helix domain containing 3	CHCHD3	CHCHD3	CHCHD3	CHCHD3	CHCHD3	NA	Chchd3	coiled-coil-helix-coiled-coil-helix domain containing 3	coiled-coil-helix-coiled-coil-helix domain containing 3	NA	NA	NA	one2one	one2one	ENSG00000106554	ENSMUSG00000053768	NA	NA	NA	NA	8;9;9	15;85;706	804;26074;47409	1452;1471;1499	4	1471	NA	unclassified	NA	NA	NA	NA	unclassified	NA	NA	NA	NA	NA
1	2212279	2213920	-	ALDBGALG0000000542	ALDBGALT0000000774	ALDB	v1	lnc	lincRNA	ALDBGALG0000000542	NA	NA	NA	NA	NA	NA	NA	NA	NA	NA	NA	NA	NA	NA	NA	NA	NA	NA	NA	NA	NA	3;3;3	151;257;397	81;422.5;764	805;805;805	1	805	lincConv	1.1.1	ENSGALG00000006489	CHCHD3	24793	NA	unclassified	NA	NA	NA	NA	NA
1	2214813	2215235	+	NONGGAG007000	NONGGAT012130	NONCODE	v5	lnc	lincRNA	NONGGAG007000	NA	NA	NA	NA	NA	NA	NA	NA	NA	NA	NA	NA	NA	NA	NA	NA	NA	NA	NA	NA	NA	2;2;2	19;162.5;306	102;102;102	325;325;325	1	325	lincSSdw	1.1.1	ENSGALG00000006489	CHCHD3	27327	NA	unclassified	NA	NA	NA	NA	NA
1	2242459	2262158	+	ALDBGALG0000000007	ALDBGALT0000000014;ALDBGALT0000000015;ALDBGALT0000000016	ALDB	v1	lnc	lincRNA	ALDBGALG0000000007	NA	NA	NA	NA	NA	NA	NA	NA	NA	NA	NA	NA	NA	NA	NA	NA	NA	NA	NA	NA	NA	2;3;5	45;123;4034	288;8112;9273	463;1202;4262	3	1202	lincSSdw	n.1.1	ENSGALG00000006489	CHCHD3	54973	NA	unclassified	NA	NA	NA	NA	NA
1	2273509	2276352	+	NONGGAG007001	NONGGAT012131	NONCODE	v5	lnc	lincRNA	NONGGAG007001	NA	NA	NA	NA	NA	NA	NA	NA	NA	NA	NA	NA	NA	NA	NA	NA	NA	NA	NA	NA	NA	2;2;2	179;228;277	2392;2392;2392	456;456;456	1	456	lincSSup	1.1.1	ENSGALG00000006473	PLXNA4	41202	NA	unclassified	NA	NA	NA	NA	NA
1	2287871	2289817	-	INRAGALG00000000056	INRAGALT00000000083;INRAGALT00000000084	INRA	2018	lnc	lincRNA	INRAGALG00000000056	NA	NA	NA	NA	NA	NA	NA	NA	NA	NA	NA	NA	NA	NA	NA	NA	NA	NA	NA	NA	NA	2;2.5;3	112;248;843	298;860;860	797;944;1091	2	944	lincDivg	n.1.1	ENSGALG00000006473	PLXNA4	27737	NA	unclassified	NA	NA	NA	NA	NA
1	2290730	2307607	+	INRAGALG00000000057	INRAGALT00000000085;INRAGALT00000000086;INRAGALT00000000087;INRAGALT00000000088	INRA	2018	lnc	lincRNA	INRAGALG00000000057	NA	NA	NA	NA	NA	NA	NA	NA	NA	NA	NA	NA	NA	NA	NA	NA	NA	NA	NA	NA	NA	2;2;2	34;374;382	426;6398.5;16289	416;636.5;748	4	636.5	lincSSup	n.1.1	ENSGALG00000006473	PLXNA4	9947	NA	unclassified	NA	NA	NA	NA	NA
1	2296261	2296757	+	INRAGALG00000000060	INRAGALT00000000091	INRA	2018	lnc	lincRNA	INRAGALG00000000060	NA	NA	NA	NA	NA	NA	NA	NA	NA	NA	NA	NA	NA	NA	NA	NA	NA	NA	NA	NA	NA	1;1;1	497;497;497	NA	497;497;497	1	497	lincSSup	1.1.1	ENSGALG00000006473	PLXNA4	20797	NA	unclassified	NA	NA	NA	NA	NA
1	2317554	2737972	+	ENSGALG00000006473	ENSGALT00000010457	ensembl	v94	pcg	protein_coding	PLXNA4	plexin A4	PLXNA4	PLXNA4	NA	PLXNA4	PLXNA4	NA	Plxna4	NA	plexin A4	NA	NA	NA	one2one	one2one	ENSG00000221866	ENSMUSG00000029765	NA	NA	NA	NA	31;31;31	67;147;1260	397;3194;186235	5760;5760;5760	1	5760	NA	unclassified	NA	NA	NA	NA	unclassified	NA	NA	NA	NA	NA
1	2713344	2713453	+	ENSGALG00000027460	ENSGALT00000044352	ensembl	v94	mir	miRNA	MIR6621	microRNA 6621	gga-mir-6621	NA	MIR6621	NA	NA	NA	NA	microRNA 6621	NA	NA	NA	NA	NA	NA	NA	NA	NA	NA	NA	NA	1;1;1	110;110;110	NA	110;110;110	1	110	NA	unclassified	NA	NA	NA	NA	unclassified	NA	NA	NA	NA	NA
1	2739741	2740549	-	INRAGALG00000100528	INRAGALT00000100643	INRA	2018	lnc	lincRNA	INRAGALG00000100528	NA	NA	NA	NA	NA	NA	NA	NA	NA	NA	NA	NA	NA	NA	NA	NA	NA	NA	NA	NA	NA	1;1;1	809;809;809	NA	809;809;809	1	809	lincConv	1.1.1	ENSGALG00000006473	PLXNA4	1769	NA	unclassified	NA	NA	NA	lincConv	ENSGALG00000027460
1	2826756	2827580	-	107054375	XR_001468577	NCBI	v103	lnc	lncRNA_NCBI	107054375	NA	NA	NA	NA	NA	NA	NA	NA	NA	NA	NA	NA	NA	NA	NA	NA	NA	NA	NA	NA	NA	3;3;3	93;184;212	99;172;245	489;489;489	1	489	lincConv	1.1.1	ENSGALG00000006473	PLXNA4	88784	NA	unclassified	NA	NA	NA	NA	NA
1	2833163	2835549	-	107054372	XR_001468573	NCBI	v103	lnc	lncRNA_NCBI	107054372	NA	NA	NA	NA	NA	NA	NA	NA	NA	NA	NA	NA	NA	NA	NA	NA	NA	NA	NA	NA	NA	4;4;4	93;274.5;1247	99;166;245	1889;1889;1889	1	1889	lincConv	1.1.1	ENSGALG00000006473	PLXNA4	95191	NA	unclassified	NA	NA	NA	NA	NA
1	2841865	2843204	-	NONGGAG000023	NONGGAT000042	NONCODE	v5	lnc	lincRNA	NONGGAG000023	NA	NA	NA	NA	NA	NA	NA	NA	NA	NA	NA	NA	NA	NA	NA	NA	NA	NA	NA	NA	NA	4;4;4	100;144;423	121;159;261	811;811;811	1	811	unclassified	unclassified	NA	NA	NA	NA	unclassified	NA	NA	NA	NA	NA
1	2843314	2844090	-	NONGGAG000024	NONGGAT000044	NONCODE	v5	lnc	lincRNA	NONGGAG000024	NA	NA	NA	NA	NA	NA	NA	NA	NA	NA	NA	NA	NA	NA	NA	NA	NA	NA	NA	NA	NA	2;2;2	75;231;387	319;319;319	462;462;462	1	462	unclassified	unclassified	NA	NA	NA	NA	unclassified	NA	NA	NA	NA	NA
1	2928450	2930787	+	ALDBGALG0000000008	ALDBGALT0000000017	ALDB	v1	lnc	lincRNA	ALDBGALG0000000008	NA	NA	NA	NA	NA	NA	NA	NA	NA	NA	NA	NA	NA	NA	NA	NA	NA	NA	NA	NA	NA	2;2;2	704;1116;1528	110;110;110	2232;2232;2232	1	2232	unclassified	unclassified	NA	NA	NA	NA	unclassified	NA	NA	NA	NA	NA
1	3004807	3007403	-	ALDBGALG0000000543	ALDBGALT0000000775	ALDB	v1	lnc	lincRNA	ALDBGALG0000000543	NA	NA	NA	NA	NA	NA	NA	NA	NA	NA	NA	NA	NA	NA	NA	NA	NA	NA	NA	NA	NA	2;2;2	114;278;442	2045;2045;2045	556;556;556	1	556	lincDivg	1.1.1	ENSGALG00000006409	PODXL	85042	NA	unclassified	NA	NA	NA	NA	NA
1	3048256	3053936	-	ALDBGALG0000000544	ALDBGALT0000000776	ALDB	v1	lnc	lincRNA	ALDBGALG0000000544	NA	NA	NA	NA	NA	NA	NA	NA	NA	NA	NA	NA	NA	NA	NA	NA	NA	NA	NA	NA	NA	4;4;4	44;167;1513	123;853;2826	1891;1891;1891	1	1891	lincDivg	1.1.1	ENSGALG00000006409	PODXL	38509	NA	unclassified	NA	NA	NA	NA	NA
1	3052551	3053875	+	ALDBGALG0000000009	ALDBGALT0000000018	ALDB	v1	lnc	lincRNA	ALDBGALG0000000009	NA	NA	NA	NA	NA	NA	NA	NA	NA	NA	NA	NA	NA	NA	NA	NA	NA	NA	NA	NA	NA	2;2;2	87;155.5;224	1018;1018;1018	311;311;311	1	311	lincSSup	1.1.1	ENSGALG00000006409	PODXL	38570	NA	unclassified	NA	NA	NA	NA	NA
1	3092445	3133147	+	ENSGALG00000006409	ENSGALT00000040160	ensembl	v94	pcg	protein_coding	PODXL	podocalyxin like	PODXL	NA	PODXL	PODXL	PODXL	NA	Podxl	podocalyxin like	podocalyxin like	NA	NA	NA	one2one	one2one	ENSG00000128567	ENSMUSG00000025608	NA	NA	NA	NA	8;8;8	62;151.5;3483	121;1718;25566	5056;5056;5056	1	5056	NA	unclassified	NA	NA	NA	lincConv	1.1.1	ENSGALG00000006356	MKLN1	9436	NA	NA
1	3142583	3240472	-	ENSGALG00000006356	ENSGALT00000067209;ENSGALT00000010274	ensembl	v94	pcg	protein_coding	MKLN1	muskelin 1	MKLN1	NA	MKLN1	MKLN1	MKLN1	NA	Mkln1	muskelin 1	muskelin 1	NA	NA	NA	one2one	one2one	ENSG00000128585	ENSMUSG00000025609	NA	NA	NA	NA	18;18;18	21;114;326	52;4726;15550	2175;2298;2421	2	2298	NA	unclassified	NA	NA	NA	lincConv	n.1.1	ENSGALG00000006409	PODXL	9436	NA	NA
1	3240679	3254445	+	INRAGALG00000000063	INRAGALT00000000094;INRAGALT00000000095;INRAGALT00000000096;INRAGALT00000000097;INRAGALT00000000098	INRA	2018	lnc	lincRNA	INRAGALG00000000063	NA	NA	NA	NA	NA	NA	NA	NA	NA	NA	NA	NA	NA	NA	NA	NA	NA	NA	NA	NA	NA	3;4;5	147;515;11858	135;201;1434	11226;12511;12713	5	12511	lincDivg	n.1.1	ENSGALG00000006356	MKLN1	207	NA	unclassified	NA	NA	NA	NA	NA
1	3256248	3256647	+	ENSGALG00000044853	ENSGALT00000090118	ensembl	v94	pcg	protein_coding	ENSGALG00000044853	NA	NA	NA	NA	NA	NA	NA	NA	NA	NA	NA	NA	NA	NA	NA	NA	NA	NA	NA	NA	NA	2;2;2	31;141;251	122;122;122	282;282;282	1	282	NA	unclassified	NA	NA	NA	NA	unclassified	NA	NA	NA	NA	NA
1	3259446	3259886	+	INRAGALG00000000064	INRAGALT00000000099	INRA	2018	lnc	lincRNA	INRAGALG00000000064	NA	NA	NA	NA	NA	NA	NA	NA	NA	NA	NA	NA	NA	NA	NA	NA	NA	NA	NA	NA	NA	1;1;1	441;441;441	NA	441;441;441	1	441	lincSSdw	1.1.1	ENSGALG00000044853	ENSGALG00000044853	2799	NA	unclassified	NA	NA	NA	NA	NA
1	3261001	3268726	+	INRAGALG00000000065	INRAGALT00000000100	INRA	2018	lnc	lincRNA	INRAGALG00000000065	NA	NA	NA	NA	NA	NA	NA	NA	NA	NA	NA	NA	NA	NA	NA	NA	NA	NA	NA	NA	NA	1;1;1	7726;7726;7726	NA	7726;7726;7726	1	7726	lincSSdw	1.1.1	ENSGALG00000044853	ENSGALG00000044853	4354	NA	unclassified	NA	NA	NA	NA	NA
1	3269275	3270410	-	INRAGALG00000100529	INRAGALT00000100644	INRA	2018	lnc	lincRNA	INRAGALG00000100529	NA	NA	NA	NA	NA	NA	NA	NA	NA	NA	NA	NA	NA	NA	NA	NA	NA	NA	NA	NA	NA	2;2;2	134;381;628	378;378;378	762;762;762	1	762	lincConv	1.1.1	ENSGALG00000044853	ENSGALG00000044853	12628	NA	unclassified	NA	NA	NA	NA	NA
1	3269914	3273284	+	INRAGALG00000000066	INRAGALT00000000101	INRA	2018	lnc	lincRNA	INRAGALG00000000066	NA	NA	NA	NA	NA	NA	NA	NA	NA	NA	NA	NA	NA	NA	NA	NA	NA	NA	NA	NA	NA	1;1;1	3371;3371;3371	NA	3371;3371;3371	1	3371	lincSSdw	1.1.1	ENSGALG00000044853	ENSGALG00000044853	13267	NA	unclassified	NA	NA	NA	NA	NA
1	3313272	3314583	+	INRAGALG00000000067	INRAGALT00000000102	INRA	2018	lnc	lincRNA	INRAGALG00000000067	NA	NA	NA	NA	NA	NA	NA	NA	NA	NA	NA	NA	NA	NA	NA	NA	NA	NA	NA	NA	NA	1;1;1	1312;1312;1312	NA	1312;1312;1312	1	1312	lincSSdw	1.1.1	ENSGALG00000044853	ENSGALG00000044853	56625	NA	unclassified	NA	NA	NA	NA	NA
1	3315394	3325197	+	ALDBGALG0000000012	ALDBGALT0000000021	ALDB	v1	lnc	lincRNA	ALDBGALG0000000012	NA	NA	NA	NA	NA	NA	NA	NA	NA	NA	NA	NA	NA	NA	NA	NA	NA	NA	NA	NA	NA	2;2;2	83;453;823	8902;8902;8902	906;906;906	1	906	lincSSdw	1.1.1	ENSGALG00000044853	ENSGALG00000044853	58747	NA	unclassified	NA	NA	NA	NA	NA
1	3326508	3389096	+	INRAGALG00000000072	INRAGALT00000000107;INRAGALT00000000108;INRAGALT00000000109;INRAGALT00000000110;INRAGALT00000000111;INRAGALT00000000112;INRAGALT00000000113;INRAGALT00000000114;INRAGALT00000000115;INRAGALT00000000116;INRAGALT00000000117	INRA	2018	lnc	lincRNA	INRAGALG00000000072	NA	NA	NA	NA	NA	NA	NA	NA	NA	NA	NA	NA	NA	NA	NA	NA	NA	NA	NA	NA	NA	3;4;5	17;103.5;411	362;14033;23195	310;534;748	11	534	lincSSdw_n.n.n	n.n.n	ENSGALG00000044853	ENSGALG00000044853	69861	NA	unclassified	NA	NA	NA	NA	NA
1	3383880	3433437	+	INRAGALG00000000073	INRAGALT00000000118;INRAGALT00000000119;INRAGALT00000000120;INRAGALT00000000121;INRAGALT00000000122;INRAGALT00000000123;INRAGALT00000000124;INRAGALT00000000126;INRAGALT00000000127;INRAGALT00000000128;INRAGALT00000000129;INRAGALT00000000130;INRAGALT00000000131;INRAGALT00000000132;INRAGALT00000000133;INRAGALT00000000134;INRAGALT00000000135;INRAGALT00000000136;INRAGALT00000000137;INRAGALT00000000138…	INRA	2018	lnc	lincRNA	INRAGALG00000000073	NA	NA	NA	NA	NA	NA	NA	NA	NA	NA	NA	NA	NA	NA	NA	NA	NA	NA	NA	NA	NA	2;8;13	27;146;1354	92;933;24094	1086;2534;3814	51	2534	lincSSup	n.1.1	ENSGALG00000041978	K123	32450	NA	unclassified	NA	NA	NA	lincSSdw;lincSSdw;lincSSdw;lincSSdw;lincSSdw;lincSSdw	ENSGALG00000018236;ENSGALG00000018235;ENSGALG00000018236;ENSGALG00000018236;ENSGALG00000018235;ENSGALG00000018235
1	3402883	3404191	-	107054102	XR_001468072	NCBI	v103	lnc	lncRNA_NCBI	107054102	NA	NA	NA	NA	NA	NA	NA	NA	NA	NA	NA	NA	NA	NA	NA	NA	NA	NA	NA	NA	NA	2;2;2	91;508.5;926	296;296;296	1017;1017;1017	1	1017	lincDivg	1.1.1	ENSGALG00000041978	K123	61696	NA	unclassified	NA	NA	NA	NA	NA
1	3433759	3433839	+	ENSGALG00000018236	ENSGALT00000028943	ensembl	v94	mir	miRNA	MIR29B1	microRNA 29b-1	gga-mir-29b-1	NA	MIR29B1	NA	NA	NA	NA	microRNA 29b-1	NA	NA	NA	NA	NA	NA	NA	NA	NA	NA	NA	NA	1;1;1	81;81;81	NA	81;81;81	1	81	NA	unclassified	NA	NA	NA	NA	unclassified	NA	NA	NA	NA	NA
1	3433846	3436423	+	INRAGALG00000000076	INRAGALT00000000171	INRA	2018	lnc	lincRNA	INRAGALG00000000076	NA	NA	NA	NA	NA	NA	NA	NA	NA	NA	NA	NA	NA	NA	NA	NA	NA	NA	NA	NA	NA	2;2;2	56;400;744	1782;1782;1782	800;800;800	1	800	lincSSup	1.1.1	ENSGALG00000041978	K123	29464	NA	unclassified	NA	NA	NA	lncgSSinNest;lincSSup	ENSGALG00000018235;ENSGALG00000018236
1	3434776	3434864	+	ENSGALG00000018235	ENSGALT00000028942	ensembl	v94	mir	miRNA	MIR29A	microRNA 29a	gga-mir-29a	NA	MIR29A	NA	NA	NA	NA	microRNA 29a	NA	NA	NA	NA	NA	NA	NA	NA	NA	NA	NA	NA	1;1;1	89;89;89	NA	89;89;89	1	89	NA	unclassified	NA	NA	NA	NA	unclassified	NA	NA	NA	NA	NA
1	3438811	3441845	+	INRAGALG00000000077	INRAGALT00000000172	INRA	2018	lnc	lincRNA	INRAGALG00000000077	NA	NA	NA	NA	NA	NA	NA	NA	NA	NA	NA	NA	NA	NA	NA	NA	NA	NA	NA	NA	NA	1;1;1	3035;3035;3035	NA	3035;3035;3035	1	3035	lincSSup	1.1.1	ENSGALG00000041978	K123	24042	NA	unclassified	NA	NA	NA	lincSSup;lincSSup	ENSGALG00000018235;ENSGALG00000018236
1	3460133	3461316	+	INRAGALG00000000078	INRAGALT00000000173	INRA	2018	lnc	lincRNA	INRAGALG00000000078	NA	NA	NA	NA	NA	NA	NA	NA	NA	NA	NA	NA	NA	NA	NA	NA	NA	NA	NA	NA	NA	1;1;1	1184;1184;1184	NA	1184;1184;1184	1	1184	lincSSup	1.1.1	ENSGALG00000041978	K123	4571	NA	unclassified	NA	NA	NA	NA	NA
1	3463041	3463683	+	INRAGALG00000000079	INRAGALT00000000174	INRA	2018	lnc	lincRNA	INRAGALG00000000079	NA	NA	NA	NA	NA	NA	NA	NA	NA	NA	NA	NA	NA	NA	NA	NA	NA	NA	NA	NA	NA	1;1;1	643;643;643	NA	643;643;643	1	643	lincSSup	1.1.1	ENSGALG00000041978	K123	2204	NA	unclassified	NA	NA	NA	NA	NA
1	3465887	3476005	+	ENSGALG00000041978	ENSGALT00000079059	ensembl	v94	pcg	protein_coding	K123	K123 protein	K123	NA	K123	NA	NA	NA	NA	K123 protein	NA	NA	NA	NA	NA	NA	NA	NA	NA	NA	NA	NA	3;3;3	164;321;1523	691;4059.5;7428	2008;2008;2008	1	2008	NA	unclassified	NA	NA	NA	lincConv	1.1.1	ENSGALG00000042471	IL2RA	6199	NA	NA
1	3482204	3498520	-	ENSGALG00000042471	ENSGALT00000078996;ENSGALT00000059000	ensembl	v94	pcg	protein_coding	IL2RA	interleukin 2 receptor subunit alpha	IL2RA	NA	IL2RA	NA	NA	NA	NA	interleukin 2 receptor subunit alpha	NA	NA	NA	NA	NA	NA	NA	NA	NA	NA	NA	NA	5;5;5	51;186;282	218;642.5;11754	639;833;1027	2	833	NA	unclassified	NA	NA	NA	lincConv	n.1.1	ENSGALG00000041978	K123	6199	NA	NA
1	3510834	3510917	-	ENSGALG00000034696	ENSGALT00000062538	ensembl	v94	mir	miRNA	ENSGALG00000034696	NA	NA	NA	NA	NA	NA	NA	NA	NA	NA	NA	NA	NA	NA	NA	NA	NA	NA	NA	NA	NA	1;1;1	84;84;84	NA	84;84;84	1	84	NA	unclassified	NA	NA	NA	NA	unclassified	NA	NA	NA	NA	NA
1	3516514	3529166	+	ENSGALG00000006332	ENSGALT00000010237	ensembl	v94	pcg	protein_coding	RBM17	RNA binding motif protein 17	RBM17	RBM17	RBM17	RBM17	RBM17	NA	Rbm17	RNA binding motif protein 17	RNA binding motif protein 17	NA	NA	NA	one2one	one2one	ENSG00000134453	ENSMUSG00000037197	NA	NA	NA	NA	11;11;11	45;99;272	137;789.5;3433	1296;1296;1296	1	1296	NA	unclassified	NA	NA	NA	NA	unclassified	NA	NA	NA	NA	NA
1	3532941	3540550	+	INRAGALG00000000080	INRAGALT00000000175	INRA	2018	lnc	lincRNA	INRAGALG00000000080	NA	NA	NA	NA	NA	NA	NA	NA	NA	NA	NA	NA	NA	NA	NA	NA	NA	NA	NA	NA	NA	4;4;4	18;189;566	1561;2386;2713	962;962;962	1	962	lincSSup	1.1.1	ENSGALG00000040369	PFKFB3	2686	NA	unclassified	NA	NA	NA	lincDivg	ENSGALG00000034696
1	3532991	3534430	+	INRAGALG00000000081	INRAGALT00000000176	INRA	2018	lnc	lincRNA	INRAGALG00000000081	NA	NA	NA	NA	NA	NA	NA	NA	NA	NA	NA	NA	NA	NA	NA	NA	NA	NA	NA	NA	NA	1;1;1	1440;1440;1440	NA	1440;1440;1440	1	1440	lincSSdw	1.1.1	ENSGALG00000006332	RBM17	3825	NA	unclassified	NA	NA	NA	lincDivg	ENSGALG00000034696
1	3536117	3537142	+	INRAGALG00000000082	INRAGALT00000000177	INRA	2018	lnc	lincRNA	INRAGALG00000000082	NA	NA	NA	NA	NA	NA	NA	NA	NA	NA	NA	NA	NA	NA	NA	NA	NA	NA	NA	NA	NA	2;2;2	296;427;558	176;176;176	854;854;854	1	854	lincSSup	1.1.1	ENSGALG00000040369	PFKFB3	6094	NA	unclassified	NA	NA	NA	lincDivg	ENSGALG00000034696
1	3537278	3537939	+	INRAGALG00000000083	INRAGALT00000000178	INRA	2018	lnc	lincRNA	INRAGALG00000000083	NA	NA	NA	NA	NA	NA	NA	NA	NA	NA	NA	NA	NA	NA	NA	NA	NA	NA	NA	NA	NA	1;1;1	662;662;662	NA	662;662;662	1	662	lincSSup	1.1.1	ENSGALG00000040369	PFKFB3	5297	NA	unclassified	NA	NA	NA	lincDivg	ENSGALG00000034696
1	3538432	3539433	+	INRAGALG00000000084	INRAGALT00000000179	INRA	2018	lnc	lincRNA	INRAGALG00000000084	NA	NA	NA	NA	NA	NA	NA	NA	NA	NA	NA	NA	NA	NA	NA	NA	NA	NA	NA	NA	NA	1;1;1	1002;1002;1002	NA	1002;1002;1002	1	1002	lincSSup	1.1.1	ENSGALG00000040369	PFKFB3	3803	NA	unclassified	NA	NA	NA	lincDivg	ENSGALG00000034696
1	3543236	3579756	+	ENSGALG00000040369	ENSGALT00000075327;ENSGALT00000049952;ENSGALT00000058431;ENSGALT00000068310;ENSGALT00000083042;ENSGALT00000080464	ensembl	v94	pcg	protein_coding	PFKFB3	6-phosphofructo-2-kinase/fructose-2,6-biphosphatase 3	PFKFB3	PFKFB3	PFKFB3	PFKFB3	PFKFB3	NA	Pfkfb3	6-phosphofructo-2-kinase/fructose-2,6-biphosphatase 3	6-phosphofructo-2-kinase/fructose-2,6-biphosphatase 3	NA	NA	NA	one2one	one2one	ENSG00000170525	ENSMUSG00000026773	NA	NA	NA	NA	14;15.5;17	7;97;208	162;675;23631	1413;1558.5;1635	6	1558.5	NA	unclassified	NA	NA	NA	NA	unclassified	NA	NA	NA	NA	NA
1	3581252	3582081	-	INRAGALG00000000085	INRAGALT00000000180	INRA	2018	lnc	lincRNA	INRAGALG00000000085	NA	NA	NA	NA	NA	NA	NA	NA	NA	NA	NA	NA	NA	NA	NA	NA	NA	NA	NA	NA	NA	1;1;1	830;830;830	NA	830;830;830	1	830	lincConv	1.1.1	ENSGALG00000040369	PFKFB3	1496	NA	unclassified	NA	NA	NA	NA	NA
1	3583544	3584438	+	INRAGALG00000100028	INRAGALT00000100045	INRA	2018	lnc	lincRNA	INRAGALG00000100028	NA	NA	NA	NA	NA	NA	NA	NA	NA	NA	NA	NA	NA	NA	NA	NA	NA	NA	NA	NA	NA	1;1;1	895;895;895	NA	895;895;895	1	895	lincSSdw	1.1.1	ENSGALG00000040369	PFKFB3	3788	NA	unclassified	NA	NA	NA	NA	NA
1	3584806	3598623	-	INRAGALG00000000089	INRAGALT00000000184;INRAGALT00000000187	INRA	2018	lnc	lincRNA	INRAGALG00000000089	NA	NA	NA	NA	NA	NA	NA	NA	NA	NA	NA	NA	NA	NA	NA	NA	NA	NA	NA	NA	NA	2;2.5;3	67;172;1578	1372;1372;11096	1358;1554;1750	2	1554	lincConv	n.1.1	ENSGALG00000040369	PFKFB3	5050	NA	unclassified	NA	NA	NA	NA	NA
1	3586124	3588649	+	INRAGALG00000100029	INRAGALT00000100046	INRA	2018	lnc	lincRNA	INRAGALG00000100029	NA	NA	NA	NA	NA	NA	NA	NA	NA	NA	NA	NA	NA	NA	NA	NA	NA	NA	NA	NA	NA	1;1;1	2526;2526;2526	NA	2526;2526;2526	1	2526	lincSSdw	1.1.1	ENSGALG00000040369	PFKFB3	6368	NA	unclassified	NA	NA	NA	NA	NA
1	3593551	3595414	-	INRAGALG00000000091	INRAGALT00000000186	INRA	2018	lnc	lincRNA	INRAGALG00000000091	NA	NA	NA	NA	NA	NA	NA	NA	NA	NA	NA	NA	NA	NA	NA	NA	NA	NA	NA	NA	NA	1;1;1	1864;1864;1864	NA	1864;1864;1864	1	1864	lincConv	1.1.1	ENSGALG00000040369	PFKFB3	13795	NA	unclassified	NA	NA	NA	NA	NA
1	3600791	3605893	+	INRAGALG00000000092	INRAGALT00000000188;INRAGALT00000000189	INRA	2018	lnc	lincRNA	INRAGALG00000000092	NA	NA	NA	NA	NA	NA	NA	NA	NA	NA	NA	NA	NA	NA	NA	NA	NA	NA	NA	NA	NA	2;2;2	120;927.5;1698	1893;2572.5;3252	1818;1836.5;1855	2	1836.5	lincSSdw	n.1.1	ENSGALG00000040369	PFKFB3	21035	NA	unclassified	NA	NA	NA	NA	NA
1	3664798	3665899	+	NONGGAG006124	NONGGAT010566	NONCODE	v5	lnc	lincRNA	NONGGAG006124	NA	NA	NA	NA	NA	NA	NA	NA	NA	NA	NA	NA	NA	NA	NA	NA	NA	NA	NA	NA	NA	2;2;2	376;491;606	124;124;124	982;982;982	1	982	lncgASexOvlp	1.1.1	ENSGALG00000034970	PRKCQ	0	NA	unclassified	NA	NA	NA	NA	NA
1	3665779	3701334	-	ENSGALG00000034970	ENSGALT00000048638;ENSGALT00000071190	ensembl	v94	pcg	protein_coding	PRKCQ	protein kinase C theta	PRKCQ	PRKCQ	PRKCQ	PRKCQ	PRKCQ	NA	Prkcq	protein kinase C theta	protein kinase C theta	NA	NA	NA	one2one	one2one	ENSG00000065675	ENSMUSG00000026778	NA	NA	NA	NA	18;18.5;19	32;130;495	95;1590;5809	2555;2601.5;2648	2	2601.5	NA	unclassified	NA	NA	NA	NA	unclassified	NA	NA	NA	NA	NA
1	3884191	3889452	+	ALDBGALG0000000016	ALDBGALT0000000032	ALDB	v1	lnc	lincRNA	ALDBGALG0000000016	NA	NA	NA	NA	NA	NA	NA	NA	NA	NA	NA	NA	NA	NA	NA	NA	NA	NA	NA	NA	NA	3;3;3	118;171;173	587;2404;4221	462;462;462	1	462	lincConv	1.1.1	ENSGALG00000009279	SFMBT2	40180	NA	unclassified	NA	NA	NA	NA	NA
1	3929632	4025430	-	ENSGALG00000009279	ENSGALT00000015096;ENSGALT00000064135	ensembl	v94	pcg	protein_coding	SFMBT2	Scm like with four mbt domains 2	SFMBT2	SFMBT2	SFMBT2	SFMBT2	SFMBT2	NA	Sfmbt2	Scm-like with four mbt domains 2	Scm like with four mbt domains 2	NA	NA	NA	one2one	one2one	ENSG00000198879	ENSMUSG00000061186	NA	NA	NA	NA	18;19;20	43;128;249	148;2696;34720	2410;2578;2746	2	2578	NA	unclassified	NA	NA	NA	NA	unclassified	NA	NA	NA	NA	NA
1	4052963	4054360	-	ENSGALG00000045751	ENSGALT00000088246	ensembl	v94	pcg	protein_coding	PHF7_XtoMany	PHD finger protein 7_XtoMany	NA	NA	NA	NA	NA	NA	NA	NA	NA	NA	PHD finger protein 7_XtoMany	PHD finger protein 7_XtoMany	one2many	one2many	ENSG00000010318_XtoMany	ENSMUSG00000021902_XtoMany	PHF7_XtoMany	NA	PHF7_XtoMany	Phf7_XtoMany	5;5;5	107;149;235	95;164.5;222	768;768;768	1	768	NA	unclassified	NA	NA	NA	NA	unclassified	NA	NA	NA	NA	NA
1	4066304	4067697	-	ENSGALG00000045088	ENSGALT00000088725	ensembl	v94	pcg	protein_coding	PHF7_XtoMany	PHD finger protein 7_XtoMany	NA	NA	NA	NA	NA	NA	NA	NA	NA	NA	PHD finger protein 7_XtoMany	PHD finger protein 7_XtoMany	one2many	one2many	ENSG00000010318_XtoMany	ENSMUSG00000021902_XtoMany	PHF7_XtoMany	NA	PHF7_XtoMany	Phf7_XtoMany	5;5;5	107;149;232	95;164.5;221	765;765;765	1	765	NA	unclassified	NA	NA	NA	lincSSdw	1.1.1	ENSGALG00000046301	PHF7_XtoMany	7541	NA	NA
1	4075238	4076636	-	ENSGALG00000046301	ENSGALT00000085815	ensembl	v94	pcg	protein_coding	PHF7_XtoMany	PHD finger protein 7_XtoMany	NA	NA	NA	NA	NA	NA	NA	NA	NA	NA	PHD finger protein 7_XtoMany	PHD finger protein 7_XtoMany	one2many	one2many	ENSG00000010318_XtoMany	ENSMUSG00000021902_XtoMany	PHF7_XtoMany	NA	PHF7_XtoMany	Phf7_XtoMany	5;5;5	107;149;235	95;165;222	768;768;768	1	768	NA	unclassified	NA	NA	NA	lincSSup	1.1.1	ENSGALG00000045088	PHF7_XtoMany	7541	NA	NA
1	4086634	4088722	-	ENSGALG00000046451	ENSGALT00000085110	ensembl	v94	pcg	protein_coding	PHF7_XtoMany	PHD finger protein 7_XtoMany	NA	NA	NA	NA	NA	NA	NA	NA	NA	NA	PHD finger protein 7_XtoMany	PHD finger protein 7_XtoMany	one2many	one2many	ENSG00000010318_XtoMany	ENSMUSG00000021902_XtoMany	PHF7_XtoMany	NA	PHF7_XtoMany	Phf7_XtoMany	6;6;6	107;134.5;208	95;166;602	861;861;861	1	861	NA	unclassified	NA	NA	NA	lincSSdw	1.1.1	ENSGALG00000046295	PHF7_XtoMany	6652	NA	NA
1	4095374	4096807	-	ENSGALG00000046295	ENSGALT00000083971	ensembl	v94	pcg	protein_coding	PHF7_XtoMany	PHD finger protein 7_XtoMany	NA	NA	NA	NA	NA	NA	NA	NA	NA	NA	PHD finger protein 7_XtoMany	PHD finger protein 7_XtoMany	one2many	one2many	ENSG00000010318_XtoMany	ENSMUSG00000021902_XtoMany	PHF7_XtoMany	NA	PHF7_XtoMany	Phf7_XtoMany	5;5;5	107;163;235	95;164.5;222	804;804;804	1	804	NA	unclassified	NA	NA	NA	lincSSup	1.1.1	ENSGALG00000046451	PHF7_XtoMany	6652	NA	NA
1	4105277	4106674	-	ENSGALG00000045491	ENSGALT00000086930	ensembl	v94	pcg	protein_coding	PHF7_XtoMany	PHD finger protein 7_XtoMany	NA	NA	NA	NA	NA	NA	NA	NA	NA	NA	PHD finger protein 7_XtoMany	PHD finger protein 7_XtoMany	one2many	one2many	ENSG00000010318_XtoMany	ENSMUSG00000021902_XtoMany	PHF7_XtoMany	NA	PHF7_XtoMany	Phf7_XtoMany	5;5;5	107;149;235	95;164.5;222	768;768;768	1	768	NA	unclassified	NA	NA	NA	lincSSup	1.1.1	ENSGALG00000046295	PHF7_XtoMany	8470	NA	NA
1	4109778	4110700	+	INRAGALG00000100031	INRAGALT00000100048	INRA	2018	lnc	lincRNA	INRAGALG00000100031	NA	NA	NA	NA	NA	NA	NA	NA	NA	NA	NA	NA	NA	NA	NA	NA	NA	NA	NA	NA	NA	1;1;1	923;923;923	NA	923;923;923	1	923	lincDivg	1.1.1	ENSGALG00000045491	PHF7_XtoMany	3104	NA	unclassified	NA	NA	NA	NA	NA
1	4110751	4115517	+	INRAGALG00000100032	INRAGALT00000100049	INRA	2018	lnc	lincRNA	INRAGALG00000100032	NA	NA	NA	NA	NA	NA	NA	NA	NA	NA	NA	NA	NA	NA	NA	NA	NA	NA	NA	NA	NA	1;1;1	4767;4767;4767	NA	4767;4767;4767	1	4767	lincDivg	1.1.1	ENSGALG00000045491	PHF7_XtoMany	4077	NA	unclassified	NA	NA	NA	NA	NA
1	4118224	4128773	-	INRAGALG00000000095	INRAGALT00000000192	INRA	2018	lnc	antisense	INRAGALG00000000095	NA	NA	NA	NA	NA	NA	NA	NA	NA	NA	NA	NA	NA	NA	NA	NA	NA	NA	NA	NA	NA	2;2;2	962;1765;2568	7024;7024;7024	3530;3530;3530	1	3530	lncgASinOvlp	1.1.1	ENSGALG00000029446	LOC419112	0	NA	unclassified	NA	NA	NA	NA	NA
1	4120319	4150431	+	ENSGALG00000029446	ENSGALT00000058080	ensembl	v94	pcg	protein_coding	LOC419112	transmembrane protein 110-like	NA	NA	LOC419112	NA	NA	NA	NA	transmembrane protein 110-like	NA	NA	NA	NA	NA	NA	NA	NA	NA	NA	NA	NA	8;8;8	49;115;605	572;2025;9496	1378;1378;1378	1	1378	NA	unclassified	NA	NA	NA	lincConv	1.1.1	ENSGALG00000006891	ITIH5	3603	NA	NA
1	4129861	4144520	-	INRAGALG00000000096	INRAGALT00000000193	INRA	2018	lnc	antisense	INRAGALG00000000096	NA	NA	NA	NA	NA	NA	NA	NA	NA	NA	NA	NA	NA	NA	NA	NA	NA	NA	NA	NA	NA	1;1;1	14660;14660;14660	NA	14660;14660;14660	1	14660	lncgASexNest	1.1.1	ENSGALG00000029446	LOC419112	0	NA	unclassified	NA	NA	NA	NA	NA
1	4149110	4151152	-	INRAGALG00000000097	INRAGALT00000000194	INRA	2018	lnc	antisense	INRAGALG00000000097	NA	NA	NA	NA	NA	NA	NA	NA	NA	NA	NA	NA	NA	NA	NA	NA	NA	NA	NA	NA	NA	1;1;1	2043;2043;2043	NA	2043;2043;2043	1	2043	lncgASexOvlp	1.1.1	ENSGALG00000029446	LOC419112	0	NA	unclassified	NA	NA	NA	NA	NA
1	4154034	4199469	-	ENSGALG00000006891	ENSGALT00000011162	ensembl	v94	pcg	protein_coding	ITIH5	inter-alpha-trypsin inhibitor heavy chain family member 5	ITIH5	ITIH5	ITIH5	ITIH5	ITIH5	NA	Itih5	inter-alpha-trypsin inhibitor heavy chain family member 5	inter-alpha-trypsin inhibitor heavy chain family member 5	NA	NA	NA	one2one	one2one	ENSG00000123243	ENSMUSG00000025780	NA	NA	NA	NA	14;14;14	45;168;827	392;2186;15263	3387;3387;3387	1	3387	NA	unclassified	NA	NA	NA	lincDivg	1.1.1	ENSGALG00000006833	ITIH2	7155	NA	NA
1	4173243	4183256	+	NONGGAG007003	NONGGAT012133	NONCODE	v5	lnc	lincRNA	NONGGAG007003	NA	NA	NA	NA	NA	NA	NA	NA	NA	NA	NA	NA	NA	NA	NA	NA	NA	NA	NA	NA	NA	3;3;3	47;88;433	841;4727;8613	568;568;568	1	568	lncgASexNest	1.1.1	ENSGALG00000006891	ITIH5	0	NA	unclassified	NA	NA	NA	NA	NA
1	4206624	4231854	+	ENSGALG00000006833	ENSGALT00000011058	ensembl	v94	pcg	protein_coding	ITIH2	inter-alpha-trypsin inhibitor heavy chain 2	ITIH2	NA	ITIH2	ITIH2	ITIH2	NA	Itih2	inter-alpha-trypsin inhibitor heavy chain 2	inter-alpha-trypsin inhibitor heavy chain 2	NA	NA	NA	one2one	one2one	ENSG00000151655	ENSMUSG00000037254	NA	NA	NA	NA	21;21;21	36;138;199	344;754.5;4053	2920;2920;2920	1	2920	NA	unclassified	NA	NA	NA	lincDivg	1.1.1	ENSGALG00000006891	ITIH5	7155	NA	NA
1	4233538	4248355	-	ENSGALG00000030702	ENSGALT00000065471	ensembl	v94	pcg	protein_coding	KIN	Kin17 DNA and RNA binding protein	KIN	KIN	KIN	KIN	KIN	NA	Kin	Kin17 DNA and RNA binding protein	Kin17 DNA and RNA binding protein	NA	NA	NA	one2one	one2one	ENSG00000151657	ENSMUSG00000037262	NA	NA	NA	NA	13;13;13	44;100;1110	117;998;2722	2266;2266;2266	1	2266	NA	unclassified	NA	NA	NA	lincDivg	1.1.1	ENSGALG00000006753	ATP5F1C	16	NA	NA
1	4248371	4255204	+	ENSGALG00000006753	ENSGALT00000010913;ENSGALT00000059202;ENSGALT00000085270;ENSGALT00000085346;ENSGALT00000048245;ENSGALT00000084609;ENSGALT00000087518;ENSGALT00000089094	ensembl	v94	pcg	protein_coding	ATP5F1C	ATP synthase F1 subunit gamma	ATP5C1	NA	ATP5C1	ATP5F1C	ATP5F1C	NA	Atp5c1	ATP synthase, H+ transporting, mitochondrial F1 complex, gamma polypeptide 1	ATP synthase F1 subunit gamma	NA	NA	NA	one2one	one2one	ENSG00000165629	ENSMUSG00000025781	NA	NA	NA	NA	7;9.5;10	16;125.5;863	227;573;1414	729;1065.5;1669	8	1065.5	NA	unclassified	NA	NA	NA	lincDivg	n.1.1	ENSGALG00000030702	KIN	16	NA	NA
1	4257754	4370309	+	ENSGALG00000006731	ENSGALT00000010889	ensembl	v94	pcg	protein_coding	TAF3	TATA-box binding protein associated factor 3	TAF3	NA	TAF3	TAF3	TAF3	NA	Taf3	TATA-box binding protein associated factor 3	TATA-box binding protein associated factor 3	NA	NA	NA	one2one	one2one	ENSG00000165632	ENSMUSG00000025782	NA	NA	NA	NA	7;7;7	83;256;1823	742;7729;73465	3516;3516;3516	1	3516	NA	unclassified	NA	NA	NA	lincDivg	1.1.1	ENSGALG00000030702	KIN	9399	NA	NA
1	4370884	4397942	-	107054553	XR_001468950;XR_001468956	NCBI	v103	lnc	lncRNA_NCBI	107054553	NA	NA	NA	NA	NA	NA	NA	NA	NA	NA	NA	NA	NA	NA	NA	NA	NA	NA	NA	NA	NA	2;2.5;3	181;1997;2382	8754;8754;13753	3742;4151;4560	2	4151	lincConv	n.1.1	ENSGALG00000006731	TAF3	575	NA	unclassified	NA	NA	NA	NA	NA
1	4398276	4400913	-	INRAGALG00000000100	INRAGALT00000000197;INRAGALT00000000198	INRA	2018	lnc	lincRNA	INRAGALG00000000100	NA	NA	NA	NA	NA	NA	NA	NA	NA	NA	NA	NA	NA	NA	NA	NA	NA	NA	NA	NA	NA	1;1.5;2	962;1234;1561	NA	1561;1878.5;2196	2	1878.5	lincDivg	n.1.1	ENSGALG00000029270	GATA3	1219	NA	unclassified	NA	NA	NA	NA	NA
1	4402132	4591692	+	ENSGALG00000029270	ENSGALT00000049267	ensembl	v94	pcg	protein_coding	GATA3	GATA binding protein 3	GATA3	NA	GATA3	GATA3	GATA3	NA	Gata3	GATA binding protein 3	GATA binding protein 3	NA	NA	NA	one2one	one2one	ENSG00000107485	ENSMUSG00000015619	NA	NA	NA	NA	7;7;7	31;146;537	2513;5502;137550	1730;1730;1730	1	1730	NA	unclassified	NA	NA	NA	NA	unclassified	NA	NA	NA	NA	NA
1	4595444	4605978	+	INRAGALG00000000101	INRAGALT00000000199;INRAGALT00000000200;INRAGALT00000000201;INRAGALT00000000202	INRA	2018	lnc	lincRNA	INRAGALG00000000101	NA	NA	NA	NA	NA	NA	NA	NA	NA	NA	NA	NA	NA	NA	NA	NA	NA	NA	NA	NA	NA	2;3;4	23;83.5;1136	1547;4620;9306	1229;1231;1336	4	1231	lincSSdw	n.1.1	ENSGALG00000029270	GATA3	3752	NA	unclassified	NA	NA	NA	NA	NA
1	4606336	4607338	+	INRAGALG00000000102	INRAGALT00000000203	INRA	2018	lnc	lincRNA	INRAGALG00000000102	NA	NA	NA	NA	NA	NA	NA	NA	NA	NA	NA	NA	NA	NA	NA	NA	NA	NA	NA	NA	NA	1;1;1	1003;1003;1003	NA	1003;1003;1003	1	1003	lincSSdw	1.1.1	ENSGALG00000029270	GATA3	14644	NA	unclassified	NA	NA	NA	NA	NA
1	4656290	4657960	+	107054641	XR_001469125	NCBI	v103	lnc	lncRNA_NCBI	107054641	NA	NA	NA	NA	NA	NA	NA	NA	NA	NA	NA	NA	NA	NA	NA	NA	NA	NA	NA	NA	NA	2;2;2	79;678.5;1278	318;318;318	1357;1357;1357	1	1357	lincSSdw	1.1.1	ENSGALG00000029270	GATA3	64598	NA	unclassified	NA	NA	NA	NA	NA
1	4729004	4736207	+	ALDBGALG0000000018	ALDBGALT0000000034	ALDB	v1	lnc	lincRNA	ALDBGALG0000000018	NA	NA	NA	NA	NA	NA	NA	NA	NA	NA	NA	NA	NA	NA	NA	NA	NA	NA	NA	NA	NA	2;2;2	161;545.5;930	6117;6117;6117	1091;1091;1091	1	1091	unclassified	unclassified	NA	NA	NA	NA	unclassified	NA	NA	NA	NA	NA
1	4772684	4824683	+	107054627	XR_001469104	NCBI	v103	lnc	lncRNA_NCBI	107054627	NA	NA	NA	NA	NA	NA	NA	NA	NA	NA	NA	NA	NA	NA	NA	NA	NA	NA	NA	NA	NA	3;3;3	85;311;2417	703;24597.5;48492	2813;2813;2813	1	2813	unclassified	unclassified	NA	NA	NA	NA	unclassified	NA	NA	NA	NA	NA
1	4792384	4793488	+	INRAGALG00000000106	INRAGALT00000000207	INRA	2018	mis	misc_RNA	INRAGALG00000000106	NA	NA	NA	NA	NA	NA	NA	NA	NA	NA	NA	NA	NA	NA	NA	NA	NA	NA	NA	NA	NA	1;1;1	1105;1105;1105	NA	1105;1105;1105	1	1105	NA	unclassified	NA	NA	NA	NA	unclassified	NA	NA	NA	NA	NA
1	4797019	4799303	+	INRAGALG00000000108	INRAGALT00000000209	INRA	2018	lnc	lincRNA	INRAGALG00000000108	NA	NA	NA	NA	NA	NA	NA	NA	NA	NA	NA	NA	NA	NA	NA	NA	NA	NA	NA	NA	NA	1;1;1	2285;2285;2285	NA	2285;2285;2285	1	2285	unclassified	unclassified	NA	NA	NA	NA	unclassified	NA	NA	NA	NA	NA
1	4818099	4832975	-	ALDBGALG0000000548	ALDBGALT0000000780;ALDBGALT0000000781;ALDBGALT0000000782	ALDB	v1	lnc	lincRNA	ALDBGALG0000000548	NA	NA	NA	NA	NA	NA	NA	NA	NA	NA	NA	NA	NA	NA	NA	NA	NA	NA	NA	NA	NA	2;3;4	79;148;1203	590;1772;11683	1430;1495;1538	3	1495	unclassified	unclassified	NA	NA	NA	NA	unclassified	NA	NA	NA	NA	NA
1	4850905	4852803	-	ALDBGALG0000000549	ALDBGALT0000000783	ALDB	v1	lnc	lincRNA	ALDBGALG0000000549	NA	NA	NA	NA	NA	NA	NA	NA	NA	NA	NA	NA	NA	NA	NA	NA	NA	NA	NA	NA	NA	2;2;2	264;350;436	1203;1203;1203	700;700;700	1	700	unclassified	unclassified	NA	NA	NA	NA	unclassified	NA	NA	NA	NA	NA
1	4893432	4924123	+	107054620	XR_001469088	NCBI	v103	lnc	lncRNA_NCBI	107054620	NA	NA	NA	NA	NA	NA	NA	NA	NA	NA	NA	NA	NA	NA	NA	NA	NA	NA	NA	NA	NA	2;2;2	93;2650;5207	25396;25396;25396	5300;5300;5300	1	5300	unclassified	unclassified	NA	NA	NA	NA	unclassified	NA	NA	NA	NA	NA
1	4894324	4907075	-	NONGGAG007392	NONGGAT012581	NONCODE	v5	lnc	lincRNA	NONGGAG007392	NA	NA	NA	NA	NA	NA	NA	NA	NA	NA	NA	NA	NA	NA	NA	NA	NA	NA	NA	NA	NA	3;3;3	51;53;205	110;6225.5;12341	309;309;309	1	309	unclassified	unclassified	NA	NA	NA	NA	unclassified	NA	NA	NA	NA	NA
1	5192259	5229086	-	107054917	XR_001469779;XR_001469764;XR_001469785	NCBI	v103	lnc	lncRNA_NCBI	107054917	NA	NA	NA	NA	NA	NA	NA	NA	NA	NA	NA	NA	NA	NA	NA	NA	NA	NA	NA	NA	NA	6;6;6	61;120.5;2539	857;1198;18578	2561;3095;3154	3	3095	unclassified	unclassified	NA	NA	NA	NA	unclassified	NA	NA	NA	NA	NA
1	5276550	5276985	-	NONGGAG007393	NONGGAT012582	NONCODE	v5	lnc	lincRNA	NONGGAG007393	NA	NA	NA	NA	NA	NA	NA	NA	NA	NA	NA	NA	NA	NA	NA	NA	NA	NA	NA	NA	NA	2;2;2	109;110.5;112	219;219;219	221;221;221	1	221	unclassified	unclassified	NA	NA	NA	NA	unclassified	NA	NA	NA	NA	NA
1	5294158	5294656	-	NONGGAG007394	NONGGAT012583	NONCODE	v5	lnc	lincRNA	NONGGAG007394	NA	NA	NA	NA	NA	NA	NA	NA	NA	NA	NA	NA	NA	NA	NA	NA	NA	NA	NA	NA	NA	2;2;2	114;140.5;167	222;222;222	281;281;281	1	281	unclassified	unclassified	NA	NA	NA	NA	unclassified	NA	NA	NA	NA	NA
1	5421953	5464163	+	ALDBGALG0000000019	ALDBGALT0000000035;ALDBGALT0000000036	ALDB	v1	lnc	lincRNA	ALDBGALG0000000019	NA	NA	NA	NA	NA	NA	NA	NA	NA	NA	NA	NA	NA	NA	NA	NA	NA	NA	NA	NA	NA	3;3;3	237;267.5;1944	1199;19882;38565	2441;2448.5;2456	2	2448.5	lincSSup	n.1.1	ENSGALG00000034590	CELF2	64548	NA	unclassified	NA	NA	NA	NA	NA
1	5528711	5974445	+	ENSGALG00000034590	ENSGALT00000055299;ENSGALT00000078403;ENSGALT00000056367;ENSGALT00000061305	ensembl	v94	pcg	protein_coding	CELF2	CUGBP Elav-like family member 2	CELF2	NA	CELF2	CELF2	CELF2	NA	Celf2	CUGBP, Elav-like family member 2	CUGBP Elav-like family member 2	NA	NA	NA	one2one	one2one	ENSG00000048740	ENSMUSG00000002107	NA	NA	NA	NA	13;14;14	36;135;253	1360;10250;171090	1593;1602;1850	4	1602	NA	unclassified	NA	NA	NA	NA	unclassified	NA	NA	NA	NA	NA
1	5653742	5656212	-	NONGGAG007395	NONGGAT012584	NONCODE	v5	lnc	lincRNA	NONGGAG007395	NA	NA	NA	NA	NA	NA	NA	NA	NA	NA	NA	NA	NA	NA	NA	NA	NA	NA	NA	NA	NA	2;2;2	24;119;214	2237;2237;2237	238;238;238	1	238	lncgASinNest	1.1.1	ENSGALG00000034590	CELF2	0	NA	unclassified	NA	NA	NA	lincDivg	ENSGALG00000025441
1	5693452	5693541	+	ENSGALG00000025441	ENSGALT00000042354	ensembl	v94	mir	miRNA	MIR1626	microRNA 1626	gga-mir-1626	NA	MIR1626	NA	NA	NA	NA	microRNA 1626	NA	NA	NA	NA	NA	NA	NA	NA	NA	NA	NA	NA	1;1;1	90;90;90	NA	90;90;90	1	90	NA	unclassified	NA	NA	NA	NA	unclassified	NA	NA	NA	NA	NA
1	5811652	5811741	+	ENSGALG00000025473	ENSGALT00000042386	ensembl	v94	mir	miRNA	MIR1596	microRNA 1596	gga-mir-1596	NA	MIR1596	NA	NA	NA	NA	microRNA 1596	NA	NA	NA	NA	NA	NA	NA	NA	NA	NA	NA	NA	1;1;1	90;90;90	NA	90;90;90	1	90	NA	unclassified	NA	NA	NA	NA	unclassified	NA	NA	NA	NA	NA
1	5976044	5977609	+	ALDBGALG0000000023	ALDBGALT0000000041	ALDB	v1	lnc	lincRNA	ALDBGALG0000000023	NA	NA	NA	NA	NA	NA	NA	NA	NA	NA	NA	NA	NA	NA	NA	NA	NA	NA	NA	NA	NA	2;2;2	34;778.5;1523	13;13;13	1557;1557;1557	1	1557	lincSSdw	1.1.1	ENSGALG00000034590	CELF2	1599	NA	unclassified	NA	NA	NA	NA	NA
1	6033346	6143773	-	ENSGALG00000035563	ENSGALT00000071983;ENSGALT00000082280	ensembl	v94	pcg	protein_coding	USP6NL	USP6 N-terminal like	USP6NL	NA	USP6NL	USP6NL	USP6NL	NA	Usp6nl	USP6 N-terminal like	USP6 N-terminal like	NA	NA	NA	one2one	one2one	ENSG00000148429	ENSMUSG00000039046	NA	NA	NA	NA	15;15;15	40;95;3565	87;2408;50050	3041;3938.5;4836	2	3938.5	NA	unclassified	NA	NA	NA	NA	unclassified	NA	NA	NA	NA	NA
1	6148399	6149692	-	INRAGALG00000000113	INRAGALT00000000215	INRA	2018	lnc	lincRNA	INRAGALG00000000113	NA	NA	NA	NA	NA	NA	NA	NA	NA	NA	NA	NA	NA	NA	NA	NA	NA	NA	NA	NA	NA	1;1;1	1294;1294;1294	NA	1294;1294;1294	1	1294	lincSSup	1.1.1	ENSGALG00000035563	USP6NL	4626	NA	unclassified	NA	NA	NA	NA	NA
1	6152960	6157717	-	INRAGALG00000000114	INRAGALT00000000216	INRA	2018	lnc	lincRNA	INRAGALG00000000114	NA	NA	NA	NA	NA	NA	NA	NA	NA	NA	NA	NA	NA	NA	NA	NA	NA	NA	NA	NA	NA	1;1;1	4758;4758;4758	NA	4758;4758;4758	1	4758	lincDivg	1.1.1	ENSGALG00000006690	ECHDC3	6014	NA	unclassified	NA	NA	NA	NA	NA
1	6157848	6158933	-	INRAGALG00000000115	INRAGALT00000000217	INRA	2018	lnc	lincRNA	INRAGALG00000000115	NA	NA	NA	NA	NA	NA	NA	NA	NA	NA	NA	NA	NA	NA	NA	NA	NA	NA	NA	NA	NA	1;1;1	1086;1086;1086	NA	1086;1086;1086	1	1086	lincDivg	1.1.1	ENSGALG00000006690	ECHDC3	4798	NA	unclassified	NA	NA	NA	NA	NA
1	6159428	6161674	-	INRAGALG00000000116	INRAGALT00000000218	INRA	2018	lnc	lincRNA	INRAGALG00000000116	NA	NA	NA	NA	NA	NA	NA	NA	NA	NA	NA	NA	NA	NA	NA	NA	NA	NA	NA	NA	NA	2;2;2	123;862;1601	527;527;527	1724;1724;1724	1	1724	lincDivg	1.1.1	ENSGALG00000006690	ECHDC3	2057	NA	unclassified	NA	NA	NA	NA	NA
1	6163731	6168880	+	ENSGALG00000006690	ENSGALT00000089888;ENSGALT00000010813	ensembl	v94	pcg	protein_coding	ECHDC3	enoyl-CoA hydratase domain containing 3	ECHDC3	NA	ECHDC3	ECHDC3	ECHDC3	NA	Echdc3	enoyl-CoA hydratase domain containing 3	enoyl-CoA hydratase domain containing 3	NA	NA	NA	one2one	one2one	ENSG00000134463	ENSMUSG00000039063	NA	NA	NA	NA	4;4.5;5	98;181;906	239;1270;1278	1108;1235;1362	2	1235	NA	unclassified	NA	NA	NA	NA	unclassified	NA	NA	NA	NA	NA
1	6167022	6177880	-	INRAGALG00000000117	INRAGALT00000000219;INRAGALT00000000220;INRAGALT00000000221;INRAGALT00000000222;INRAGALT00000000223;INRAGALT00000000224;INRAGALT00000000225;INRAGALT00000000226;INRAGALT00000000227;INRAGALT00000000228;INRAGALT00000000229;INRAGALT00000000230	INRA	2018	lnc	antisense	INRAGALG00000000117	NA	NA	NA	NA	NA	NA	NA	NA	NA	NA	NA	NA	NA	NA	NA	NA	NA	NA	NA	NA	NA	3;4;5	33;237;5839	82;123;5229	4237;5010.5;9539	12	5010.5	lncgASexOvlp	n.1.1	ENSGALG00000006690	ECHDC3	0	NA	unclassified	NA	NA	NA	NA	NA
1	6195950	6208354	+	ENSGALG00000006700	ENSGALT00000010831;ENSGALT00000051374	ensembl	v94	pcg	protein_coding	PROSER2	proline and serine rich 2	PROSER2	PROSER2	PROSER2	PROSER2	PROSER2	NA	Proser2	proline and serine rich 2	proline and serine rich 2	NA	NA	NA	one2one	one2one	ENSG00000148426	ENSMUSG00000045319	NA	NA	NA	NA	3;4;5	15;247.5;971	64;364;10645	1257;1276.5;1296	2	1276.5	NA	unclassified	NA	NA	NA	lincConv	n.1.1	ENSGALG00000033772	UPF2	9791	NA	NA
1	6205470	6214834	-	INRAGALG00000000118	INRAGALT00000000231;INRAGALT00000000232	INRA	2018	lnc	antisense	INRAGALG00000000118	NA	NA	NA	NA	NA	NA	NA	NA	NA	NA	NA	NA	NA	NA	NA	NA	NA	NA	NA	NA	NA	2;2;2	129;2450.5;4748	965;2728.5;4492	4877;4889;4901	2	4889	lncgASexOvlp	n.1.1	ENSGALG00000006700	PROSER2	0	NA	unclassified	NA	NA	NA	NA	NA
1	6212256	6214683	-	INRAGALG00000000119	INRAGALT00000000233	INRA	2018	lnc	lincRNA	INRAGALG00000000119	NA	NA	NA	NA	NA	NA	NA	NA	NA	NA	NA	NA	NA	NA	NA	NA	NA	NA	NA	NA	NA	1;1;1	2428;2428;2428	NA	2428;2428;2428	1	2428	lincSSdw	1.1.1	ENSGALG00000033772	UPF2	3462	NA	unclassified	NA	NA	NA	NA	NA
1	6218145	6266504	-	ENSGALG00000033772	ENSGALT00000067264;ENSGALT00000070595	ensembl	v94	pcg	protein_coding	UPF2	UPF2, regulator of nonsense mediated mRNA decay	UPF2	UPF2	UPF2	UPF2	UPF2	NA	Upf2	UPF2 regulator of nonsense transcripts homolog (yeast)	UPF2, regulator of nonsense mediated mRNA decay	NA	NA	NA	one2one	one2one	ENSG00000151461	ENSMUSG00000043241	NA	NA	NA	NA	21;21.5;22	10;142;780	510;1426;5422	3837;3868.5;3900	2	3868.5	NA	unclassified	NA	NA	NA	lincDivg	n.1.1	ENSGALG00000003674	DHTKD1	9460	NA	NA
1	6271826	6273494	+	INRAGALG00000100033	INRAGALT00000100050	INRA	2018	lnc	lincRNA	INRAGALG00000100033	NA	NA	NA	NA	NA	NA	NA	NA	NA	NA	NA	NA	NA	NA	NA	NA	NA	NA	NA	NA	NA	1;1;1	1669;1669;1669	NA	1669;1669;1669	1	1669	lincSSup	1.1.1	ENSGALG00000003674	DHTKD1	2470	NA	unclassified	NA	NA	NA	NA	NA
1	6275964	6292436	+	ENSGALG00000003674	ENSGALT00000005822;ENSGALT00000064228	ensembl	v94	pcg	protein_coding	DHTKD1	dehydrogenase E1 and transketolase domain containing 1	DHTKD1	DHTKD1	DHTKD1	DHTKD1	DHTKD1	NA	Dhtkd1	dehydrogenase E1 and transketolase domain containing 1	dehydrogenase E1 and transketolase domain containing 1	NA	NA	NA	one2one	one2one	ENSG00000181192	ENSMUSG00000025815	NA	NA	NA	NA	11;14;17	33;164;313	320;870;1835	1938;2353.5;2769	2	2353.5	NA	unclassified	NA	NA	NA	lincDivg	n.1.1	ENSGALG00000033772	UPF2	9460	NA	NA
1	6294572	6298986	+	INRAGALG00000100034	INRAGALT00000100051	INRA	2018	lnc	lincRNA	INRAGALG00000100034	NA	NA	NA	NA	NA	NA	NA	NA	NA	NA	NA	NA	NA	NA	NA	NA	NA	NA	NA	NA	NA	1;1;1	4415;4415;4415	NA	4415;4415;4415	1	4415	lincSSup	1.1.1	ENSGALG00000036300	SEC61A2	551	NA	unclassified	NA	NA	NA	NA	NA
1	6299537	6315134	+	ENSGALG00000036300	ENSGALT00000082702	ensembl	v94	pcg	protein_coding	SEC61A2	Sec61 translocon alpha 2 subunit	SEC61A2	NA	SEC61A2	SEC61A2	SEC61A2	NA	Sec61a2	Sec61 translocon alpha 2 subunit	Sec61 translocon alpha 2 subunit	NA	NA	NA	one2one	one2one	ENSG00000065665	ENSMUSG00000025816	NA	NA	NA	NA	12;12;12	48;121;1091	152;877;3780	2376;2376;2376	1	2376	NA	unclassified	NA	NA	NA	lincSSdw	1.1.1	ENSGALG00000003674	DHTKD1	7101	NA	NA
1	6315849	6327450	-	ENSGALG00000013967	ENSGALT00000051302;ENSGALT00000022638;ENSGALT00000059392;ENSGALT00000084048	ensembl	v94	pcg	protein_coding	NUDT5	nudix hydrolase 5	NUDT5	NA	NUDT5	NUDT5	NUDT5	NA	Nudt5	nudix hydrolase 5	nudix hydrolase 5	NA	NA	NA	one2one	one2one	ENSG00000165609	ENSMUSG00000025817	NA	NA	NA	NA	9;9.5;11	38;96;643	259;1079;3990	968;1151;1343	4	1151	NA	unclassified	NA	NA	NA	lincDivg	n.1.1	ENSGALG00000014038	CDC123	52	NA	NA
1	6327502	6445602	+	ENSGALG00000014038	ENSGALT00000022732;ENSGALT00000068193;ENSGALT00000088159	ensembl	v94	pcg	protein_coding	CDC123	cell division cycle 123	CDC123	CDC123	CDC123	CDC123	CDC123	NA	Cdc123	cell division cycle 123	cell division cycle 123	NA	NA	NA	one2one	one2one	ENSG00000151465	ENSMUSG00000039128	NA	NA	NA	NA	13;13;14	29;86;633	703;2006;83182	1589;1647;1681	3	1647	NA	unclassified	NA	NA	NA	lincDivg	n.1.1	ENSGALG00000013967	NUDT5	52	NA	NA
1	6381215	6388435	-	ALDBGALG0000000552	ALDBGALT0000000789	ALDB	v1	lnc	lincRNA	ALDBGALG0000000552	NA	NA	NA	NA	NA	NA	NA	NA	NA	NA	NA	NA	NA	NA	NA	NA	NA	NA	NA	NA	NA	2;2;2	54;257;460	6711;6711;6711	514;514;514	1	514	lncgASinNest	1.1.1	ENSGALG00000014038	CDC123	0	NA	unclassified	NA	NA	NA	NA	NA
1	6409269	6414299	-	NONGGAG007396	NONGGAT012585	NONCODE	v5	lnc	lincRNA	NONGGAG007396	NA	NA	NA	NA	NA	NA	NA	NA	NA	NA	NA	NA	NA	NA	NA	NA	NA	NA	NA	NA	NA	3;3;3	129;157;184	1233;2284.5;3336	470;470;470	1	470	lncgASinNest	1.1.1	ENSGALG00000014038	CDC123	0	NA	unclassified	NA	NA	NA	NA	NA
1	6466007	6468292	+	INRAGALG00000000121	INRAGALT00000000235	INRA	2018	lnc	lincRNA	INRAGALG00000000121	NA	NA	NA	NA	NA	NA	NA	NA	NA	NA	NA	NA	NA	NA	NA	NA	NA	NA	NA	NA	NA	1;1;1	2286;2286;2286	NA	2286;2286;2286	1	2286	lincSSdw	1.1.1	ENSGALG00000014038	CDC123	20405	NA	unclassified	NA	NA	NA	NA	NA
1	6475825	6501171	+	INRAGALG00000000122	INRAGALT00000000236;INRAGALT00000000237;INRAGALT00000000238;INRAGALT00000000239;INRAGALT00000000240	INRA	2018	pcg	misc_RNA;protein_coding;lincRNA	INRAGALG00000000122	NA	NA	NA	NA	NA	NA	NA	NA	NA	NA	NA	NA	NA	NA	NA	NA	NA	NA	NA	NA	NA	1;3;3	41;112;3948	NA	285;356;3948	5	356	NA	unclassified	NA	NA	NA	NA	unclassified	NA	NA	NA	NA	NA
1	6512549	6514320	+	INRAGALG00000000125	INRAGALT00000000243	INRA	2018	lnc	lincRNA	INRAGALG00000000125	NA	NA	NA	NA	NA	NA	NA	NA	NA	NA	NA	NA	NA	NA	NA	NA	NA	NA	NA	NA	NA	1;1;1	1772;1772;1772	NA	1772;1772;1772	1	1772	lincSSup	1.1.1	ENSGALG00000033051	CAMK1D	8229	NA	unclassified	NA	NA	NA	NA	NA
1	6522549	6602832	+	ENSGALG00000033051	ENSGALT00000072279	ensembl	v94	pcg	protein_coding	CAMK1D	calcium/calmodulin dependent protein kinase ID	CAMK1D	CAMK1D	CAMK1D	CAMK1D	CAMK1D	NA	Camk1d	calcium/calmodulin dependent protein kinase ID	calcium/calmodulin dependent protein kinase ID	NA	NA	NA	one2one	one2one	ENSG00000183049	ENSMUSG00000039145	NA	NA	NA	NA	9;9;9	8;113;139	573;6684;40488	891;891;891	1	891	NA	unclassified	NA	NA	NA	NA	unclassified	NA	NA	NA	NA	NA
1	6619149	6622578	+	INRAGALG00000000126	INRAGALT00000000244	INRA	2018	lnc	lincRNA	INRAGALG00000000126	NA	NA	NA	NA	NA	NA	NA	NA	NA	NA	NA	NA	NA	NA	NA	NA	NA	NA	NA	NA	NA	1;1;1	3430;3430;3430	NA	3430;3430;3430	1	3430	lincConv	1.1.1	ENSGALG00000030140	CCDC3	4431	NA	unclassified	NA	NA	NA	NA	NA
1	6627009	6665964	-	ENSGALG00000030140	ENSGALT00000082107	ensembl	v94	pcg	protein_coding	CCDC3	coiled-coil domain containing 3	CCDC3	CCDC3	CCDC3	CCDC3	CCDC3	NA	Ccdc3	coiled-coil domain containing 3	coiled-coil domain containing 3	NA	NA	NA	one2one	one2one	ENSG00000151468	ENSMUSG00000026676	NA	NA	NA	NA	3;3;3	175;276;413	899;19050;37201	864;864;864	1	864	NA	unclassified	NA	NA	NA	NA	unclassified	NA	NA	NA	NA	NA
1	6670965	6681983	+	INRAGALG00000000130	INRAGALT00000000248	INRA	2018	lnc	lincRNA	INRAGALG00000000130	NA	NA	NA	NA	NA	NA	NA	NA	NA	NA	NA	NA	NA	NA	NA	NA	NA	NA	NA	NA	NA	1;1;1	11019;11019;11019	NA	11019;11019;11019	1	11019	lincDivg	1.1.1	ENSGALG00000030140	CCDC3	5001	NA	unclassified	NA	NA	NA	NA	NA
1	6691790	6711192	+	ENSGALG00000013738	ENSGALT00000022327	ensembl	v94	pcg	protein_coding	OPTN	optineurin	OPTN	NA	OPTN	OPTN	OPTN	NA	Optn	optineurin	optineurin	NA	NA	NA	one2one	one2one	ENSG00000123240	ENSMUSG00000026672	NA	NA	NA	NA	14;14;14	20;133;961	238;1091;2566	2544;2544;2544	1	2544	NA	unclassified	NA	NA	NA	lincSSup	1.1.1	ENSGALG00000034198	MCM10	3556	NA	NA
1	6714748	6729461	+	ENSGALG00000034198	ENSGALT00000065648	ensembl	v94	pcg	protein_coding	MCM10	minichromosome maintenance 10 replication initiation factor	MCM10	MCM10	MCM10	MCM10	MCM10	NA	Mcm10	minichromosome maintenance 10 replication initiation factor	minichromosome maintenance 10 replication initiation factor	NA	NA	NA	one2one	one2one	ENSG00000065328	ENSMUSG00000026669	NA	NA	NA	NA	19;19;19	43;135;321	80;679.5;1132	2844;2844;2844	1	2844	NA	unclassified	NA	NA	NA	lincSSdw	1.1.1	ENSGALG00000013738	OPTN	3556	NA	NA
1	6734021	6745789	-	ENSGALG00000035636	ENSGALT00000076689;ENSGALT00000085647	ensembl	v94	pcg	protein_coding	PHYH	phytanoyl-CoA 2-hydroxylase	PHYH	PHYH	PHYH	PHYH	PHYH	NA	Phyh	phytanoyl-CoA 2-hydroxylase	phytanoyl-CoA 2-hydroxylase	NA	NA	NA	one2one	one2one	ENSG00000107537	ENSMUSG00000026664	NA	NA	NA	NA	9;9;9	56;141;1016	160;1292;2818	2002;2030;2058	2	2030	NA	unclassified	NA	NA	NA	lincSSdw	n.1.1	ENSGALG00000014575	SEPHS1	7518	NA	NA
1	6746558	6747325	-	NONGGAG000037	NONGGAT000066	NONCODE	v5	lnc	lincRNA	NONGGAG000037	NA	NA	NA	NA	NA	NA	NA	NA	NA	NA	NA	NA	NA	NA	NA	NA	NA	NA	NA	NA	NA	2;2;2	78;324.5;571	123;123;123	649;649;649	1	649	lincSSup	1.1.1	ENSGALG00000035636	PHYH	769	NA	unclassified	NA	NA	NA	NA	NA
1	6751126	6752324	-	NONGGAG000038	NONGGAT000067	NONCODE	v5	lnc	lincRNA	NONGGAG000038	NA	NA	NA	NA	NA	NA	NA	NA	NA	NA	NA	NA	NA	NA	NA	NA	NA	NA	NA	NA	NA	2;2;2	258;300;342	603;603;603	600;600;600	1	600	lincSSdw	1.1.1	ENSGALG00000014575	SEPHS1	983	NA	unclassified	NA	NA	NA	NA	NA
1	6753307	6777163	-	ENSGALG00000014575	ENSGALT00000023502	ensembl	v94	pcg	protein_coding	SEPHS1	selenophosphate synthetase 1	SEPHS1	NA	SEPHS1	SEPHS1	SEPHS1	NA	Sephs1	selenophosphate synthetase 1	selenophosphate synthetase 1	NA	NA	NA	one2one	one2one	ENSG00000086475	ENSMUSG00000026662	NA	NA	NA	NA	9;9;9	65;108;1367	810;2865;5434	2465;2465;2465	1	2465	NA	unclassified	NA	NA	NA	lincSSup	1.1.1	ENSGALG00000035636	PHYH	7518	NA	NA
1	6790345	6838577	-	ENSGALG00000006682	ENSGALT00000010805	ensembl	v94	pcg	protein_coding	BEND7	BEN domain containing 7	BEND7	NA	BEND7	BEND7	BEND7	NA	Bend7	BEN domain containing 7	BEN domain containing 7	NA	NA	NA	one2one	one2one	ENSG00000165626	ENSMUSG00000048186	NA	NA	NA	NA	9;9;9	51;226;1913	1601;4972;10737	3417;3417;3417	1	3417	NA	unclassified	NA	NA	NA	NA	unclassified	NA	NA	NA	NA	NA
1	6840774	6842765	+	NONGGAG000039	NONGGAT000068	NONCODE	v5	lnc	lincRNA	NONGGAG000039	NA	NA	NA	NA	NA	NA	NA	NA	NA	NA	NA	NA	NA	NA	NA	NA	NA	NA	NA	NA	NA	2;2;2	29;266.5;504	1463;1463;1463	533;533;533	1	533	lincDivg	1.1.1	ENSGALG00000006682	BEND7	2197	NA	unclassified	NA	NA	NA	NA	NA
1	6850114	6866826	+	ENSGALG00000043593	ENSGALT00000060233	ensembl	v94	pcg	protein_coding	PRPF18	pre-mRNA processing factor 18	NA	NA	PRPF18	NA	NA	NA	Prpf18	pre-mRNA processing factor 18	NA	NA	pre-mRNA processing factor 18_XtoMany#_XtoMany	NA	one2many	one2one	ENSG00000165630_XtoMany#ENSG00000282246_XtoMany	ENSMUSG00000039449	PRPF18_XtoMany#NA_XtoMany	NA	PRPF18_XtoMany#NA_XtoMany	NA	10;10;10	69;109.5;644	492;1471;2771	1621;1621;1621	1	1621	NA	unclassified	NA	NA	NA	lincConv	1.1.1	ENSGALG00000034992	FRMD4A	5578	NA	NA
1	6871466	6873600	+	INRAGALG00000000132	INRAGALT00000000250	INRA	2018	lnc	antisense	INRAGALG00000000132	NA	NA	NA	NA	NA	NA	NA	NA	NA	NA	NA	NA	NA	NA	NA	NA	NA	NA	NA	NA	NA	2;2;2	425;1003;1581	133;133;133	2006;2006;2006	1	2006	lncgASexOvlp	1.1.1	ENSGALG00000034992	FRMD4A	0	NA	unclassified	NA	NA	NA	NA	NA
1	6872404	6904583	-	ENSGALG00000034992	ENSGALT00000054492;ENSGALT00000059565	ensembl	v94	pcg	protein_coding	FRMD4A	FERM domain containing 4A	FRMD4A	FRMD4A	NA	FRMD4A	FRMD4A	NA	Frmd4a	NA	FERM domain containing 4A	NA	NA	NA	one2one	one2one	ENSG00000151474	ENSMUSG00000026657	NA	NA	NA	NA	11;11;11	48;136.5;860	223;2038;9351	2165;2226;2287	2	2226	NA	unclassified	NA	NA	NA	lincConv	n.1.1	ENSGALG00000043593	PRPF18	5578	NA	NA
1	6954124	6954222	-	ENSGALG00000025161	ENSGALT00000042074	ensembl	v94	mir	miRNA	MIR1460	microRNA 1460	gga-mir-1460	NA	MIR1460	NA	NA	NA	NA	microRNA 1460	NA	NA	NA	NA	NA	NA	NA	NA	NA	NA	NA	NA	1;1;1	99;99;99	NA	99;99;99	1	99	NA	unclassified	NA	NA	NA	NA	unclassified	NA	NA	NA	NA	NA
1	7031115	7036461	-	INRAGALG00000000134	INRAGALT00000000252	INRA	2018	lnc	lincRNA	INRAGALG00000000134	NA	NA	NA	NA	NA	NA	NA	NA	NA	NA	NA	NA	NA	NA	NA	NA	NA	NA	NA	NA	NA	1;1;1	5347;5347;5347	NA	5347;5347;5347	1	5347	unclassified	unclassified	NA	NA	NA	NA	unclassified	NA	NA	NA	lincSSdw	ENSGALG00000025161
1	7036677	7044201	-	INRAGALG00000000135	INRAGALT00000000253	INRA	2018	lnc	lincRNA	INRAGALG00000000135	NA	NA	NA	NA	NA	NA	NA	NA	NA	NA	NA	NA	NA	NA	NA	NA	NA	NA	NA	NA	NA	1;1;1	7525;7525;7525	NA	7525;7525;7525	1	7525	unclassified	unclassified	NA	NA	NA	NA	unclassified	NA	NA	NA	NA	NA
1	7052772	7076197	-	INRAGALG00000000136	INRAGALT00000000254	INRA	2018	lnc	lincRNA	INRAGALG00000000136	NA	NA	NA	NA	NA	NA	NA	NA	NA	NA	NA	NA	NA	NA	NA	NA	NA	NA	NA	NA	NA	2;2;2	73;233.5;394	22963;22963;22963	467;467;467	1	467	unclassified	unclassified	NA	NA	NA	NA	unclassified	NA	NA	NA	NA	NA
1	7098324	7126905	+	ALDBGALG0000000024	ALDBGALT0000000042;ALDBGALT0000000043	ALDB	v1	lnc	lincRNA	ALDBGALG0000000024	NA	NA	NA	NA	NA	NA	NA	NA	NA	NA	NA	NA	NA	NA	NA	NA	NA	NA	NA	NA	NA	6;6.5;7	54;125;3939	92;2184;12442	8183;8257.5;8332	2	8257.5	unclassified	unclassified	NA	NA	NA	NA	unclassified	NA	NA	NA	NA	NA
1	7144707	7150128	+	ALDBGALG0000000025	ALDBGALT0000000044	ALDB	v1	lnc	lincRNA	ALDBGALG0000000025	NA	NA	NA	NA	NA	NA	NA	NA	NA	NA	NA	NA	NA	NA	NA	NA	NA	NA	NA	NA	NA	4;4;4	122;431.5;3065	104;598;682	4050;4050;4050	1	4050	unclassified	unclassified	NA	NA	NA	NA	unclassified	NA	NA	NA	NA	NA
1	7146571	7147404	-	NONGGAG000042	NONGGAT000072	NONCODE	v5	lnc	lincRNA	NONGGAG000042	NA	NA	NA	NA	NA	NA	NA	NA	NA	NA	NA	NA	NA	NA	NA	NA	NA	NA	NA	NA	NA	2;2;2	147;156;165	526;526;526	312;312;312	1	312	unclassified	unclassified	NA	NA	NA	NA	unclassified	NA	NA	NA	NA	NA
1	7192680	7194895	-	NONGGAG007397	NONGGAT012586;NONGGAT012587	NONCODE	v5	lnc	lincRNA	NONGGAG007397	NA	NA	NA	NA	NA	NA	NA	NA	NA	NA	NA	NA	NA	NA	NA	NA	NA	NA	NA	NA	NA	4;5;6	26;115;694	51;164;222	342;876;1410	2	876	lincSSdw	n.1.1	ENSGALG00000033226	FAM107B	98634	NA	unclassified	NA	NA	NA	NA	NA
1	7199024	7204692	+	NONGGAG007006	NONGGAT012138;NONGGAT012139	NONCODE	v5	lnc	lincRNA	NONGGAG007006	NA	NA	NA	NA	NA	NA	NA	NA	NA	NA	NA	NA	NA	NA	NA	NA	NA	NA	NA	NA	NA	3;3.5;4	45;141;173	66;587;4605	319;402;485	2	402	lincConv	n.1.1	ENSGALG00000033226	FAM107B	88837	NA	unclassified	NA	NA	NA	NA	NA
1	7282282	7284120	-	INRAGALG00000000138	INRAGALT00000000256	INRA	2018	lnc	lincRNA	INRAGALG00000000138	NA	NA	NA	NA	NA	NA	NA	NA	NA	NA	NA	NA	NA	NA	NA	NA	NA	NA	NA	NA	NA	1;1;1	1839;1839;1839	NA	1839;1839;1839	1	1839	lincSSdw	1.1.1	ENSGALG00000033226	FAM107B	9409	NA	unclassified	NA	NA	NA	NA	NA
1	7287917	7289482	-	INRAGALG00000000140	INRAGALT00000000258	INRA	2018	lnc	lincRNA	INRAGALG00000000140	NA	NA	NA	NA	NA	NA	NA	NA	NA	NA	NA	NA	NA	NA	NA	NA	NA	NA	NA	NA	NA	1;1;1	1566;1566;1566	NA	1566;1566;1566	1	1566	lincSSdw	1.1.1	ENSGALG00000033226	FAM107B	4047	NA	unclassified	NA	NA	NA	NA	NA
1	7292637	7293506	+	INRAGALG00000100036	INRAGALT00000100053	INRA	2018	lnc	lincRNA	INRAGALG00000100036	NA	NA	NA	NA	NA	NA	NA	NA	NA	NA	NA	NA	NA	NA	NA	NA	NA	NA	NA	NA	NA	1;1;1	870;870;870	NA	870;870;870	1	870	lincConv	1.1.1	ENSGALG00000033226	FAM107B	23	NA	unclassified	NA	NA	NA	NA	NA
1	7293529	7352456	-	ENSGALG00000033226	ENSGALT00000054797;ENSGALT00000050731	ensembl	v94	pcg	protein_coding	FAM107B	family with sequence similarity 107 member B	FAM107B	FAM107B	FAM107B	FAM107B	FAM107B	NA	Fam107b	family with sequence similarity 107 member B	family with sequence similarity 107 member B	NA	NA	NA	one2one	one2one	ENSG00000065809	ENSMUSG00000026655	NA	NA	NA	NA	4;4.5;5	85;154;1322	1429;4217;51536	1757;1798.5;1840	2	1798.5	NA	unclassified	NA	NA	NA	NA	unclassified	NA	NA	NA	NA	NA
1	7354171	7355244	+	INRAGALG00000100037	INRAGALT00000100054	INRA	2018	lnc	lincRNA	INRAGALG00000100037	NA	NA	NA	NA	NA	NA	NA	NA	NA	NA	NA	NA	NA	NA	NA	NA	NA	NA	NA	NA	NA	1;1;1	1074;1074;1074	NA	1074;1074;1074	1	1074	lincDivg	1.1.1	ENSGALG00000033226	FAM107B	1715	NA	unclassified	NA	NA	NA	lincSSdw	ENSGALG00000027979
1	7367303	7367402	+	ENSGALG00000027979	ENSGALT00000043234	ensembl	v94	mir	miRNA	ENSGALG00000027979	NA	NA	NA	NA	NA	NA	NA	NA	NA	NA	NA	NA	NA	NA	NA	NA	NA	NA	NA	NA	NA	1;1;1	100;100;100	NA	100;100;100	1	100	NA	unclassified	NA	NA	NA	NA	unclassified	NA	NA	NA	NA	NA
1	7391354	7411765	+	INRAGALG00000000141	INRAGALT00000000259;INRAGALT00000000260;INRAGALT00000000261;INRAGALT00000000262;INRAGALT00000000263	INRA	2018	lnc	lincRNA	INRAGALG00000000141	NA	NA	NA	NA	NA	NA	NA	NA	NA	NA	NA	NA	NA	NA	NA	NA	NA	NA	NA	NA	NA	2;3;3	42;269;3883	2170;9932;16248	3925;4115;4259	5	4115	lincSSup	n.1.1	ENSGALG00000035201	HSPA14	25232	NA	unclassified	NA	NA	NA	NA	NA
1	7414995	7417504	+	ALDBGALG0000000026	ALDBGALT0000000045	ALDB	v1	lnc	lincRNA	ALDBGALG0000000026	NA	NA	NA	NA	NA	NA	NA	NA	NA	NA	NA	NA	NA	NA	NA	NA	NA	NA	NA	NA	NA	2;2;2	328;821.5;1315	871;871;871	1643;1643;1643	1	1643	lincSSup	1.1.1	ENSGALG00000035201	HSPA14	19493	NA	unclassified	NA	NA	NA	NA	NA
1	7419014	7420115	+	INRAGALG00000000144	INRAGALT00000000266	INRA	2018	lnc	lincRNA	INRAGALG00000000144	NA	NA	NA	NA	NA	NA	NA	NA	NA	NA	NA	NA	NA	NA	NA	NA	NA	NA	NA	NA	NA	1;1;1	1102;1102;1102	NA	1102;1102;1102	1	1102	lincSSup	1.1.1	ENSGALG00000035201	HSPA14	16882	NA	unclassified	NA	NA	NA	NA	NA
1	7427734	7428563	+	INRAGALG00000100038	INRAGALT00000100055	INRA	2018	lnc	lincRNA	INRAGALG00000100038	NA	NA	NA	NA	NA	NA	NA	NA	NA	NA	NA	NA	NA	NA	NA	NA	NA	NA	NA	NA	NA	1;1;1	830;830;830	NA	830;830;830	1	830	lincSSup	1.1.1	ENSGALG00000035201	HSPA14	8434	NA	unclassified	NA	NA	NA	NA	NA
1	7436997	7447884	+	ENSGALG00000035201	ENSGALT00000070427	ensembl	v94	pcg	protein_coding	HSPA14	heat shock protein family A (Hsp70) member 14	NA	NA	HSPA14	NA	NA	NA	Hspa14	heat shock protein family A (Hsp70) member 14	NA	NA	heat shock protein family A (Hsp70) member 14_XtoMany#heat shock protein family A (Hsp70) member 14_XtoMany	NA	one2many	one2one	ENSG00000187522_XtoMany#ENSG00000284024_XtoMany	ENSMUSG00000109865	HSPA14_XtoMany#NA_XtoMany	NA	HSPA14_XtoMany#HSPA14_XtoMany	NA	14;14;14	49;99;664	80;531;1445	2140;2140;2140	1	2140	NA	unclassified	NA	NA	NA	lincSSup	1.1.1	ENSGALG00000013920	SUV39H2	1460	NA	NA
1	7449344	7459103	+	ENSGALG00000013920	ENSGALT00000029187	ensembl	v94	pcg	protein_coding	SUV39H2	suppressor of variegation 3-9 homolog 2	SUV39H2	NA	SUV39H2	SUV39H2	SUV39H2	NA	Suv39h2	suppressor of variegation 3-9 homolog 2	suppressor of variegation 3-9 homolog 2	NA	NA	NA	one2one	one2one	ENSG00000152455	ENSMUSG00000026646	NA	NA	NA	NA	6;6;6	43;146.5;3116	664;1072;1527	4254;4254;4254	1	4254	NA	unclassified	NA	NA	NA	lincSSdw	1.1.1	ENSGALG00000035201	HSPA14	1460	NA	NA
1	7459373	7469951	-	ENSGALG00000013926	ENSGALT00000022573	ensembl	v94	pcg	protein_coding	DCLRE1C	DNA cross-link repair 1C	DCLRE1C	NA	DCLRE1C	DCLRE1C	DCLRE1C	NA	Dclre1c	DNA cross-link repair 1C	DNA cross-link repair 1C	NA	NA	NA	one2one	one2one	ENSG00000152457	ENSMUSG00000026648	NA	NA	NA	NA	14;14;14	52;95;1998	94;574;1228	3160;3160;3160	1	3160	NA	unclassified	NA	NA	NA	lincDivg	1.1.1	ENSGALG00000000451	MEIG1	156	NA	NA
1	7470107	7475632	+	ENSGALG00000000451	ENSGALT00000000612	ensembl	v94	pcg	protein_coding	MEIG1	meiosis/spermiogenesis associated 1	MEIG1	NA	MEIG1	MEIG1	MEIG1	NA	Meig1	meiosis/spermiogenesis associated 1	meiosis/spermiogenesis associated 1	NA	NA	NA	one2one	one2one	ENSG00000197889	ENSMUSG00000026650	NA	NA	NA	NA	5;5;5	70;133;190	424;1447;1572	652;652;652	1	652	NA	unclassified	NA	NA	NA	lincDivg	1.1.1	ENSGALG00000013926	DCLRE1C	156	NA	NA
1	7477498	7485681	+	NONGGAG000043	NONGGAT000073;NONGGAT000074;NONGGAT010895;NONGGAT000075	NONCODE	v5	lnc	lincRNA	NONGGAG000043	NA	NA	NA	NA	NA	NA	NA	NA	NA	NA	NA	NA	NA	NA	NA	NA	NA	NA	NA	NA	NA	2;2;2	29;263.5;1365	373;2252;7152	438;757.5;1442	4	757.5	lincSSdw_n.n.n	n.n.n	ENSGALG00000000451	MEIG1	1866	NA	unclassified	NA	NA	NA	NA	NA
1	7487583	7494099	+	ENSGALG00000006633	ENSGALT00000010717	ensembl	v94	pcg	protein_coding	TMEM243	transmembrane protein 243	TMEM243	TMEM243	TMEM243	TMEM243	TMEM243	NA	Tmem243	transmembrane protein 243	transmembrane protein 243	NA	NA	NA	one2one	one2one	ENSG00000135185	ENSMUSG00000079659	NA	NA	NA	NA	4;4;4	48;91.5;123	692;1917;3566	354;354;354	1	354	NA	unclassified	NA	NA	NA	lincConv	1.1.1	ENSGALG00000030844	DMTF1	381	NA	NA
1	7494480	7523025	-	ENSGALG00000030844	ENSGALT00000075153;ENSGALT00000054075	ensembl	v94	pcg	protein_coding	DMTF1	cyclin D binding myb like transcription factor 1	DMTF1	NA	DMTF1	NA	NA	NA	NA	cyclin D binding myb like transcription factor 1	NA	NA	cyclin D binding myb like transcription factor 1_XtoMany	cyclin D binding myb-like transcription factor 1_XtoMany#RIKEN cDNA 4932411N23 gene_XtoMany	one2many	many2many	ENSG00000135164_XtoMany	ENSMUSG00000042508_XtoMany#ENSMUSG00000058670_XtoMany	DMTF1_XtoMany	NA_XtoMany#NA_XtoMany	DMTF1_XtoMany	Dmtf1_XtoMany#4932411N23Rik_XtoMany	10;13.5;17	33;117;1333	185;927;5278	1095;2394.5;3694	2	2394.5	NA	unclassified	NA	NA	NA	lincConv	n.n.1	ENSGALG00000006633	TMEM243	381	NA	NA
1	7507040	7507196	-	ENSGALG00000033788	ENSGALT00000059530	ensembl	v94	mis	misc_RNA	RF02271	NA	RF02271	NA	NA	NA	NA	NA	NA	NA	NA	NA	NA	NA	NA	NA	NA	NA	NA	NA	NA	NA	1;1;1	157;157;157	NA	157;157;157	1	157	NA	unclassified	NA	NA	NA	NA	unclassified	NA	NA	NA	NA	NA
1	7539481	7541503	+	INRAGALG00000000148	INRAGALT00000000270	INRA	2018	lnc	lincRNA	INRAGALG00000000148	NA	NA	NA	NA	NA	NA	NA	NA	NA	NA	NA	NA	NA	NA	NA	NA	NA	NA	NA	NA	NA	1;1;1	2023;2023;2023	NA	2023;2023;2023	1	2023	lincSSup	1.1.1	ENSGALG00000030324	KIAA1324L	15015	NA	unclassified	NA	NA	NA	NA	NA
1	7544322	7547860	-	INRAGALG00000000149	INRAGALT00000000271;INRAGALT00000000272	INRA	2018	lnc	lincRNA	INRAGALG00000000149	NA	NA	NA	NA	NA	NA	NA	NA	NA	NA	NA	NA	NA	NA	NA	NA	NA	NA	NA	NA	NA	2;2;2	55;1077;1682	106;575.5;1045	1555;1945.5;2336	2	1945.5	lincDivg	n.1.1	ENSGALG00000030324	KIAA1324L	8658	NA	unclassified	NA	NA	NA	NA	NA
1	7556518	7647412	+	ENSGALG00000030324	ENSGALT00000068608	ensembl	v94	pcg	protein_coding	KIAA1324L	KIAA1324 like	KIAA1324L	KIAA1324L	KIAA1324L	KIAA1324L	KIAA1324L	NA	9330182L06Rik	KIAA1324 like	KIAA1324 like	NA	NA	NA	one2one	one2one	ENSG00000164659	ENSMUSG00000056004	NA	NA	NA	NA	22;22;22	60;133.5;660	458;1210;45978	3561;3561;3561	1	3561	NA	unclassified	NA	NA	NA	lincConv	1.1.1	ENSGALG00000006576	GRM3	7894	NA	NA
1	7655306	7725473	-	ENSGALG00000006576	ENSGALT00000010624	ensembl	v94	pcg	protein_coding	GRM3	glutamate metabotropic receptor 3	GRM3	GRM3	GRM3	GRM3	GRM3	NA	Grm3	glutamate metabotropic receptor 3	glutamate metabotropic receptor 3	NA	NA	NA	one2one	one2one	ENSG00000198822	ENSMUSG00000003974	NA	NA	NA	NA	6;6;6	74;389.5;1067	4623;11849;23230	2885;2885;2885	1	2885	NA	unclassified	NA	NA	NA	lincConv	1.1.1	ENSGALG00000030324	KIAA1324L	7894	NA	NA
1	7730866	7763454	-	NONGGAG000044	NONGGAT000076	NONCODE	v5	lnc	lincRNA	NONGGAG000044	NA	NA	NA	NA	NA	NA	NA	NA	NA	NA	NA	NA	NA	NA	NA	NA	NA	NA	NA	NA	NA	2;2;2	296;459.5;623	31674;31674;31674	919;919;919	1	919	lincSSup	1.1.1	ENSGALG00000006576	GRM3	5393	NA	unclassified	NA	NA	NA	NA	NA
1	7735886	7737196	-	ALDBGALG0000000554	ALDBGALT0000000791	ALDB	v1	lnc	lincRNA	ALDBGALG0000000554	NA	NA	NA	NA	NA	NA	NA	NA	NA	NA	NA	NA	NA	NA	NA	NA	NA	NA	NA	NA	NA	2;2;2	159;242.5;326	830;830;830	485;485;485	1	485	lincSSup	1.1.1	ENSGALG00000006576	GRM3	10413	NA	unclassified	NA	NA	NA	NA	NA
1	7851763	7857098	+	ENSGALG00000046227	ENSGALT00000087569	ensembl	v94	pcg	protein_coding	ENSGALG00000046227	NA	NA	NA	NA	NA	NA	NA	NA	NA	NA	NA	NA	NA	NA	NA	NA	NA	NA	NA	NA	NA	3;3;3	11;84;154	99;2547.5;4996	249;249;249	1	249	NA	unclassified	NA	NA	NA	NA	unclassified	NA	NA	NA	NA	NA
1	7935234	7939719	-	NONGGAG007398	NONGGAT012588	NONCODE	v5	lnc	lincRNA	NONGGAG007398	NA	NA	NA	NA	NA	NA	NA	NA	NA	NA	NA	NA	NA	NA	NA	NA	NA	NA	NA	NA	NA	3;3;3	56;72;316	379;2025;3671	444;444;444	1	444	lincConv	1.1.1	ENSGALG00000046227	ENSGALG00000046227	78136	NA	unclassified	NA	NA	NA	NA	NA
1	8093987	8094479	+	ALDBGALG0000000028	ALDBGALT0000000047	ALDB	v1	lnc	lincRNA	ALDBGALG0000000028	NA	NA	NA	NA	NA	NA	NA	NA	NA	NA	NA	NA	NA	NA	NA	NA	NA	NA	NA	NA	NA	2;2;2	66;108;150	281;281;281	216;216;216	1	216	unclassified	unclassified	NA	NA	NA	NA	unclassified	NA	NA	NA	NA	NA
1	8248373	8248694	-	INRAGALG00000000155	INRAGALT00000000278	INRA	2018	lnc	lincRNA	INRAGALG00000000155	NA	NA	NA	NA	NA	NA	NA	NA	NA	NA	NA	NA	NA	NA	NA	NA	NA	NA	NA	NA	NA	1;1;1	322;322;322	NA	322;322;322	1	322	lincDivg	1.1.1	ENSGALG00000006563	SEMA3D	61646	NA	unclassified	NA	NA	NA	NA	NA
1	8304924	8306346	-	INRAGALG00000000157	INRAGALT00000000280	INRA	2018	lnc	lincRNA	INRAGALG00000000157	NA	NA	NA	NA	NA	NA	NA	NA	NA	NA	NA	NA	NA	NA	NA	NA	NA	NA	NA	NA	NA	1;1;1	1423;1423;1423	NA	1423;1423;1423	1	1423	lincDivg	1.1.1	ENSGALG00000006563	SEMA3D	3994	NA	unclassified	NA	NA	NA	NA	NA
1	8306561	8309770	-	INRAGALG00000000158	INRAGALT00000000281	INRA	2018	lnc	lincRNA	INRAGALG00000000158	NA	NA	NA	NA	NA	NA	NA	NA	NA	NA	NA	NA	NA	NA	NA	NA	NA	NA	NA	NA	NA	3;3;3	193;201;1892	370;466;562	2286;2286;2286	1	2286	lincDivg	1.1.1	ENSGALG00000006563	SEMA3D	570	NA	unclassified	NA	NA	NA	NA	NA
1	8310340	8452139	+	ENSGALG00000006563	ENSGALT00000010596	ensembl	v94	pcg	protein_coding	SEMA3D	semaphorin 3D	SEMA3D	NA	SEMA3D	SEMA3D	SEMA3D	NA	Sema3d	semaphorin 3D	semaphorin 3D	NA	NA	NA	one2one	one2one	ENSG00000153993	ENSMUSG00000040254	NA	NA	NA	NA	18;18;18	42;124.5;673	637;3355;45363	2706;2706;2706	1	2706	NA	unclassified	NA	NA	NA	NA	unclassified	NA	NA	NA	NA	NA
1	8461687	8464474	+	INRAGALG00000000160	INRAGALT00000000283	INRA	2018	lnc	lincRNA	INRAGALG00000000160	NA	NA	NA	NA	NA	NA	NA	NA	NA	NA	NA	NA	NA	NA	NA	NA	NA	NA	NA	NA	NA	2;2;2	115;1026;1937	740;740;740	2052;2052;2052	1	2052	lincSSdw	1.1.1	ENSGALG00000006563	SEMA3D	9548	NA	unclassified	NA	NA	NA	NA	NA
1	8472251	8473703	+	INRAGALG00000000161	INRAGALT00000000284	INRA	2018	lnc	lincRNA	INRAGALG00000000161	NA	NA	NA	NA	NA	NA	NA	NA	NA	NA	NA	NA	NA	NA	NA	NA	NA	NA	NA	NA	NA	1;1;1	1453;1453;1453	NA	1453;1453;1453	1	1453	lincSSdw	1.1.1	ENSGALG00000006563	SEMA3D	20112	NA	unclassified	NA	NA	NA	NA	NA
1	8489114	8489771	+	NONGGAG007007	NONGGAT012140	NONCODE	v5	lnc	lincRNA	NONGGAG007007	NA	NA	NA	NA	NA	NA	NA	NA	NA	NA	NA	NA	NA	NA	NA	NA	NA	NA	NA	NA	NA	2;2;2	31;109.5;188	443;443;443	219;219;219	1	219	lincSSdw	1.1.1	ENSGALG00000006563	SEMA3D	36975	NA	unclassified	NA	NA	NA	NA	NA
1	8730710	8734437	-	107055346	XR_001470412	NCBI	v103	lnc	lncRNA_NCBI	107055346	NA	NA	NA	NA	NA	NA	NA	NA	NA	NA	NA	NA	NA	NA	NA	NA	NA	NA	NA	NA	NA	4;4;4	91;209;918	167;632;1514	1427;1427;1427	1	1427	lincDivg	1.1.1	ENSGALG00000006560	SEMA3A	90527	NA	unclassified	NA	NA	NA	NA	NA
1	8766120	8776851	+	NONGGAG007008	NONGGAT012141	NONCODE	v5	lnc	lincRNA	NONGGAG007008	NA	NA	NA	NA	NA	NA	NA	NA	NA	NA	NA	NA	NA	NA	NA	NA	NA	NA	NA	NA	NA	2;2;2	26;138.5;251	10459;10459;10459	277;277;277	1	277	lincSSup	1.1.1	ENSGALG00000006560	SEMA3A	48113	NA	unclassified	NA	NA	NA	NA	NA
1	8798707	8811206	-	NONGGAG007399	NONGGAT012589;NONGGAT012590	NONCODE	v5	lnc	lincRNA	NONGGAG007399	NA	NA	NA	NA	NA	NA	NA	NA	NA	NA	NA	NA	NA	NA	NA	NA	NA	NA	NA	NA	NA	2;2;2	115;120;208	12176;12222.5;12269	235;281.5;328	2	281.5	lincDivg	n.1.1	ENSGALG00000006560	SEMA3A	13758	NA	unclassified	NA	NA	NA	NA	NA
1	8824964	8995709	+	ENSGALG00000006560	ENSGALT00000010591;ENSGALT00000042634	ensembl	v94	pcg	protein_coding	SEMA3A	semaphorin 3A	SEMA3A	NA	SEMA3A	SEMA3A	SEMA3A	NA	Sema3a	semaphorin 3A	semaphorin 3A	NA	NA	NA	one2one	one2one	ENSG00000075213	ENSMUSG00000028883	NA	NA	NA	NA	18;18;18	42;120;1221	104;4293;48691	2426;2838.5;3251	2	2838.5	NA	unclassified	NA	NA	NA	NA	unclassified	NA	NA	NA	NA	NA
1	9000826	9002020	+	INRAGALG00000000162	INRAGALT00000000285	INRA	2018	lnc	lincRNA	INRAGALG00000000162	NA	NA	NA	NA	NA	NA	NA	NA	NA	NA	NA	NA	NA	NA	NA	NA	NA	NA	NA	NA	NA	1;1;1	1195;1195;1195	NA	1195;1195;1195	1	1195	lincSSdw	1.1.1	ENSGALG00000006560	SEMA3A	5117	NA	unclassified	NA	NA	NA	NA	NA
1	9477943	9486327	+	NONGGAG007010	NONGGAT012144	NONCODE	v5	lnc	lincRNA	NONGGAG007010	NA	NA	NA	NA	NA	NA	NA	NA	NA	NA	NA	NA	NA	NA	NA	NA	NA	NA	NA	NA	NA	4;4;4	22;72;148	562;2157;5364	314;314;314	1	314	lincSSup	1.1.1	ENSGALG00000038225	SEMA3E	20940	NA	unclassified	NA	NA	NA	NA	NA
1	9507267	9637821	+	ENSGALG00000038225	ENSGALT00000080606;ENSGALT00000063629	ensembl	v94	pcg	protein_coding	SEMA3E	semaphorin 3E	SEMA3E	NA	SEMA3E	SEMA3E	SEMA3E	NA	Sema3e	semaphorin 3E	semaphorin 3E	NA	NA	NA	one2one	one2one	ENSG00000170381	ENSMUSG00000063531	NA	NA	NA	NA	18;18;18	9;120;453	6;2639;62310	2277;2296;2315	2	2296	NA	unclassified	NA	NA	NA	NA	unclassified	NA	NA	NA	NA	NA
1	9732868	9752834	+	ENSGALG00000037435	ENSGALT00000071279;ENSGALT00000082888;ENSGALT00000057700	ensembl	v94	pcg	protein_coding	BSN_XtoMany	bassoon presynaptic cytomatrix protein_XtoMany	NA	NA	NA	NA	NA	NA	NA	NA	NA	NA	bassoon presynaptic cytomatrix protein_XtoMany	bassoon_XtoMany	one2many	one2many	ENSG00000164061_XtoMany	ENSMUSG00000032589_XtoMany	BSN_XtoMany	NA	BSN_XtoMany	Bsn_XtoMany	2;3;4	83;765;1410	19;2938;11427	1239;2733;2802	3	2733	NA	unclassified	NA	NA	NA	NA	unclassified	NA	NA	NA	NA	NA
1	9891183	9921006	+	ENSGALG00000039659	ENSGALT00000072444	ensembl	v94	pcg	protein_coding	BSN_XtoMany	bassoon presynaptic cytomatrix protein_XtoMany	NA	NA	NA	NA	NA	NA	NA	NA	NA	NA	bassoon presynaptic cytomatrix protein_XtoMany	bassoon_XtoMany	one2many	one2many	ENSG00000164061_XtoMany	ENSMUSG00000032589_XtoMany	BSN_XtoMany	NA	BSN_XtoMany	Bsn_XtoMany	2;2;2	1272;1776;2280	26276;26276;26276	3552;3552;3552	1	3552	NA	unclassified	NA	NA	NA	NA	unclassified	NA	NA	NA	NA	NA
1	9982718	10003976	+	ENSGALG00000040151	ENSGALT00000075075	ensembl	v94	pcg	protein_coding	BSN_XtoMany	bassoon presynaptic cytomatrix protein_XtoMany	NA	NA	NA	NA	NA	NA	NA	NA	NA	NA	bassoon presynaptic cytomatrix protein_XtoMany	bassoon_XtoMany	one2many	one2many	ENSG00000164061_XtoMany	ENSMUSG00000032589_XtoMany	BSN_XtoMany	NA	BSN_XtoMany	Bsn_XtoMany	9;9;9	51;110;212	538;2114;5170	1131;1131;1131	1	1131	NA	unclassified	NA	NA	NA	NA	unclassified	NA	NA	NA	NA	NA
1	10008334	10015930	-	107055502	XR_001470573	NCBI	v103	lnc	lncRNA_NCBI	107055502	NA	NA	NA	NA	NA	NA	NA	NA	NA	NA	NA	NA	NA	NA	NA	NA	NA	NA	NA	NA	NA	2;2;2	2758;2944.5;3131	1712;1712;1712	5889;5889;5889	1	5889	lincConv	1.1.1	ENSGALG00000040151	BSN_XtoMany	4358	NA	unclassified	NA	NA	NA	NA	NA
1	10019254	10042998	-	107055432	XR_001470510;XR_001470526;XR_001470538;XR_001470540;XR_001470542;XR_001470547	NCBI	v103	lnc	lncRNA_NCBI	107055432	NA	NA	NA	NA	NA	NA	NA	NA	NA	NA	NA	NA	NA	NA	NA	NA	NA	NA	NA	NA	NA	4;6.5;8	37;102;3687	527;1526;17285	4396;4718;6433	6	4718	lincDivg	n.1.1	ENSGALG00000034492	ENSGALG00000034492	9153	NA	unclassified	NA	NA	NA	NA	NA
1	10052151	10057347	+	ENSGALG00000034492	ENSGALT00000053925	ensembl	v94	pcg	protein_coding	ENSGALG00000034492	NA	NA	NA	NA	NA	NA	NA	NA	NA	NA	NA	NA	NA	NA	NA	NA	NA	NA	NA	NA	NA	3;3;3	121;141;146	585;2398.5;4212	408;408;408	1	408	NA	unclassified	NA	NA	NA	NA	unclassified	NA	NA	NA	NA	NA
1	10204791	10219284	-	ENSGALG00000039355	ENSGALT00000074224	ensembl	v94	lnc	lincRNA	ENSGALG00000039355	NA	NA	NA	NA	NA	NA	NA	NA	NA	NA	NA	NA	NA	NA	NA	NA	NA	NA	NA	NA	NA	3;3;3	49;247;557	787;6824.5;12862	853;853;853	1	853	lincDivg	1.1.1	ENSGALG00000008486	CACNA2D1	1347	NA	unclassified	NA	NA	NA	NA	NA
1	10220631	10584619	+	ENSGALG00000008486	ENSGALT00000013830	ensembl	v94	pcg	protein_coding	CACNA2D1	calcium voltage-gated channel auxiliary subunit alpha2delta 1	CACNA2D1	NA	CACNA2D1	CACNA2D1	CACNA2D1	NA	Cacna2d1	calcium voltage-gated channel auxiliary subunit alpha2delta 1	calcium voltage-gated channel auxiliary subunit alpha2delta 1	NA	NA	NA	one2one	one2one	ENSG00000153956	ENSMUSG00000040118	NA	NA	NA	NA	38;38;38	39;78;4457	91;1939;111076	7718;7718;7718	1	7718	NA	unclassified	NA	NA	NA	NA	unclassified	NA	NA	NA	NA	NA
1	10639898	10643763	-	107057029	XR_001471281	NCBI	v103	lnc	lncRNA_NCBI	107057029	NA	NA	NA	NA	NA	NA	NA	NA	NA	NA	NA	NA	NA	NA	NA	NA	NA	NA	NA	NA	NA	3;3;3	95;413;948	98;1209;2320	1456;1456;1456	1	1456	lincDivg	1.1.1	ENSGALG00000033974	HGF	6794	NA	unclassified	NA	NA	NA	NA	NA
1	10644253	10650789	-	INRAGALG00000000166	INRAGALT00000000290	INRA	2018	lnc	antisense	INRAGALG00000000166	NA	NA	NA	NA	NA	NA	NA	NA	NA	NA	NA	NA	NA	NA	NA	NA	NA	NA	NA	NA	NA	2;2;2	27;2755.5;5484	1030;1030;1030	5511;5511;5511	1	5511	lncgASinOvlp	1.1.1	ENSGALG00000033974	HGF	0	NA	unclassified	NA	NA	NA	NA	NA
1	10650557	10710329	+	ENSGALG00000033974	ENSGALT00000078551	ensembl	v94	pcg	protein_coding	HGF	hepatocyte growth factor	HGF	NA	HGF	HGF	HGF	NA	Hgf	hepatocyte growth factor	hepatocyte growth factor	NA	NA	NA	one2one	one2one	ENSG00000019991	ENSMUSG00000028864	NA	NA	NA	NA	18;18;18	39;120;1123	472;2026;12190	3157;3157;3157	1	3157	NA	unclassified	NA	NA	NA	NA	unclassified	NA	NA	NA	NA	NA
1	10726700	10728982	-	INRAGALG00000000167	INRAGALT00000000291	INRA	2018	lnc	lincRNA	INRAGALG00000000167	NA	NA	NA	NA	NA	NA	NA	NA	NA	NA	NA	NA	NA	NA	NA	NA	NA	NA	NA	NA	NA	1;1;1	2283;2283;2283	NA	2283;2283;2283	1	2283	lincConv	1.1.1	ENSGALG00000033974	HGF	16371	NA	unclassified	NA	NA	NA	NA	NA
1	10729114	10730694	-	INRAGALG00000000168	INRAGALT00000000292	INRA	2018	lnc	lincRNA	INRAGALG00000000168	NA	NA	NA	NA	NA	NA	NA	NA	NA	NA	NA	NA	NA	NA	NA	NA	NA	NA	NA	NA	NA	1;1;1	1581;1581;1581	NA	1581;1581;1581	1	1581	lincConv	1.1.1	ENSGALG00000033974	HGF	18785	NA	unclassified	NA	NA	NA	NA	NA
1	10860332	10867254	-	ENSGALG00000042096	ENSGALT00000073049	ensembl	v94	lnc	lincRNA	ENSGALG00000042096	NA	NA	NA	NA	NA	NA	NA	NA	NA	NA	NA	NA	NA	NA	NA	NA	NA	NA	NA	NA	NA	3;3;3	50;85;310	1295;3243;5191	445;445;445	1	445	unclassified	unclassified	NA	NA	NA	NA	unclassified	NA	NA	NA	NA	NA
1	10964176	10990823	-	INRAGALG00000000171	INRAGALT00000000296;INRAGALT00000000299;INRAGALT00000000300	INRA	2018	lnc	lincRNA	INRAGALG00000000171	NA	NA	NA	NA	NA	NA	NA	NA	NA	NA	NA	NA	NA	NA	NA	NA	NA	NA	NA	NA	NA	3;3;4	17;146;1484	1138;3084;20472	1584;1713;2095	3	1713	lincDivg	n.1.1	ENSGALG00000040444	SEMA3C	53433	NA	unclassified	NA	NA	NA	NA	NA
1	10964814	10965985	-	INRAGALG00000000172	INRAGALT00000000297	INRA	2018	lnc	lincRNA	INRAGALG00000000172	NA	NA	NA	NA	NA	NA	NA	NA	NA	NA	NA	NA	NA	NA	NA	NA	NA	NA	NA	NA	NA	1;1;1	1172;1172;1172	NA	1172;1172;1172	1	1172	lincDivg	1.1.1	ENSGALG00000040444	SEMA3C	78271	NA	unclassified	NA	NA	NA	NA	NA
1	11027518	11030141	-	INRAGALG00000000176	INRAGALT00000000303	INRA	2018	lnc	lincRNA	INRAGALG00000000176	NA	NA	NA	NA	NA	NA	NA	NA	NA	NA	NA	NA	NA	NA	NA	NA	NA	NA	NA	NA	NA	1;1;1	2624;2624;2624	NA	2624;2624;2624	1	2624	lincDivg	1.1.1	ENSGALG00000040444	SEMA3C	14115	NA	unclassified	NA	NA	NA	NA	NA
1	11031107	11040754	-	INRAGALG00000000177	INRAGALT00000000304;INRAGALT00000000305;INRAGALT00000000306;INRAGALT00000000307	INRA	2018	lnc	lincRNA	INRAGALG00000000177	NA	NA	NA	NA	NA	NA	NA	NA	NA	NA	NA	NA	NA	NA	NA	NA	NA	NA	NA	NA	NA	3;4.5;5	46;137;1662	816;1564;2853	1845;2136.5;2207	4	2136.5	lincDivg	n.1.1	ENSGALG00000040444	SEMA3C	3502	NA	unclassified	NA	NA	NA	NA	NA
1	11044256	11159489	+	ENSGALG00000040444	ENSGALT00000061136	ensembl	v94	pcg	protein_coding	SEMA3C	semaphorin 3C	SEMA3C	NA	SEMA3C	SEMA3C	SEMA3C	NA	Sema3c	semaphorin 3C	semaphorin 3C	NA	NA	NA	one2one	one2one	ENSG00000075223	ENSMUSG00000028780	NA	NA	NA	NA	17;17;17	42;120;492	1167;2826;65481	2342;2342;2342	1	2342	NA	unclassified	NA	NA	NA	NA	unclassified	NA	NA	NA	NA	NA
1	11178926	11179820	-	INRAGALG00000000180	INRAGALT00000000310	INRA	2018	lnc	lincRNA	INRAGALG00000000180	NA	NA	NA	NA	NA	NA	NA	NA	NA	NA	NA	NA	NA	NA	NA	NA	NA	NA	NA	NA	NA	1;1;1	895;895;895	NA	895;895;895	1	895	lincSSdw	1.1.1	ENSGALG00000008439	CD36	2372	NA	unclassified	NA	NA	NA	NA	NA
1	11182192	11218268	-	ENSGALG00000008439	ENSGALT00000039749	ensembl	v94	pcg	protein_coding	CD36	CD36 molecule	CD36	NA	CD36	NA	NA	NA	NA	CD36 molecule	NA	NA	CD36 molecule_XtoMany	CD36 molecule_XtoMany	one2many	one2many	ENSG00000135218_XtoMany	ENSMUSG00000002944_XtoMany	CD36_XtoMany	NA	CD36_XtoMany	Cd36_XtoMany	14;14;14	47;153;564	127;1017;11589	2311;2311;2311	1	2311	NA	unclassified	NA	NA	NA	NA	unclassified	NA	NA	NA	NA	NA
1	11219951	11220503	-	INRAGALG00000000181	INRAGALT00000000311	INRA	2018	lnc	lincRNA	INRAGALG00000000181	NA	NA	NA	NA	NA	NA	NA	NA	NA	NA	NA	NA	NA	NA	NA	NA	NA	NA	NA	NA	NA	1;1;1	553;553;553	NA	553;553;553	1	553	lincSSup	1.1.1	ENSGALG00000008439	CD36	1683	NA	unclassified	NA	NA	NA	NA	NA
1	11234995	11236422	+	INRAGALG00000000183	INRAGALT00000000313	INRA	2018	lnc	lincRNA	INRAGALG00000000183	NA	NA	NA	NA	NA	NA	NA	NA	NA	NA	NA	NA	NA	NA	NA	NA	NA	NA	NA	NA	NA	1;1;1	1428;1428;1428	NA	1428;1428;1428	1	1428	lincDivg	1.1.1	ENSGALG00000008439	CD36	16727	NA	unclassified	NA	NA	NA	NA	NA
1	11254083	11254878	+	INRAGALG00000000184	INRAGALT00000000314	INRA	2018	lnc	lincRNA	INRAGALG00000000184	NA	NA	NA	NA	NA	NA	NA	NA	NA	NA	NA	NA	NA	NA	NA	NA	NA	NA	NA	NA	NA	1;1;1	796;796;796	NA	796;796;796	1	796	lincSSup	1.1.1	ENSGALG00000008427	GNAT3	6784	NA	unclassified	NA	NA	NA	NA	NA
1	11261662	11291903	+	ENSGALG00000008427	ENSGALT00000013728	ensembl	v94	pcg	protein_coding	GNAT3	G protein subunit alpha transducin 3	GNAT3	NA	GNAT3	GNAT3	GNAT3	NA	Gnat3	G protein subunit alpha transducin 3	G protein subunit alpha transducin 3	NA	NA	NA	one2one	one2one	ENSG00000214415	ENSMUSG00000028777	NA	NA	NA	NA	10;10;10	43;136;543	194;2499;6744	1704;1704;1704	1	1704	NA	unclassified	NA	NA	NA	NA	unclassified	NA	NA	NA	NA	NA
1	11305834	11316050	-	INRAGALG00000000186	INRAGALT00000000316;INRAGALT00000000317;INRAGALT00000000318;INRAGALT00000000319	INRA	2018	lnc	lincRNA	INRAGALG00000000186	NA	NA	NA	NA	NA	NA	NA	NA	NA	NA	NA	NA	NA	NA	NA	NA	NA	NA	NA	NA	NA	3;4.5;5	35;145;2303	490;659;6435	1046;2030.5;2465	4	2030.5	lincConv	n.1.1	ENSGALG00000008427	GNAT3	13931	NA	unclassified	NA	NA	NA	NA	NA
1	11322755	11327043	+	ALDBGALG0000000030	ALDBGALT0000000049	ALDB	v1	lnc	lincRNA	ALDBGALG0000000030	NA	NA	NA	NA	NA	NA	NA	NA	NA	NA	NA	NA	NA	NA	NA	NA	NA	NA	NA	NA	NA	3;3;3	69;449;475	1101;1652;2203	993;993;993	1	993	lincSSdw	1.1.1	ENSGALG00000008427	GNAT3	30852	NA	unclassified	NA	NA	NA	NA	NA
1	11358261	11368304	-	INRAGALG00000100543	INRAGALT00000100661;INRAGALT00000100662	INRA	2018	lnc	lincRNA	INRAGALG00000100543	NA	NA	NA	NA	NA	NA	NA	NA	NA	NA	NA	NA	NA	NA	NA	NA	NA	NA	NA	NA	NA	1;2;3	70;730.5;6935	NA	1531;4233;6935	2	4233	lincSSdw	n.1.1	ENSGALG00000008382	GNAI1	2123	NA	unclassified	NA	NA	NA	NA	NA
1	11370427	11403687	-	ENSGALG00000008382	ENSGALT00000066806;ENSGALT00000013655	ensembl	v94	pcg	protein_coding	GNAI1	G protein subunit alpha i1	GNAI1	NA	GNAI1	GNAI1	GNAI1	NA	Gnai1	G protein subunit alpha i1	G protein subunit alpha i1	NA	NA	NA	one2one	one2one	ENSG00000127955	ENSMUSG00000057614	NA	NA	NA	NA	8;8.5;9	23;142;654	82;1754;19316	1201;1525;1849	2	1525	NA	unclassified	NA	NA	NA	NA	unclassified	NA	NA	NA	NA	NA
1	11403946	11405033	+	INRAGALG00000100039	INRAGALT00000100056	INRA	2018	lnc	lincRNA	INRAGALG00000100039	NA	NA	NA	NA	NA	NA	NA	NA	NA	NA	NA	NA	NA	NA	NA	NA	NA	NA	NA	NA	NA	1;1;1	1088;1088;1088	NA	1088;1088;1088	1	1088	lincDivg	1.1.1	ENSGALG00000008382	GNAI1	259	NA	unclassified	NA	NA	NA	NA	NA
1	11407342	11419586	+	INRAGALG00000000191	INRAGALT00000000324;INRAGALT00000000325;INRAGALT00000000326	INRA	2018	lnc	lincRNA	INRAGALG00000000191	NA	NA	NA	NA	NA	NA	NA	NA	NA	NA	NA	NA	NA	NA	NA	NA	NA	NA	NA	NA	NA	1;2;2	73;6476;7645	NA	6549;7188;7645	3	7188	lincDivg	n.1.1	ENSGALG00000008382	GNAI1	3655	NA	unclassified	NA	NA	NA	NA	NA
1	11489600	11533619	+	INRAGALG00000000193	INRAGALT00000000328;INRAGALT00000000329;INRAGALT00000000330;INRAGALT00000000331;INRAGALT00000000335;INRAGALT00000000336;INRAGALT00000000337;INRAGALT00000000338;INRAGALT00000000339	INRA	2018	lnc	lincRNA	INRAGALG00000000193	NA	NA	NA	NA	NA	NA	NA	NA	NA	NA	NA	NA	NA	NA	NA	NA	NA	NA	NA	NA	NA	1;2;4	70;550;14838	NA	3248;11701;15398	9	11701	lincDivg	n.1.1	ENSGALG00000008382	GNAI1	85913	NA	unclassified	NA	NA	NA	NA	NA
1	11585628	11585944	-	INRAGALG00000000197	INRAGALT00000000340	INRA	2018	lnc	lincRNA	INRAGALG00000000197	NA	NA	NA	NA	NA	NA	NA	NA	NA	NA	NA	NA	NA	NA	NA	NA	NA	NA	NA	NA	NA	1;1;1	317;317;317	NA	317;317;317	1	317	unclassified	unclassified	NA	NA	NA	NA	unclassified	NA	NA	NA	NA	NA
1	11640311	11641794	-	ALDBGALG0000000556	ALDBGALT0000000793	ALDB	v1	lnc	lincRNA	ALDBGALG0000000556	NA	NA	NA	NA	NA	NA	NA	NA	NA	NA	NA	NA	NA	NA	NA	NA	NA	NA	NA	NA	NA	2;2;2	47;150;253	1188;1188;1188	300;300;300	1	300	lincDivg	1.1.1	ENSGALG00000033870	MAGIX	53864	NA	unclassified	NA	NA	NA	NA	NA
1	11647683	11660702	-	NONGGAG007400	NONGGAT012591	NONCODE	v5	lnc	lincRNA	NONGGAG007400	NA	NA	NA	NA	NA	NA	NA	NA	NA	NA	NA	NA	NA	NA	NA	NA	NA	NA	NA	NA	NA	3;3;3	30;76;447	142;6237.5;12333	553;553;553	1	553	lincDivg	1.1.1	ENSGALG00000033870	MAGIX	34956	NA	unclassified	NA	NA	NA	NA	NA
1	11683116	11687938	-	INRAGALG00000000198	INRAGALT00000000341	INRA	2018	lnc	lincRNA	INRAGALG00000000198	NA	NA	NA	NA	NA	NA	NA	NA	NA	NA	NA	NA	NA	NA	NA	NA	NA	NA	NA	NA	NA	1;1;1	4823;4823;4823	NA	4823;4823;4823	1	4823	lincDivg	1.1.1	ENSGALG00000033870	MAGIX	7720	NA	unclassified	NA	NA	NA	NA	NA
1	11692095	11697249	-	NONGGAG007401	NONGGAT012592	NONCODE	v5	lnc	antisense	NONGGAG007401	NA	NA	NA	NA	NA	NA	NA	NA	NA	NA	NA	NA	NA	NA	NA	NA	NA	NA	NA	NA	NA	3;3;3	109;317;461	1292;2138;2984	887;887;887	1	887	lncgASinCont	1.1.1	ENSGALG00000033870	MAGIX	0	NA	unclassified	NA	NA	NA	NA	NA
1	11695658	11696044	+	ENSGALG00000033870	ENSGALT00000083032	ensembl	v94	pcg	protein_coding	MAGIX	MAGI family member, X-linked	NA	NA	NA	MAGIX	MAGIX	NA	Magix	NA	MAGI family member, X-linked	NA	NA	NA	one2one	one2one	ENSG00000269313	ENSMUSG00000031147	NA	NA	NA	NA	1;1;1	387;387;387	NA	387;387;387	1	387	NA	unclassified	NA	NA	NA	NA	unclassified	NA	NA	NA	NA	NA
1	11715138	11717868	-	NONGGAG007402	NONGGAT012593	NONCODE	v5	lnc	antisense	NONGGAG007402	NA	NA	NA	NA	NA	NA	NA	NA	NA	NA	NA	NA	NA	NA	NA	NA	NA	NA	NA	NA	NA	2;2;2	546;987;1428	761;761;761	1974;1974;1974	1	1974	lincConv	1.1.1	ENSGALG00000033870	MAGIX	19094	NA	unclassified	NA	NA	NA	NA	NA
1	11721133	11723795	+	INRAGALG00000100041	INRAGALT00000100058	INRA	2018	lnc	lincRNA	INRAGALG00000100041	NA	NA	NA	NA	NA	NA	NA	NA	NA	NA	NA	NA	NA	NA	NA	NA	NA	NA	NA	NA	NA	1;1;1	2663;2663;2663	NA	2663;2663;2663	1	2663	lincSSdw	1.1.1	ENSGALG00000033870	MAGIX	25089	NA	unclassified	NA	NA	NA	NA	NA
1	11724488	11729552	+	INRAGALG00000000199	INRAGALT00000000342	INRA	2018	lnc	lincRNA	INRAGALG00000000199	NA	NA	NA	NA	NA	NA	NA	NA	NA	NA	NA	NA	NA	NA	NA	NA	NA	NA	NA	NA	NA	2;2;2	1224;2386;3548	297;297;297	4772;4772;4772	1	4772	lincSSdw	1.1.1	ENSGALG00000033870	MAGIX	28444	NA	unclassified	NA	NA	NA	NA	NA
1	11735660	11746062	+	NONGGAG007013	NONGGAT012147	NONCODE	v5	lnc	sense_intronic	NONGGAG007013	NA	NA	NA	NA	NA	NA	NA	NA	NA	NA	NA	NA	NA	NA	NA	NA	NA	NA	NA	NA	NA	4;4;4	68;150;216	953;3332;5546	584;584;584	1	584	lincSSdw	1.1.1	ENSGALG00000033870	MAGIX	39616	NA	unclassified	NA	NA	NA	NA	NA
1	11737908	11741519	+	NONGGAG007014	NONGGAT012148	NONCODE	v5	lnc	sense_intronic	NONGGAG007014	NA	NA	NA	NA	NA	NA	NA	NA	NA	NA	NA	NA	NA	NA	NA	NA	NA	NA	NA	NA	NA	2;2;2	68;142;216	3332;3332;3332	284;284;284	1	284	lincSSdw	1.1.1	ENSGALG00000033870	MAGIX	41864	NA	unclassified	NA	NA	NA	NA	NA
1	11844676	11845192	-	INRAGALG00000000200	INRAGALT00000000343	INRA	2018	lnc	lincRNA	INRAGALG00000000200	NA	NA	NA	NA	NA	NA	NA	NA	NA	NA	NA	NA	NA	NA	NA	NA	NA	NA	NA	NA	NA	1;1;1	517;517;517	NA	517;517;517	1	517	unclassified	unclassified	NA	NA	NA	NA	unclassified	NA	NA	NA	NA	NA
1	11845301	11850761	+	ALDBGALG0000000033	ALDBGALT0000000056	ALDB	v1	lnc	lincRNA	ALDBGALG0000000033	NA	NA	NA	NA	NA	NA	NA	NA	NA	NA	NA	NA	NA	NA	NA	NA	NA	NA	NA	NA	NA	2;2;2	379;631;883	4203;4203;4203	1262;1262;1262	1	1262	unclassified	unclassified	NA	NA	NA	NA	unclassified	NA	NA	NA	NA	NA
1	11942210	11944094	+	INRAGALG00000000201	INRAGALT00000000344	INRA	2018	lnc	lincRNA	INRAGALG00000000201	NA	NA	NA	NA	NA	NA	NA	NA	NA	NA	NA	NA	NA	NA	NA	NA	NA	NA	NA	NA	NA	1;1;1	1885;1885;1885	NA	1885;1885;1885	1	1885	unclassified	unclassified	NA	NA	NA	NA	unclassified	NA	NA	NA	NA	NA
1	11955149	11956973	+	INRAGALG00000100043	INRAGALT00000100061	INRA	2018	lnc	lincRNA	INRAGALG00000100043	NA	NA	NA	NA	NA	NA	NA	NA	NA	NA	NA	NA	NA	NA	NA	NA	NA	NA	NA	NA	NA	1;1;1	1825;1825;1825	NA	1825;1825;1825	1	1825	unclassified	unclassified	NA	NA	NA	NA	unclassified	NA	NA	NA	NA	NA
1	12016786	12019320	+	INRAGALG00000000204	INRAGALT00000000347	INRA	2018	lnc	lincRNA	INRAGALG00000000204	NA	NA	NA	NA	NA	NA	NA	NA	NA	NA	NA	NA	NA	NA	NA	NA	NA	NA	NA	NA	NA	1;1;1	2535;2535;2535	NA	2535;2535;2535	1	2535	unclassified	unclassified	NA	NA	NA	NA	unclassified	NA	NA	NA	NA	NA
1	12022229	12023837	+	INRAGALG00000000206	INRAGALT00000000349	INRA	2018	lnc	lincRNA	INRAGALG00000000206	NA	NA	NA	NA	NA	NA	NA	NA	NA	NA	NA	NA	NA	NA	NA	NA	NA	NA	NA	NA	NA	1;1;1	1609;1609;1609	NA	1609;1609;1609	1	1609	lincSSup	1.1.1	ENSGALG00000038834	MAGI2_XtoMany	96549	NA	unclassified	NA	NA	NA	NA	NA
1	12120386	12302861	+	ENSGALG00000038834	ENSGALT00000072390	ensembl	v94	pcg	protein_coding	MAGI2_XtoMany	membrane associated guanylate kinase, WW and PDZ domain containing 2_XtoMany	NA	NA	NA	NA	NA	NA	NA	NA	NA	NA	membrane associated guanylate kinase, WW and PDZ domain containing 2_XtoMany	membrane associated guanylate kinase, WW and PDZ domain containing 2_XtoMany	one2many	one2many	ENSG00000187391_XtoMany	ENSMUSG00000040003_XtoMany	MAGI2_XtoMany	NA	MAGI2_XtoMany	Magi2_XtoMany	8;8;8	49;152.5;677	1428;12323;76110	1599;1599;1599	1	1599	NA	unclassified	NA	NA	NA	NA	unclassified	NA	NA	NA	NA	NA
1	12340747	12353755	-	ENSGALG00000041737	ENSGALT00000080231	ensembl	v94	lnc	lincRNA	ENSGALG00000041737	NA	NA	NA	NA	NA	NA	NA	NA	NA	NA	NA	NA	NA	NA	NA	NA	NA	NA	NA	NA	NA	3;3;3	106;115;270	1395;6263;11131	491;491;491	1	491	lincDivg	1.1.1	ENSGALG00000008353	MAGI2_XtoMany	19476	NA	unclassified	NA	NA	NA	NA	NA
1	12373231	12420711	+	ENSGALG00000008353	ENSGALT00000039701	ensembl	v94	pcg	protein_coding	MAGI2_XtoMany	membrane associated guanylate kinase, WW and PDZ domain containing 2_XtoMany	NA	NA	NA	NA	NA	NA	NA	NA	NA	NA	membrane associated guanylate kinase, WW and PDZ domain containing 2_XtoMany	membrane associated guanylate kinase, WW and PDZ domain containing 2_XtoMany	one2many	one2many	ENSG00000187391_XtoMany	ENSMUSG00000040003_XtoMany	MAGI2_XtoMany	NA	MAGI2_XtoMany	Magi2_XtoMany	6;6;6	72;141.5;3053	58;3190;20771	3756;3756;3756	1	3756	NA	unclassified	NA	NA	NA	NA	unclassified	NA	NA	NA	NA	NA
1	12432029	12438108	-	ALDBGALG0000000557	ALDBGALT0000000794;ALDBGALT0000000795	ALDB	v1	lnc	lincRNA	ALDBGALG0000000557	NA	NA	NA	NA	NA	NA	NA	NA	NA	NA	NA	NA	NA	NA	NA	NA	NA	NA	NA	NA	NA	3;4;5	154;277.5;1004	277;1355;1825	1225;1402;1579	2	1402	lincSSdw	n.1.1	ENSGALG00000008335	PHTF2	3421	NA	unclassified	NA	NA	NA	NA	NA
1	12437422	12458189	+	NONGGAG000047	NONGGAT000079	NONCODE	v5	lnc	antisense	NONGGAG000047	NA	NA	NA	NA	NA	NA	NA	NA	NA	NA	NA	NA	NA	NA	NA	NA	NA	NA	NA	NA	NA	2;2;2	300;690.5;1081	19391;19391;19391	1381;1381;1381	1	1381	lncgASexOvlp	1.1.1	ENSGALG00000008335	PHTF2	0	NA	unclassified	NA	NA	NA	NA	NA
1	12441529	12504054	-	ENSGALG00000008335	ENSGALT00000013567	ensembl	v94	pcg	protein_coding	PHTF2	putative homeodomain transcription factor 2	PHTF2	NA	PHTF2	PHTF2	PHTF2	NA	Phtf2	putative homeodomain transcription factor 2	putative homeodomain transcription factor 2	NA	NA	NA	one2one	one2one	ENSG00000006576	ENSMUSG00000039987	NA	NA	NA	NA	18;18;18	49;144;2140	640;2026;14380	4459;4459;4459	1	4459	NA	unclassified	NA	NA	NA	lincDivg	1.1.1	ENSGALG00000008330	TMEM60	374	NA	NA
1	12504428	12508654	+	ENSGALG00000008330	ENSGALT00000013557	ensembl	v94	pcg	protein_coding	TMEM60	transmembrane protein 60	TMEM60	NA	TMEM60	TMEM60	TMEM60	NA	Tmem60	transmembrane protein 60	transmembrane protein 60	NA	NA	NA	one2one	one2one	ENSG00000135211	ENSMUSG00000045435	NA	NA	NA	NA	2;2;2	89;373.5;658	3484;3484;3484	747;747;747	1	747	NA	unclassified	NA	NA	NA	lincDivg	1.1.1	ENSGALG00000008335	PHTF2	374	NA	NA
1	12509664	12511492	-	INRAGALG00000100544	INRAGALT00000100663	INRA	2018	lnc	lincRNA	INRAGALG00000100544	NA	NA	NA	NA	NA	NA	NA	NA	NA	NA	NA	NA	NA	NA	NA	NA	NA	NA	NA	NA	NA	1;1;1	1829;1829;1829	NA	1829;1829;1829	1	1829	lincConv	1.1.1	ENSGALG00000008330	TMEM60	1010	NA	unclassified	NA	NA	NA	NA	NA
1	12517000	12559907	-	ENSGALG00000008328	ENSGALT00000013555;ENSGALT00000047843;ENSGALT00000083648	ensembl	v94	pcg	protein_coding	RSBN1L	round spermatid basic protein 1 like	RSBN1L	RSBN1L	RSBN1L	RSBN1L	RSBN1L	NA	Rsbn1l	round spermatid basic protein 1 like	round spermatid basic protein 1 like	NA	NA	NA	one2one	one2one	ENSG00000187257	ENSMUSG00000039968	NA	NA	NA	NA	7;8;8	88;143;644	64;2905;12688	1872;2043;2532	3	2043	NA	unclassified	NA	NA	NA	lincConv	n.1.1	ENSGALG00000008330	TMEM60	8346	NA	NA
1	12558926	12565752	+	ENSGALG00000038546	ENSGALT00000070713	ensembl	v94	lnc	lincRNA	ENSGALG00000038546	NA	NA	NA	NA	NA	NA	NA	NA	NA	NA	NA	NA	NA	NA	NA	NA	NA	NA	NA	NA	NA	3;3;3	73;146;212	618;3202;5786	431;431;431	1	431	lncgASinOvlp	1.1.1	ENSGALG00000008328	RSBN1L	0	NA	unclassified	NA	NA	NA	NA	NA
1	12565453	12567624	-	INRAGALG00000000210	INRAGALT00000000353	INRA	2018	lnc	lincRNA	INRAGALG00000000210	NA	NA	NA	NA	NA	NA	NA	NA	NA	NA	NA	NA	NA	NA	NA	NA	NA	NA	NA	NA	NA	1;1;1	2172;2172;2172	NA	2172;2172;2172	1	2172	lincSSup	1.1.1	ENSGALG00000008328	RSBN1L	5546	NA	unclassified	NA	NA	NA	NA	NA
1	12571738	12579735	-	ENSGALG00000008322	ENSGALT00000013546	ensembl	v94	lnc	lincRNA	ENSGALG00000008322	NA	NA	NA	NA	NA	NA	NA	NA	NA	NA	NA	NA	NA	NA	NA	NA	NA	NA	NA	NA	NA	6;6;6	31;103;1329	660;1307;1580	2191;2191;2191	1	2191	lincSSup	1.1.1	ENSGALG00000008328	RSBN1L	11831	NA	unclassified	NA	NA	NA	NA	NA
1	12599372	12606519	-	ENSGALG00000042569	ENSGALT00000073301	ensembl	v94	pcg	protein_coding	PTPN12	protein tyrosine phosphatase, non-receptor type 12	NA	NA	NA	PTPN12	PTPN12	NA	Ptpn12	NA	protein tyrosine phosphatase, non-receptor type 12	NA	NA	NA	one2one	one2one	ENSG00000127947	ENSMUSG00000028771	NA	NA	NA	NA	4;4;4	51;66;192	763;2932;3090	375;375;375	1	375	NA	unclassified	NA	NA	NA	NA	unclassified	NA	NA	NA	NA	NA
1	12613152	12614638	-	INRAGALG00000000211	INRAGALT00000000354	INRA	2018	lnc	lincRNA	INRAGALG00000000211	NA	NA	NA	NA	NA	NA	NA	NA	NA	NA	NA	NA	NA	NA	NA	NA	NA	NA	NA	NA	NA	1;1;1	1487;1487;1487	NA	1487;1487;1487	1	1487	lincSSup	1.1.1	ENSGALG00000042569	PTPN12	6633	NA	unclassified	NA	NA	NA	NA	NA
1	12637736	12641891	-	INRAGALG00000000212	INRAGALT00000000355	INRA	2018	pcg	protein_coding	INRAGALG00000000212	NA	NA	NA	NA	NA	NA	NA	NA	NA	NA	NA	NA	NA	NA	NA	NA	NA	NA	NA	NA	NA	2;2;2	177;308.5;440	3543;3543;3543	617;617;617	1	617	NA	unclassified	NA	NA	NA	NA	unclassified	NA	NA	NA	NA	NA
1	12641965	12642736	-	INRAGALG00000000213	INRAGALT00000000356	INRA	2018	lnc	lincRNA	INRAGALG00000000213	NA	NA	NA	NA	NA	NA	NA	NA	NA	NA	NA	NA	NA	NA	NA	NA	NA	NA	NA	NA	NA	3;3;3	16;135;481	38;74;110	632;632;632	1	632	lincDivg	1.1.1	ENSGALG00000008312	GSAP	33990	NA	unclassified	NA	NA	NA	NA	NA
1	12642082	12642916	+	INRAGALG00000000214	INRAGALT00000000357	INRA	2018	lnc	lincRNA	INRAGALG00000000214	NA	NA	NA	NA	NA	NA	NA	NA	NA	NA	NA	NA	NA	NA	NA	NA	NA	NA	NA	NA	NA	1;1;1	835;835;835	NA	835;835;835	1	835	lincSSup	1.1.1	ENSGALG00000008312	GSAP	33810	NA	unclassified	NA	NA	NA	NA	NA
1	12643389	12648417	-	ALDBGALG0000000559	ALDBGALT0000000798	ALDB	v1	lnc	lincRNA	ALDBGALG0000000559	NA	NA	NA	NA	NA	NA	NA	NA	NA	NA	NA	NA	NA	NA	NA	NA	NA	NA	NA	NA	NA	3;3;3	128;531;2352	716;1013;1310	3011;3011;3011	1	3011	lincDivg	1.1.1	ENSGALG00000008312	GSAP	28309	NA	unclassified	NA	NA	NA	NA	NA
1	12649063	12654006	+	INRAGALG00000000218	INRAGALT00000000361	INRA	2018	lnc	lincRNA	INRAGALG00000000218	NA	NA	NA	NA	NA	NA	NA	NA	NA	NA	NA	NA	NA	NA	NA	NA	NA	NA	NA	NA	NA	2;2;2	348;2406.5;4465	135;135;135	4813;4813;4813	1	4813	lincSSup	1.1.1	ENSGALG00000008312	GSAP	22720	NA	unclassified	NA	NA	NA	NA	NA
1	12656529	12658122	+	INRAGALG00000000220	INRAGALT00000000363	INRA	2018	lnc	lincRNA	INRAGALG00000000220	NA	NA	NA	NA	NA	NA	NA	NA	NA	NA	NA	NA	NA	NA	NA	NA	NA	NA	NA	NA	NA	1;1;1	1594;1594;1594	NA	1594;1594;1594	1	1594	lincSSup	1.1.1	ENSGALG00000008312	GSAP	18604	NA	unclassified	NA	NA	NA	NA	NA
1	12657573	12659749	-	ALDBGALG0000000560	ALDBGALT0000000799	ALDB	v1	lnc	lincRNA	ALDBGALG0000000560	NA	NA	NA	NA	NA	NA	NA	NA	NA	NA	NA	NA	NA	NA	NA	NA	NA	NA	NA	NA	NA	2;2;2	125;335;545	1511;1511;1511	670;670;670	1	670	lincDivg	1.1.1	ENSGALG00000008312	GSAP	16977	NA	unclassified	NA	NA	NA	NA	NA
1	12673561	12676649	-	INRAGALG00000000221	INRAGALT00000000364;INRAGALT00000000365;INRAGALT00000000366;INRAGALT00000000367;INRAGALT00000000368;INRAGALT00000000369;INRAGALT00000000370;INRAGALT00000000371;INRAGALT00000000372;INRAGALT00000000373;INRAGALT00000000374;INRAGALT00000000375;INRAGALT00000000376;INRAGALT00000000377	INRA	2018	lnc	lincRNA	INRAGALG00000000221	NA	NA	NA	NA	NA	NA	NA	NA	NA	NA	NA	NA	NA	NA	NA	NA	NA	NA	NA	NA	NA	2;3;4	27;562;1359	262;484;1528	954;1557.5;1933	14	1557.5	lincDivg	n.1.1	ENSGALG00000008312	GSAP	77	NA	unclassified	NA	NA	NA	NA	NA
1	12676726	12723229	+	ENSGALG00000008312	ENSGALT00000013530	ensembl	v94	pcg	protein_coding	GSAP	gamma-secretase activating protein	GSAP	GSAP	GSAP	GSAP	GSAP	NA	Gsap	gamma-secretase activating protein	gamma-secretase activating protein	NA	NA	NA	one2one	one2one	ENSG00000186088	ENSMUSG00000039934	NA	NA	NA	NA	30;30;30	20;72.5;218	55;915;4481	2400;2400;2400	1	2400	NA	unclassified	NA	NA	NA	lincConv	1.1.1	ENSGALG00000046379	CCDC146_XtoMany	1028	NA	NA
1	12724257	12735670	-	ENSGALG00000046379	ENSGALT00000087494	ensembl	v94	pcg	protein_coding	CCDC146_XtoMany	coiled-coil domain containing 146_XtoMany	NA	NA	NA	NA	NA	NA	NA	NA	NA	NA	coiled-coil domain containing 146_XtoMany	coiled-coil domain containing 146_XtoMany	one2many	one2many	ENSG00000135205_XtoMany	ENSMUSG00000064280_XtoMany	CCDC146_XtoMany	NA	CCDC146_XtoMany	Ccdc146_XtoMany	6;6;6	31;183.5;512	216;992;6787	1288;1288;1288	1	1288	NA	unclassified	NA	NA	NA	lincSSdw	1.1.1	ENSGALG00000008309	CCDC146_XtoMany	4073	NA	NA
1	12725899	12730701	+	INRAGALG00000000222	INRAGALT00000000378;INRAGALT00000000379	INRA	2018	lnc	antisense	INRAGALG00000000222	NA	NA	NA	NA	NA	NA	NA	NA	NA	NA	NA	NA	NA	NA	NA	NA	NA	NA	NA	NA	NA	1;1.5;2	185;3819;4618	NA	4004;4311;4618	2	4311	lncgASexNest	n.1.1	ENSGALG00000046379	CCDC146_XtoMany	0	NA	unclassified	NA	NA	NA	NA	NA
1	12730761	12735695	+	INRAGALG00000000223	INRAGALT00000000380	INRA	2018	lnc	antisense	INRAGALG00000000223	NA	NA	NA	NA	NA	NA	NA	NA	NA	NA	NA	NA	NA	NA	NA	NA	NA	NA	NA	NA	NA	1;1;1	4935;4935;4935	NA	4935;4935;4935	1	4935	lncgASexOvlp	1.1.1	ENSGALG00000046379	CCDC146_XtoMany	0	NA	unclassified	NA	NA	NA	NA	NA
1	12739743	12791062	-	ENSGALG00000008309	ENSGALT00000013526	ensembl	v94	pcg	protein_coding	CCDC146_XtoMany	coiled-coil domain containing 146_XtoMany	NA	NA	NA	NA	NA	NA	NA	NA	NA	NA	coiled-coil domain containing 146_XtoMany	coiled-coil domain containing 146_XtoMany	one2many	one2many	ENSG00000135205_XtoMany	ENSMUSG00000064280_XtoMany	CCDC146_XtoMany	NA	CCDC146_XtoMany	Ccdc146_XtoMany	11;11;11	12;156;228	403;1481.5;29304	1452;1452;1452	1	1452	NA	unclassified	NA	NA	NA	lncgASinCont	1.1.1	ENSGALG00000008306	FGL2	0	NA	NA
1	12748179	12757081	+	INRAGALG00000000224	INRAGALT00000000381	INRA	2018	lnc	antisense	INRAGALG00000000224	NA	NA	NA	NA	NA	NA	NA	NA	NA	NA	NA	NA	NA	NA	NA	NA	NA	NA	NA	NA	NA	2;2;2	49;1621.5;3194	5664;5664;5664	3243;3243;3243	1	3243	lncgASexNest	1.1.1	ENSGALG00000008309	CCDC146_XtoMany	0	NA	unclassified	NA	NA	NA	NA	NA
1	12776938	12782933	+	ENSGALG00000008306	ENSGALT00000013522	ensembl	v94	pcg	protein_coding	FGL2	fibrinogen like 2	FGL2	NA	FGL2	FGL2	FGL2	NA	Fgl2	fibrinogen like 2	fibrinogen like 2	NA	NA	NA	one2one	one2one	ENSG00000127951	ENSMUSG00000039899	NA	NA	NA	NA	2;2;2	636;1558.5;2481	2883;2883;2883	3117;3117;3117	1	3117	NA	unclassified	NA	NA	NA	lncgASinNest	1.1.1	ENSGALG00000008309	CCDC146_XtoMany	0	NA	NA
1	12796709	12835386	+	ENSGALG00000008301	ENSGALT00000080551;ENSGALT00000013515	ensembl	v94	pcg	protein_coding	FAM185A	family with sequence similarity 185 member A	FAM185A	FAM185A	FAM185A	FAM185A	FAM185A	NA	Fam185a	family with sequence similarity 185 member A	family with sequence similarity 185 member A	NA	NA	NA	one2one	one2one	ENSG00000222011	ENSMUSG00000047221	NA	NA	NA	NA	8;8.5;9	25;110;367	16;4955;11501	855;987;1119	2	987	NA	unclassified	NA	NA	NA	lincDivg	n.1.1	ENSGALG00000008309	CCDC146_XtoMany	5647	NA	NA
1	12838227	12916687	-	ENSGALG00000045817	ENSGALT00000089628	ensembl	v94	pcg	protein_coding	FBXL13	F-box and leucine rich repeat protein 13	FBXL13	FBXL13	FBXL13	FBXL13	FBXL13	NA	Fbxl13	F-box and leucine rich repeat protein 13	F-box and leucine rich repeat protein 13	NA	NA	NA	one2one	one2one	ENSG00000161040	ENSMUSG00000048520	NA	NA	NA	NA	21;21;21	53;110;164	166;2366.5;17838	2382;2382;2382	1	2382	NA	unclassified	NA	NA	NA	lncgASexCont	1.1.1	ENSGALG00000008298	LRRC17	0	NA	NA
1	12869754	12885148	+	ENSGALG00000008298	ENSGALT00000013512	ensembl	v94	pcg	protein_coding	LRRC17	leucine rich repeat containing 17	LRRC17	NA	LRRC17	LRRC17	LRRC17	NA	Lrrc17	leucine rich repeat containing 17	leucine rich repeat containing 17	NA	NA	NA	one2one	one2one	ENSG00000128606	ENSMUSG00000039883	NA	NA	NA	NA	4;4;4	82;495.5;867	1191;3644;8632	1940;1940;1940	1	1940	NA	unclassified	NA	NA	NA	lncgASexNest	1.1.1	ENSGALG00000045817	FBXL13	0	NA	NA
1	12888842	12892005	+	INRAGALG00000000225	INRAGALT00000000382	INRA	2018	lnc	antisense	INRAGALG00000000225	NA	NA	NA	NA	NA	NA	NA	NA	NA	NA	NA	NA	NA	NA	NA	NA	NA	NA	NA	NA	NA	1;1;1	3164;3164;3164	NA	3164;3164;3164	1	3164	lncgASinNest	1.1.1	ENSGALG00000045817	FBXL13	0	NA	unclassified	NA	NA	NA	NA	NA
1	12917065	12924669	+	ENSGALG00000008288	ENSGALT00000013487	ensembl	v94	pcg	protein_coding	ARMC10	armadillo repeat containing 10	NA	NA	ARMC10	NA	NA	NA	NA	armadillo repeat containing 10	NA	NA	armadillo repeat containing X-linked 3_XtoMany#armadillo repeat containing X-linked 5_XtoMany#armadillo repeat containing X-linked 1_XtoMany#G protein-coupled receptor associated sorting protein 2_XtoMany#G protein-coupled receptor associated sorting protein 2_XtoMany#armadillo repeat containing 10_XtoMany#armadillo repeat containing X-linked 2_XtoMany#armadillo repeat containing X-linked 4_XtoMa…	armadillo repeat containing, X-linked 2_XtoMany#armadillo repeat containing, X-linked 1_XtoMany#armadillo repeat containing 10_XtoMany#G protein-coupled receptor associated sorting protein 1_XtoMany#armadillo repeat containing, X-linked 3_XtoMany#armadillo repeat containing, X-linked 4_XtoMany#armadillo repeat containing, X-linked 6_XtoMany#basic helix-loop-helix domain containing, class B9_XtoMa…	one2many	one2many	ENSG00000102401_XtoMany#ENSG00000125962_XtoMany#ENSG00000126947_XtoMany#ENSG00000158301_XtoMany#ENSG00000158301_XtoMany#ENSG00000170632_XtoMany#ENSG00000184867_XtoMany#ENSG00000196440_XtoMany#ENSG00000198908_XtoMany#ENSG00000198908_XtoMany#ENSG00000198932_XtoMany#ENSG00000198960_XtoMany	ENSMUSG00000033436_XtoMany#ENSMUSG00000033460_XtoMany#ENSMUSG00000038525_XtoMany#ENSMUSG00000043384_XtoMany#ENSMUSG00000049047_XtoMany#ENSMUSG00000049804_XtoMany#ENSMUSG00000050394_XtoMany#ENSMUSG00000072964_XtoMany#ENSMUSG00000072966_XtoMany#ENSMUSG00000072969_XtoMany	ARMCX3_XtoMany#ARMCX5_XtoMany#ARMCX1_XtoMany#GPRASP2_XtoMany#GPRASP2_XtoMany#ARMC10_XtoMany#ARMCX2_XtoMany#ARMCX4_XtoMany#BHLHB9_XtoMany#BHLHB9_XtoMany#GPRASP1_XtoMany#ARMCX6_XtoMany	NA_XtoMany#NA_XtoMany#NA_XtoMany#NA_XtoMany#NA_XtoMany#NA_XtoMany#NA_XtoMany#NA_XtoMany#NA_XtoMany#NA_XtoMany	ARMCX3_XtoMany#ARMCX5_XtoMany#ARMCX1_XtoMany#GPRASP2_XtoMany#ARMCX5-GPRASP2_XtoMany#ARMC10_XtoMany#ARMCX2_XtoMany#ARMCX4_XtoMany#ARMCX5-GPRASP2_XtoMany#BHLHB9_XtoMany#GPRASP1_XtoMany#ARMCX6_XtoMany	Armcx2_XtoMany#Armcx1_XtoMany#Armc10_XtoMany#Gprasp1_XtoMany#Armcx3_XtoMany#Armcx4_XtoMany#Armcx6_XtoMany#Bhlhb9_XtoMany#Gprasp2_XtoMany#Armcx5_XtoMany	6;6;6	72;157.5;771	935;1116;1693	1470;1470;1470	1	1470	NA	unclassified	NA	NA	NA	lincDivg	1.1.1	ENSGALG00000045817	FBXL13	378	NA	NA
1	12927118	12946956	-	ENSGALG00000008285	ENSGALT00000084824;ENSGALT00000013482	ensembl	v94	pcg	protein_coding	NAPEPLD	N-acyl phosphatidylethanolamine phospholipase D	NAPEPLD	NA	NAPEPLD	NAPEPLD	NAPEPLD	NA	Napepld	N-acyl phosphatidylethanolamine phospholipase D	N-acyl phosphatidylethanolamine phospholipase D	NA	NA	NA	one2one	one2one	ENSG00000161048	ENSMUSG00000044968	NA	NA	NA	NA	3;4;5	115;436.5;1133	917;1897;10715	1817;2115;2413	2	2115	NA	unclassified	NA	NA	NA	lincConv	n.1.1	ENSGALG00000008288	ARMC10	2449	NA	NA
1	12952016	12965842	+	ALDBGALG0000000035	ALDBGALT0000000060	ALDB	v1	lnc	lincRNA	ALDBGALG0000000035	NA	NA	NA	NA	NA	NA	NA	NA	NA	NA	NA	NA	NA	NA	NA	NA	NA	NA	NA	NA	NA	2;2;2	82;102.5;123	13626;13626;13626	205;205;205	1	205	lincSSup	1.1.1	ENSGALG00000008280	PMPCB	2253	NA	unclassified	NA	NA	NA	NA	NA
1	12968095	12977041	+	ENSGALG00000008280	ENSGALT00000047461;ENSGALT00000013473;ENSGALT00000089059	ensembl	v94	pcg	protein_coding	PMPCB	peptidase, mitochondrial processing beta subunit	PMPCB	NA	PMPCB	PMPCB	PMPCB	NA	Pmpcb	peptidase, mitochondrial processing beta subunit	peptidase, mitochondrial processing beta subunit	NA	NA	NA	one2one	one2one	ENSG00000105819	ENSMUSG00000029017	NA	NA	NA	NA	12;13;13	74;115;315	81;516;2112	1540;1581;1735	3	1581	NA	unclassified	NA	NA	NA	lncgASex	n.n.1	ENSGALG00000008249	DNAJC2	0	NA	NA
1	12976973	12994206	-	ENSGALG00000008249	ENSGALT00000013428	ensembl	v94	pcg	protein_coding	DNAJC2	DnaJ heat shock protein family (Hsp40) member C2	DNAJC2	NA	DNAJC2	DNAJC2	DNAJC2	NA	Dnajc2	DnaJ heat shock protein family (Hsp40) member C2	DnaJ heat shock protein family (Hsp40) member C2	NA	NA	NA	one2one	one2one	ENSG00000105821	ENSMUSG00000029014	NA	NA	NA	NA	17;17;17	66;108;191	90;935;2206	1991;1991;1991	1	1991	NA	unclassified	NA	NA	NA	lncgASexOvlp	1.1.1	ENSGALG00000008280	PMPCB	0	NA	NA
1	12994324	13001483	+	ENSGALG00000008236	ENSGALT00000013403;ENSGALT00000087665	ensembl	v94	pcg	protein_coding	PSMC2	proteasome 26S subunit, ATPase 2	PSMC2	NA	PSMC2	PSMC2	PSMC2	NA	Psmc2	proteasome 26S subunit, ATPase 2	proteasome 26S subunit, ATPase 2	NA	NA	NA	one2one	one2one	ENSG00000161057	ENSMUSG00000028932	NA	NA	NA	NA	12;12;12	38;100;276	91;462;1493	1485;1538.5;1592	2	1538.5	NA	unclassified	NA	NA	NA	lincDivg	n.1.1	ENSGALG00000008249	DNAJC2	118	NA	NA
1	13005189	13038545	-	ENSGALG00000008222	ENSGALT00000013382	ensembl	v94	pcg	protein_coding	SLC26A5	solute carrier family 26 member 5	SLC26A5	NA	SLC26A5	SLC26A5	SLC26A5	NA	Slc26a5	solute carrier family 26 member 5	solute carrier family 26 member 5	NA	NA	NA	one2one	one2one	ENSG00000170615	ENSMUSG00000029015	NA	NA	NA	NA	20;20;20	41;112.5;354	97;911;11737	2591;2591;2591	1	2591	NA	unclassified	NA	NA	NA	lincSSdw	1.1.1	ENSGALG00000008193	RELN	7731	NA	NA
1	13037682	13047831	+	INRAGALG00000000226	INRAGALT00000000383;INRAGALT00000000384;INRAGALT00000000385	INRA	2018	lnc	antisense;lincRNA	INRAGALG00000000226	NA	NA	NA	NA	NA	NA	NA	NA	NA	NA	NA	NA	NA	NA	NA	NA	NA	NA	NA	NA	NA	2;2;3	85;896;2854	1436;2629.5;6475	2000;2981;3750	3	2981	lncgASexOvlp_n.n.n	n.n.n	ENSGALG00000008193	RELN	0	NA	unclassified	NA	NA	NA	NA	NA
1	13040009	13041378	+	INRAGALG00000000227	INRAGALT00000000386	INRA	2018	lnc	lincRNA	INRAGALG00000000227	NA	NA	NA	NA	NA	NA	NA	NA	NA	NA	NA	NA	NA	NA	NA	NA	NA	NA	NA	NA	NA	1;1;1	1370;1370;1370	NA	1370;1370;1370	1	1370	lincDivg	1.1.1	ENSGALG00000008222	SLC26A5	1464	NA	unclassified	NA	NA	NA	NA	NA
1	13044402	13045589	+	INRAGALG00000000228	INRAGALT00000000387	INRA	2018	lnc	lincRNA	INRAGALG00000000228	NA	NA	NA	NA	NA	NA	NA	NA	NA	NA	NA	NA	NA	NA	NA	NA	NA	NA	NA	NA	NA	1;1;1	1188;1188;1188	NA	1188;1188;1188	1	1188	lincConv	1.1.1	ENSGALG00000008193	RELN	687	NA	unclassified	NA	NA	NA	NA	NA
1	13046276	13318877	-	ENSGALG00000008193	ENSGALT00000013344	ensembl	v94	pcg	protein_coding	RELN	reelin	RELN	NA	RELN	RELN	RELN	NA	Reln	reelin	reelin	NA	NA	NA	one2one	one2one	ENSG00000189056	ENSMUSG00000042453	NA	NA	NA	NA	64;64;64	33;170.5;1129	92;1494;42409	11417;11417;11417	1	11417	NA	unclassified	NA	NA	NA	lincSSup	1.1.1	ENSGALG00000008222	SLC26A5	7731	NA	NA
1	13276502	13279633	+	NONGGAG007015	NONGGAT012149	NONCODE	v5	lnc	antisense	NONGGAG007015	NA	NA	NA	NA	NA	NA	NA	NA	NA	NA	NA	NA	NA	NA	NA	NA	NA	NA	NA	NA	NA	3;3;3	108;138;240	1245;1327;1409	486;486;486	1	486	lncgASinNest	1.1.1	ENSGALG00000008193	RELN	0	NA	unclassified	NA	NA	NA	NA	NA
1	13319014	13324828	+	INRAGALG00000000229	INRAGALT00000000388;INRAGALT00000000389;INRAGALT00000000390;INRAGALT00000000391;INRAGALT00000000392;INRAGALT00000000393;INRAGALT00000000394	INRA	2018	lnc	lincRNA	INRAGALG00000000229	NA	NA	NA	NA	NA	NA	NA	NA	NA	NA	NA	NA	NA	NA	NA	NA	NA	NA	NA	NA	NA	2;3;4	53;205;1145	91;1643;4593	1198;1429;1501	7	1429	lincDivg	n.1.1	ENSGALG00000008193	RELN	137	NA	unclassified	NA	NA	NA	NA	NA
1	13341277	13343614	-	INRAGALG00000100547	INRAGALT00000100667	INRA	2018	lnc	lincRNA	INRAGALG00000100547	NA	NA	NA	NA	NA	NA	NA	NA	NA	NA	NA	NA	NA	NA	NA	NA	NA	NA	NA	NA	NA	1;1;1	2338;2338;2338	NA	2338;2338;2338	1	2338	lincSSdw	1.1.1	ENSGALG00000008175	ORC5	4081	NA	unclassified	NA	NA	NA	NA	NA
1	13347695	13416575	-	ENSGALG00000008175	ENSGALT00000013290	ensembl	v94	pcg	protein_coding	ORC5	origin recognition complex subunit 5	ORC5	NA	ORC5	ORC5	ORC5	NA	Orc5	origin recognition complex subunit 5	origin recognition complex subunit 5	NA	NA	NA	one2one	one2one	ENSG00000164815	ENSMUSG00000029012	NA	NA	NA	NA	15;15;15	48;112;1657	342;2461.5;32650	3150;3150;3150	1	3150	NA	unclassified	NA	NA	NA	NA	unclassified	NA	NA	NA	NA	NA
1	13450896	13455432	-	ALDBGALG0000000563	ALDBGALT0000000802	ALDB	v1	lnc	lincRNA	ALDBGALG0000000563	NA	NA	NA	NA	NA	NA	NA	NA	NA	NA	NA	NA	NA	NA	NA	NA	NA	NA	NA	NA	NA	2;2;2	645;1008.5;1372	2524;2524;2524	2017;2017;2017	1	2017	lincDivg	1.1.1	ENSGALG00000043367	LHFPL3	18276	NA	unclassified	NA	NA	NA	NA	NA
1	13471155	13474378	-	INRAGALG00000000233	INRAGALT00000000398	INRA	2018	lnc	antisense	INRAGALG00000000233	NA	NA	NA	NA	NA	NA	NA	NA	NA	NA	NA	NA	NA	NA	NA	NA	NA	NA	NA	NA	NA	2;2;2	206;789.5;1373	1649;1649;1649	1579;1579;1579	1	1579	lncgASexOvlp	1.1.1	ENSGALG00000043367	LHFPL3	0	NA	unclassified	NA	NA	NA	NA	NA
1	13473708	13633870	+	ENSGALG00000043367	ENSGALT00000081575	ensembl	v94	pcg	protein_coding	LHFPL3	LHFPL tetraspan subfamily member 3	LHFPL3	LHFPL3	NA	LHFPL3	LHFPL3	NA	Lhfpl3	NA	LHFPL tetraspan subfamily member 3	NA	NA	NA	one2one	one2one	ENSG00000187416	ENSMUSG00000106379	NA	NA	NA	NA	2;2;2	353;498.5;644	159170;159170;159170	997;997;997	1	997	NA	unclassified	NA	NA	NA	NA	unclassified	NA	NA	NA	NA	NA
1	13634900	13635607	-	ALDBGALG0000000565	ALDBGALT0000000805	ALDB	v1	lnc	lincRNA	ALDBGALG0000000565	NA	NA	NA	NA	NA	NA	NA	NA	NA	NA	NA	NA	NA	NA	NA	NA	NA	NA	NA	NA	NA	2;2;2	217;307.5;398	97;97;97	615;615;615	1	615	lincConv	1.1.1	ENSGALG00000043367	LHFPL3	1030	NA	unclassified	NA	NA	NA	NA	NA
1	13676367	13678740	-	INRAGALG00000000235	INRAGALT00000000400	INRA	2018	lnc	lincRNA	INRAGALG00000000235	NA	NA	NA	NA	NA	NA	NA	NA	NA	NA	NA	NA	NA	NA	NA	NA	NA	NA	NA	NA	NA	1;1;1	2374;2374;2374	NA	2374;2374;2374	1	2374	lincConv	1.1.1	ENSGALG00000043367	LHFPL3	42497	NA	unclassified	NA	NA	NA	NA	NA
1	13691729	13693206	-	INRAGALG00000000237	INRAGALT00000000402	INRA	2018	lnc	lincRNA	INRAGALG00000000237	NA	NA	NA	NA	NA	NA	NA	NA	NA	NA	NA	NA	NA	NA	NA	NA	NA	NA	NA	NA	NA	1;1;1	1478;1478;1478	NA	1478;1478;1478	1	1478	lincConv	1.1.1	ENSGALG00000043367	LHFPL3	57859	NA	unclassified	NA	NA	NA	NA	NA
1	13695830	13697155	-	INRAGALG00000000238	INRAGALT00000000403	INRA	2018	lnc	lincRNA	INRAGALG00000000238	NA	NA	NA	NA	NA	NA	NA	NA	NA	NA	NA	NA	NA	NA	NA	NA	NA	NA	NA	NA	NA	1;1;1	1326;1326;1326	NA	1326;1326;1326	1	1326	lincConv	1.1.1	ENSGALG00000043367	LHFPL3	61960	NA	unclassified	NA	NA	NA	NA	NA
1	13701357	13709526	+	INRAGALG00000000240	INRAGALT00000000405;INRAGALT00000000406	INRA	2018	lnc	lincRNA	INRAGALG00000000240	NA	NA	NA	NA	NA	NA	NA	NA	NA	NA	NA	NA	NA	NA	NA	NA	NA	NA	NA	NA	NA	2;2;2	65;1389.5;2676	5122;5258.5;5395	2741;2760;2779	2	2760	lincSSup	n.1.1	ENSGALG00000008167	KMT2E	55299	NA	unclassified	NA	NA	NA	NA	NA
1	13722469	13724472	-	INRAGALG00000100548	INRAGALT00000100668	INRA	2018	lnc	lincRNA	INRAGALG00000100548	NA	NA	NA	NA	NA	NA	NA	NA	NA	NA	NA	NA	NA	NA	NA	NA	NA	NA	NA	NA	NA	1;1;1	2004;2004;2004	NA	2004;2004;2004	1	2004	lincDivg	1.1.1	ENSGALG00000008167	KMT2E	40353	NA	unclassified	NA	NA	NA	NA	NA
1	13737076	13762739	-	ENSGALG00000034533	ENSGALT00000052303;ENSGALT00000066961	ensembl	v94	lnc	lincRNA	ENSGALG00000034533	NA	NA	NA	NA	NA	NA	NA	NA	NA	NA	NA	NA	NA	NA	NA	NA	NA	NA	NA	NA	NA	2;2;2	102;606.5;1421	22801;23473;24145	1213;1368;1523	2	1368	lincDivg	n.1.1	ENSGALG00000008167	KMT2E	2086	NA	unclassified	NA	NA	NA	NA	NA
1	13763530	13764435	-	INRAGALG00000100550	INRAGALT00000100672	INRA	2018	lnc	lincRNA	INRAGALG00000100550	NA	NA	NA	NA	NA	NA	NA	NA	NA	NA	NA	NA	NA	NA	NA	NA	NA	NA	NA	NA	NA	1;1;1	906;906;906	NA	906;906;906	1	906	lincDivg	1.1.1	ENSGALG00000008167	KMT2E	390	NA	unclassified	NA	NA	NA	NA	NA
1	13764825	13809083	+	ENSGALG00000008167	ENSGALT00000013259;ENSGALT00000055084;ENSGALT00000061103;ENSGALT00000080952	ensembl	v94	pcg	protein_coding	KMT2E	lysine methyltransferase 2E	KMT2E	KMT2E	KMT2E	KMT2E	KMT2E	NA	Kmt2e	lysine methyltransferase 2E	lysine methyltransferase 2E	NA	NA	NA	one2one	one2one	ENSG00000005483	ENSMUSG00000029004	NA	NA	NA	NA	21;21.5;23	39;145;630	98;1105;16554	3638;3743.5;3842	4	3743.5	NA	unclassified	NA	NA	NA	NA	unclassified	NA	NA	NA	NA	NA
1	13812311	13830670	+	INRAGALG00000000241	INRAGALT00000000407;INRAGALT00000000408;INRAGALT00000000409	INRA	2018	lnc	antisense;lincRNA	INRAGALG00000000241	NA	NA	NA	NA	NA	NA	NA	NA	NA	NA	NA	NA	NA	NA	NA	NA	NA	NA	NA	NA	NA	3;11;13	19;103;2510	183;898;2848	1842;5045;5266	3	5045	lncgASex	n.n.1	ENSGALG00000008154	SRPK2	0	NA	unclassified	NA	NA	NA	NA	NA
1	13820584	13864047	-	ENSGALG00000008154	ENSGALT00000013245;ENSGALT00000053364	ensembl	v94	pcg	protein_coding	SRPK2	SRSF protein kinase 2	SRPK2	SRPK2	SRPK2	SRPK2	SRPK2	NA	Srpk2	SRSF protein kinase 2	SRSF protein kinase 2	NA	NA	NA	one2one	one2one	ENSG00000135250	ENSMUSG00000062604	NA	NA	NA	NA	15;15.5;16	14;107;489	104;1438;10433	2064;2110.5;2157	2	2110.5	NA	unclassified	NA	NA	NA	NA	unclassified	NA	NA	NA	NA	NA
1	13835132	13847877	+	NONGGAG007016	NONGGAT012150;NONGGAT012151	NONCODE	v5	lnc	lincRNA	NONGGAG007016	NA	NA	NA	NA	NA	NA	NA	NA	NA	NA	NA	NA	NA	NA	NA	NA	NA	NA	NA	NA	NA	4;4;4	79;142.5;607	25;1277;10535	814;871.5;929	2	871.5	lncgASexNest	n.1.1	ENSGALG00000008154	SRPK2	0	NA	unclassified	NA	NA	NA	NA	NA
1	13865112	13865936	+	NONGGAG007017	NONGGAT012152;NONGGAT012153	NONCODE	v5	lnc	lincRNA	NONGGAG007017	NA	NA	NA	NA	NA	NA	NA	NA	NA	NA	NA	NA	NA	NA	NA	NA	NA	NA	NA	NA	NA	3;3;3	57;83;244	78;224.5;474	281;332.5;384	2	332.5	lincDivg	n.1.1	ENSGALG00000008154	SRPK2	1065	NA	unclassified	NA	NA	NA	NA	NA
1	13905109	13906527	-	INRAGALG00000100551	INRAGALT00000100673	INRA	2018	lnc	lincRNA	INRAGALG00000100551	NA	NA	NA	NA	NA	NA	NA	NA	NA	NA	NA	NA	NA	NA	NA	NA	NA	NA	NA	NA	NA	1;1;1	1419;1419;1419	NA	1419;1419;1419	1	1419	lincSSup	1.1.1	ENSGALG00000008154	SRPK2	41062	NA	unclassified	NA	NA	NA	NA	NA
1	13906591	13909312	-	INRAGALG00000000243	INRAGALT00000000411	INRA	2018	lnc	lincRNA	INRAGALG00000000243	NA	NA	NA	NA	NA	NA	NA	NA	NA	NA	NA	NA	NA	NA	NA	NA	NA	NA	NA	NA	NA	2;2;2	70;181.5;293	2363;2363;2363	363;363;363	1	363	lincSSup	1.1.1	ENSGALG00000008154	SRPK2	42544	NA	unclassified	NA	NA	NA	NA	NA
1	13928226	13955647	-	INRAGALG00000000245	INRAGALT00000000413;INRAGALT00000000414;INRAGALT00000000415	INRA	2018	lnc	lincRNA	INRAGALG00000000245	NA	NA	NA	NA	NA	NA	NA	NA	NA	NA	NA	NA	NA	NA	NA	NA	NA	NA	NA	NA	NA	3;3;3	13;157;1324	866;1094;24842	1494;1518;1523	3	1518	lincDivg	n.1.1	ENSGALG00000008132	PUS7	24871	NA	unclassified	NA	NA	NA	NA	NA
1	13939951	13943050	+	NONGGAG007018	NONGGAT012154	NONCODE	v5	lnc	lincRNA	NONGGAG007018	NA	NA	NA	NA	NA	NA	NA	NA	NA	NA	NA	NA	NA	NA	NA	NA	NA	NA	NA	NA	NA	2;2;2	11;110.5;210	2883;2883;2883	221;221;221	1	221	lincSSup	1.1.1	ENSGALG00000008132	PUS7	37468	NA	unclassified	NA	NA	NA	NA	NA
1	13957484	13960759	+	ALDBGALG0000000040	ALDBGALT0000000067;ALDBGALT0000000068	ALDB	v1	lnc	lincRNA	ALDBGALG0000000040	NA	NA	NA	NA	NA	NA	NA	NA	NA	NA	NA	NA	NA	NA	NA	NA	NA	NA	NA	NA	NA	4;4;4	97;124.5;245	206;1048;1437	576;585;594	2	585	lincSSup	n.1.1	ENSGALG00000008132	PUS7	19759	NA	unclassified	NA	NA	NA	NA	NA
1	13968639	13970578	-	INRAGALG00000000246	INRAGALT00000000416	INRA	2018	lnc	lincRNA	INRAGALG00000000246	NA	NA	NA	NA	NA	NA	NA	NA	NA	NA	NA	NA	NA	NA	NA	NA	NA	NA	NA	NA	NA	1;1;1	1940;1940;1940	NA	1940;1940;1940	1	1940	lincDivg	1.1.1	ENSGALG00000008132	PUS7	9940	NA	unclassified	NA	NA	NA	NA	NA
1	13969171	13975555	+	ALDBGALG0000000041	ALDBGALT0000000069	ALDB	v1	lnc	lincRNA	ALDBGALG0000000041	NA	NA	NA	NA	NA	NA	NA	NA	NA	NA	NA	NA	NA	NA	NA	NA	NA	NA	NA	NA	NA	2;2;2	90;158.5;227	6072;6072;6072	317;317;317	1	317	lincSSup	1.1.1	ENSGALG00000008132	PUS7	4963	NA	unclassified	NA	NA	NA	NA	NA
1	13971406	13977830	-	INRAGALG00000000247	INRAGALT00000000417	INRA	2018	lnc	lincRNA	INRAGALG00000000247	NA	NA	NA	NA	NA	NA	NA	NA	NA	NA	NA	NA	NA	NA	NA	NA	NA	NA	NA	NA	NA	1;1;1	6425;6425;6425	NA	6425;6425;6425	1	6425	lincDivg	1.1.1	ENSGALG00000008132	PUS7	2688	NA	unclassified	NA	NA	NA	NA	NA
1	13976870	13977628	+	NONGGAG000056	NONGGAT000097	NONCODE	v5	lnc	lincRNA	NONGGAG000056	NA	NA	NA	NA	NA	NA	NA	NA	NA	NA	NA	NA	NA	NA	NA	NA	NA	NA	NA	NA	NA	2;2;2	36;308.5;581	146;146;146	617;617;617	1	617	lincSSup	1.1.1	ENSGALG00000008132	PUS7	2890	NA	unclassified	NA	NA	NA	NA	NA
1	13977836	13979636	+	INRAGALG00000000248	INRAGALT00000000418	INRA	2018	lnc	lincRNA	INRAGALG00000000248	NA	NA	NA	NA	NA	NA	NA	NA	NA	NA	NA	NA	NA	NA	NA	NA	NA	NA	NA	NA	NA	3;3;3	76;161;237	538;667.5;797	474;474;474	1	474	lincSSup	1.1.1	ENSGALG00000008132	PUS7	882	NA	unclassified	NA	NA	NA	NA	NA
1	13980518	13999714	+	ENSGALG00000008132	ENSGALT00000013198	ensembl	v94	pcg	protein_coding	PUS7	pseudouridylate synthase 7 (putative)	PUS7	NA	PUS7	NA	NA	NA	NA	pseudouridylate synthase 7 (putative)	NA	NA	pseudouridine synthase 7_XtoMany	pseudouridylate synthase 7_XtoMany	one2many	one2many	ENSG00000091127_XtoMany	ENSMUSG00000057541_XtoMany	PUS7_XtoMany	NA	PUS7_XtoMany	Pus7_XtoMany	15;15;15	62;126;807	110;950;3462	2623;2623;2623	1	2623	NA	unclassified	NA	NA	NA	lincSSup	1.1.1	ENSGALG00000008123	RINT1	395	NA	NA
1	14000109	14011966	+	ENSGALG00000008123	ENSGALT00000013186	ensembl	v94	pcg	protein_coding	RINT1	RAD50 interactor 1	RINT1	NA	RINT1	RINT1	RINT1	NA	Rint1	RAD50 interactor 1	RAD50 interactor 1	NA	NA	NA	one2one	one2one	ENSG00000135249	ENSMUSG00000028999	NA	NA	NA	NA	13;13;13	111;181;713	73;677.5;2026	3095;3095;3095	1	3095	NA	unclassified	NA	NA	NA	lincSSdw	1.1.1	ENSGALG00000008132	PUS7	395	NA	NA
1	14006534	14006633	+	ENSGALG00000028868	ENSGALT00000044097	ensembl	v94	mir	miRNA	ENSGALG00000028868	NA	NA	NA	NA	NA	NA	NA	NA	NA	NA	NA	NA	NA	NA	NA	NA	NA	NA	NA	NA	NA	1;1;1	100;100;100	NA	100;100;100	1	100	NA	unclassified	NA	NA	NA	NA	unclassified	NA	NA	NA	NA	NA
1	14012404	14013602	-	ENSGALG00000045949	ENSGALT00000088970	ensembl	v94	pcg	protein_coding	EFCAB10	EF-hand calcium binding domain 10	EFCAB10	EFCAB10	EFCAB10	EFCAB10	EFCAB10	NA	Efcab10	EF-hand calcium binding domain 10	EF-hand calcium binding domain 10	NA	NA	NA	one2one	one2one	ENSG00000185055	ENSMUSG00000020562	NA	NA	NA	NA	4;4;4	34;92.5;165	187;203;437	384;384;384	1	384	NA	unclassified	NA	NA	NA	lincSSdw	1.1.1	ENSGALG00000008115	ATXN7L1	7568	NA	NA
1	14020243	14030530	+	NONGGAG007019	NONGGAT012155;NONGGAT012156	NONCODE	v5	lnc	lincRNA	NONGGAG007019	NA	NA	NA	NA	NA	NA	NA	NA	NA	NA	NA	NA	NA	NA	NA	NA	NA	NA	NA	NA	NA	2;3;4	26;70;494	75;143;9422	204;432;660	2	432	lncgASin	n.n.1	ENSGALG00000008115	ATXN7L1	0	NA	unclassified	NA	NA	NA	lincSSup	ENSGALG00000028868
1	14021170	14128960	-	ENSGALG00000008115	ENSGALT00000013172;ENSGALT00000053876	ensembl	v94	pcg	protein_coding	ATXN7L1	ataxin 7 like 1	ATXN7L1	ATXN7L1	ATXN7L1	ATXN7L1	ATXN7L1	NA	Atxn7l1	ataxin 7 like 1	ataxin 7 like 1	NA	NA	NA	one2one	one2one	ENSG00000146776	ENSMUSG00000020564	NA	NA	NA	NA	11;11.5;12	42;193;937	438;4101;39465	2799;3016;3233	2	3016	NA	unclassified	NA	NA	NA	lincSSup	n.1.1	ENSGALG00000045949	EFCAB10	7568	NA	NA
1	14074686	14078131	+	NONGGAG007020	NONGGAT012157	NONCODE	v5	lnc	lincRNA	NONGGAG007020	NA	NA	NA	NA	NA	NA	NA	NA	NA	NA	NA	NA	NA	NA	NA	NA	NA	NA	NA	NA	NA	2;2;2	115;238;361	2974;2974;2974	476;476;476	1	476	lncgASinNest	1.1.1	ENSGALG00000008115	ATXN7L1	0	NA	unclassified	NA	NA	NA	NA	NA
1	14129065	14140020	+	INRAGALG00000000249	INRAGALT00000000419	INRA	2018	lnc	lincRNA	INRAGALG00000000249	NA	NA	NA	NA	NA	NA	NA	NA	NA	NA	NA	NA	NA	NA	NA	NA	NA	NA	NA	NA	NA	1;1;1	10956;10956;10956	NA	10956;10956;10956	1	10956	lincDivg	1.1.1	ENSGALG00000008115	ATXN7L1	105	NA	unclassified	NA	NA	NA	NA	NA
1	14144920	14149759	+	INRAGALG00000000250	INRAGALT00000000420	INRA	2018	lnc	lincRNA	INRAGALG00000000250	NA	NA	NA	NA	NA	NA	NA	NA	NA	NA	NA	NA	NA	NA	NA	NA	NA	NA	NA	NA	NA	1;1;1	4840;4840;4840	NA	4840;4840;4840	1	4840	lincSSup	1.1.1	ENSGALG00000008109	CDHR3	1580	NA	unclassified	NA	NA	NA	NA	NA
1	14150110	14151429	-	NONGGAG000059	NONGGAT000100	NONCODE	v5	lnc	lincRNA	NONGGAG000059	NA	NA	NA	NA	NA	NA	NA	NA	NA	NA	NA	NA	NA	NA	NA	NA	NA	NA	NA	NA	NA	2;2;2	147;470.5;794	383;383;383	941;941;941	1	941	lncgASexOvlp	1.1.1	ENSGALG00000008109	CDHR3	0	NA	unclassified	NA	NA	NA	NA	NA
1	14151339	14182335	+	ENSGALG00000008109	ENSGALT00000013164;ENSGALT00000055048;ENSGALT00000075395	ensembl	v94	pcg	protein_coding	CDHR3	cadherin related family member 3	CDHR3	CDHR3	CDHR3	CDHR3	CDHR3	NA	Cdhr3	cadherin related family member 3	cadherin related family member 3	NA	NA	NA	one2one	one2one	ENSG00000128536	ENSMUSG00000035860	NA	NA	NA	NA	19;19;20	14;149;717	95;1450;4124	2865;2883;3317	3	2883	NA	unclassified	NA	NA	NA	NA	unclassified	NA	NA	NA	NA	NA
1	14188597	14190522	+	NONGGAG000060	NONGGAT000101	NONCODE	v5	lnc	lincRNA	NONGGAG000060	NA	NA	NA	NA	NA	NA	NA	NA	NA	NA	NA	NA	NA	NA	NA	NA	NA	NA	NA	NA	NA	2;2;2	165;270;375	1390;1390;1390	540;540;540	1	540	lincConv	1.1.1	ENSGALG00000029006	SYPL1	2445	NA	unclassified	NA	NA	NA	NA	NA
1	14192967	14199186	-	ENSGALG00000029006	ENSGALT00000044682	ensembl	v94	pcg	protein_coding	SYPL1	synaptophysin like 1	SYPL1	NA	SYPL1	SYPL1	SYPL1	NA	Sypl	synaptophysin like 1	synaptophysin like 1	NA	NA	NA	one2one	one2one	ENSG00000008282	ENSMUSG00000020570	NA	NA	NA	NA	5;5;5	119;189;1223	695;995;1645	1906;1906;1906	1	1906	NA	unclassified	NA	NA	NA	NA	unclassified	NA	NA	NA	NA	NA
1	14199239	14224380	+	INRAGALG00000000251	INRAGALT00000000421;INRAGALT00000000422;INRAGALT00000000423;INRAGALT00000000424;INRAGALT00000000425;INRAGALT00000000426;INRAGALT00000000428;INRAGALT00000000430;INRAGALT00000000431;INRAGALT00000000432	INRA	2018	lnc	lincRNA;misc_RNA	INRAGALG00000000251	NA	NA	NA	NA	NA	NA	NA	NA	NA	NA	NA	NA	NA	NA	NA	NA	NA	NA	NA	NA	NA	2;2;3	12;78;5356	649;5717;23241	289;1223;5402	10	1223	lincDivg_n.n.n	n.n.n	ENSGALG00000029006	SYPL1	53	NA	unclassified	NA	NA	NA	NA	NA
1	14200969	14202370	+	INRAGALG00000000252	INRAGALT00000000427	INRA	2018	lnc	lincRNA	INRAGALG00000000252	NA	NA	NA	NA	NA	NA	NA	NA	NA	NA	NA	NA	NA	NA	NA	NA	NA	NA	NA	NA	NA	1;1;1	1402;1402;1402	NA	1402;1402;1402	1	1402	lincDivg	1.1.1	ENSGALG00000029006	SYPL1	1783	NA	unclassified	NA	NA	NA	NA	NA
1	14204078	14204780	+	INRAGALG00000000253	INRAGALT00000000429	INRA	2018	lnc	lincRNA	INRAGALG00000000253	NA	NA	NA	NA	NA	NA	NA	NA	NA	NA	NA	NA	NA	NA	NA	NA	NA	NA	NA	NA	NA	1;1;1	703;703;703	NA	703;703;703	1	703	lincDivg	1.1.1	ENSGALG00000029006	SYPL1	4892	NA	unclassified	NA	NA	NA	NA	NA
1	14227437	14253838	-	ENSGALG00000008098	ENSGALT00000013144;ENSGALT00000068413;ENSGALT00000074225	ensembl	v94	pcg	protein_coding	NAMPT	nicotinamide phosphoribosyltransferase	NAMPT	NA	NAMPT	NAMPT	NAMPT	NA	Nampt	nicotinamide phosphoribosyltransferase	nicotinamide phosphoribosyltransferase	NA	NA	NA	one2one	one2one	ENSG00000105835	ENSMUSG00000020572	NA	NA	NA	NA	9;11;12	18;136;226	142;1719;10394	1214;1599;1637	3	1599	NA	unclassified	NA	NA	NA	NA	unclassified	NA	NA	NA	NA	NA
1	14259566	14260051	+	ALDBGALG0000000042	ALDBGALT0000000070	ALDB	v1	lnc	lincRNA	ALDBGALG0000000042	NA	NA	NA	NA	NA	NA	NA	NA	NA	NA	NA	NA	NA	NA	NA	NA	NA	NA	NA	NA	NA	2;2;2	61;132;203	226;226;226	264;264;264	1	264	lincDivg	1.1.1	ENSGALG00000008098	NAMPT	5728	NA	unclassified	NA	NA	NA	NA	NA
1	14295975	14299519	-	ALDBGALG0000000568	ALDBGALT0000000808;ALDBGALT0000000809	ALDB	v1	lnc	lincRNA	ALDBGALG0000000568	NA	NA	NA	NA	NA	NA	NA	NA	NA	NA	NA	NA	NA	NA	NA	NA	NA	NA	NA	NA	NA	2;2;2	557;710.5;1494	622;1060;1498	1421;1736;2051	2	1736	lincSSup	n.1.1	ENSGALG00000008098	NAMPT	42137	NA	unclassified	NA	NA	NA	NA	NA
1	14300441	14319327	-	107051631	XR_001463311	NCBI	v103	lnc	lncRNA_NCBI	107051631	NA	NA	NA	NA	NA	NA	NA	NA	NA	NA	NA	NA	NA	NA	NA	NA	NA	NA	NA	NA	NA	3;3;3	114;460;1082	8071;8619.5;9168	1656;1656;1656	1	1656	lincSSup	1.1.1	ENSGALG00000008098	NAMPT	46603	NA	unclassified	NA	NA	NA	NA	NA
1	14341088	14366716	-	ENSGALG00000031636	ENSGALT00000061442	ensembl	v94	lnc	lincRNA	ENSGALG00000031636	NA	NA	NA	NA	NA	NA	NA	NA	NA	NA	NA	NA	NA	NA	NA	NA	NA	NA	NA	NA	NA	3;3;3	59;127;715	11551;12368;13185	901;901;901	1	901	lincDivg	1.1.1	ENSGALG00000008081	PIK3CG	42316	NA	unclassified	NA	NA	NA	NA	NA
1	14375604	14382260	-	INRAGALG00000000257	INRAGALT00000000436	INRA	2018	mis	misc_RNA	INRAGALG00000000257	NA	NA	NA	NA	NA	NA	NA	NA	NA	NA	NA	NA	NA	NA	NA	NA	NA	NA	NA	NA	NA	2;2;2	1004;3292.5;5581	76;76;76	6585;6585;6585	1	6585	NA	unclassified	NA	NA	NA	NA	unclassified	NA	NA	NA	NA	NA
1	14381542	14385822	+	INRAGALG00000000258	INRAGALT00000000437;INRAGALT00000000438	INRA	2018	lnc	lincRNA	INRAGALG00000000258	NA	NA	NA	NA	NA	NA	NA	NA	NA	NA	NA	NA	NA	NA	NA	NA	NA	NA	NA	NA	NA	1;1.5;2	134;2521;3184	NA	2655;2919.5;3184	2	2919.5	lincSSup	n.1.1	ENSGALG00000008081	PIK3CG	23210	NA	unclassified	NA	NA	NA	NA	NA
1	14387216	14388660	+	NONGGAG000064	NONGGAT000108;NONGGAT000109	NONCODE	v5	lnc	lincRNA	NONGGAG000064	NA	NA	NA	NA	NA	NA	NA	NA	NA	NA	NA	NA	NA	NA	NA	NA	NA	NA	NA	NA	NA	2;2;2	118;251.5;509	89;450;811	385;565;745	2	565	lincSSup	n.1.1	ENSGALG00000008081	PIK3CG	20372	NA	unclassified	NA	NA	NA	NA	NA
1	14406958	14408979	-	INRAGALG00000000260	INRAGALT00000000440	INRA	2018	lnc	lincRNA	INRAGALG00000000260	NA	NA	NA	NA	NA	NA	NA	NA	NA	NA	NA	NA	NA	NA	NA	NA	NA	NA	NA	NA	NA	1;1;1	2022;2022;2022	NA	2022;2022;2022	1	2022	lincDivg	1.1.1	ENSGALG00000008081	PIK3CG	53	NA	unclassified	NA	NA	NA	NA	NA
1	14409032	14442571	+	ENSGALG00000008081	ENSGALT00000013116	ensembl	v94	pcg	protein_coding	PIK3CG	phosphatidylinositol-4,5-bisphosphate 3-kinase catalytic subunit gamma	PIK3CG	NA	PIK3CG	PIK3CG	PIK3CG	NA	Pik3cg	phosphatidylinositol-4,5-bisphosphate 3-kinase catalytic subunit gamma	phosphatidylinositol-4,5-bisphosphate 3-kinase catalytic subunit gamma	NA	NA	NA	one2one	one2one	ENSG00000105851	ENSMUSG00000020573	NA	NA	NA	NA	11;11;11	66;147;2016	101;3111;5157	3582;3582;3582	1	3582	NA	unclassified	NA	NA	NA	NA	unclassified	NA	NA	NA	NA	NA
1	14443399	14444225	+	ALDBGALG0000000043	ALDBGALT0000000071	ALDB	v1	lnc	lincRNA	ALDBGALG0000000043	NA	NA	NA	NA	NA	NA	NA	NA	NA	NA	NA	NA	NA	NA	NA	NA	NA	NA	NA	NA	NA	2;2;2	68;411;754	9;9;9	822;822;822	1	822	lincSSdw	1.1.1	ENSGALG00000008081	PIK3CG	828	NA	unclassified	NA	NA	NA	NA	NA
1	14446434	14448669	+	INRAGALG00000100053	INRAGALT00000100072	INRA	2018	lnc	lincRNA	INRAGALG00000100053	NA	NA	NA	NA	NA	NA	NA	NA	NA	NA	NA	NA	NA	NA	NA	NA	NA	NA	NA	NA	NA	1;1;1	2236;2236;2236	NA	2236;2236;2236	1	2236	lincSSdw	1.1.1	ENSGALG00000008081	PIK3CG	3863	NA	unclassified	NA	NA	NA	NA	NA
1	14448831	14452035	+	INRAGALG00000100054	INRAGALT00000100073	INRA	2018	lnc	lincRNA	INRAGALG00000100054	NA	NA	NA	NA	NA	NA	NA	NA	NA	NA	NA	NA	NA	NA	NA	NA	NA	NA	NA	NA	NA	1;1;1	3205;3205;3205	NA	3205;3205;3205	1	3205	lincSSdw	1.1.1	ENSGALG00000008081	PIK3CG	6260	NA	unclassified	NA	NA	NA	NA	NA
1	14455723	14457441	-	INRAGALG00000000263	INRAGALT00000000443	INRA	2018	lnc	lincRNA	INRAGALG00000000263	NA	NA	NA	NA	NA	NA	NA	NA	NA	NA	NA	NA	NA	NA	NA	NA	NA	NA	NA	NA	NA	1;1;1	1719;1719;1719	NA	1719;1719;1719	1	1719	lincDivg	1.1.1	ENSGALG00000008060	PRKAR2B	9140	NA	unclassified	NA	NA	NA	NA	NA
1	14458498	14466341	-	INRAGALG00000000264	INRAGALT00000000444	INRA	2018	lnc	lincRNA	INRAGALG00000000264	NA	NA	NA	NA	NA	NA	NA	NA	NA	NA	NA	NA	NA	NA	NA	NA	NA	NA	NA	NA	NA	2;2;2	458;1209;1960	5430;5430;5430	2418;2418;2418	1	2418	lincDivg	1.1.1	ENSGALG00000008060	PRKAR2B	240	NA	unclassified	NA	NA	NA	NA	NA
1	14459656	14464355	-	INRAGALG00000000265	INRAGALT00000000445	INRA	2018	lnc	lincRNA	INRAGALG00000000265	NA	NA	NA	NA	NA	NA	NA	NA	NA	NA	NA	NA	NA	NA	NA	NA	NA	NA	NA	NA	NA	1;1;1	4700;4700;4700	NA	4700;4700;4700	1	4700	lincDivg	1.1.1	ENSGALG00000008060	PRKAR2B	2226	NA	unclassified	NA	NA	NA	NA	NA
1	14466581	14547811	+	ENSGALG00000008060	ENSGALT00000013087	ensembl	v94	pcg	protein_coding	PRKAR2B	protein kinase cAMP-dependent type II regulatory subunit beta	PRKAR2B	PRKAR2B	PRKAR2B	PRKAR2B	PRKAR2B	NA	Prkar2b	protein kinase cAMP-dependent type II regulatory subunit beta	protein kinase cAMP-dependent type II regulatory subunit beta	NA	NA	NA	one2one	one2one	ENSG00000005249	ENSMUSG00000002997	NA	NA	NA	NA	12;12;12	36;104.5;166	34;1096;33561	1248;1248;1248	1	1248	NA	unclassified	NA	NA	NA	lincSSup	1.1.1	ENSGALG00000008050	HBP1	7929	NA	NA
1	14549991	14555387	-	INRAGALG00000000266	INRAGALT00000000446;INRAGALT00000000447	INRA	2018	lnc	lincRNA	INRAGALG00000000266	NA	NA	NA	NA	NA	NA	NA	NA	NA	NA	NA	NA	NA	NA	NA	NA	NA	NA	NA	NA	NA	1;1.5;2	1337;1614;2112	NA	2112;2531.5;2951	2	2531.5	lincDivg	n.1.1	ENSGALG00000008050	HBP1	353	NA	unclassified	NA	NA	NA	NA	NA
1	14555740	14570086	+	ENSGALG00000008050	ENSGALT00000013062	ensembl	v94	pcg	protein_coding	HBP1	HMG-box transcription factor 1	HBP1	NA	HBP1	HBP1	HBP1	NA	Hbp1	HMG-box transcription factor 1	HMG-box transcription factor 1	NA	NA	NA	one2one	one2one	ENSG00000105856	ENSMUSG00000002996	NA	NA	NA	NA	11;11;11	45;142;330	102;1100.5;3229	1741;1741;1741	1	1741	NA	unclassified	NA	NA	NA	lincSSdw	1.1.1	ENSGALG00000008060	PRKAR2B	7929	NA	NA
1	14570254	14754461	-	ENSGALG00000042764	ENSGALT00000068162	ensembl	v94	pcg	protein_coding	COG5	component of oligomeric golgi complex 5	COG5	NA	COG5	COG5	COG5	NA	Cog5	component of oligomeric golgi complex 5	component of oligomeric golgi complex 5	NA	NA	NA	one2one	one2one	ENSG00000164597	ENSMUSG00000035933	NA	NA	NA	NA	22;22;22	55;112;1620	99;1471;65632	4331;4331;4331	1	4331	NA	unclassified	NA	NA	NA	lncgASexOvlp	1.1.1	ENSGALG00000023661	DUS4L	0	NA	NA
1	14720135	14721436	+	ENSGALG00000008032	ENSGALT00000013029	ensembl	v94	pcg	protein_coding	GPR22	G protein-coupled receptor 22	NA	NA	GPR22	NA	NA	NA	NA	G protein-coupled receptor 22	NA	NA	G protein-coupled receptor 22_XtoMany	G protein-coupled receptor 22_XtoMany	one2many	one2many	ENSG00000172209_XtoMany	ENSMUSG00000044067_XtoMany	GPR22_XtoMany	NA	GPR22_XtoMany	Gpr22_XtoMany	1;1;1	1302;1302;1302	NA	1302;1302;1302	1	1302	NA	unclassified	NA	NA	NA	lncgASinNest	1.1.1	ENSGALG00000042764	COG5	0	NA	NA
1	14754169	14765791	+	ENSGALG00000023661	ENSGALT00000039460	ensembl	v94	pcg	protein_coding	DUS4L	dihydrouridine synthase 4 like	DUS4L	DUS4L	DUS4L	DUS4L	DUS4L	NA	Dus4l	dihydrouridine synthase 4 like	dihydrouridine synthase 4 like	NA	NA	NA	one2one	one2one	ENSG00000105865	ENSMUSG00000020648	NA	NA	NA	NA	6;6;6	118;136.5;1380	231;1349;5410	2120;2120;2120	1	2120	NA	unclassified	NA	NA	NA	lncgASexOvlp	1.1.1	ENSGALG00000042764	COG5	0	NA	NA
1	14768810	14768946	-	ENSGALG00000025647	ENSGALT00000042560	ensembl	v94	mir	miRNA	MIR2126	microRNA 2126	gga-mir-2126	NA	MIR2126	NA	NA	NA	NA	microRNA 2126	NA	NA	NA	NA	NA	NA	NA	NA	NA	NA	NA	NA	1;1;1	137;137;137	NA	137;137;137	1	137	NA	unclassified	NA	NA	NA	NA	unclassified	NA	NA	NA	NA	NA
1	14768856	14792300	+	ENSGALG00000008009	ENSGALT00000013000;ENSGALT00000081900	ensembl	v94	pcg	protein_coding	BCAP29	B cell receptor associated protein 29	BCAP29	NA	BCAP29	BCAP29	BCAP29	NA	Bcap29	B-cell receptor associated protein 29	B cell receptor associated protein 29	NA	NA	NA	one2one	one2one	ENSG00000075790	ENSMUSG00000020650	NA	NA	NA	NA	8;8;8	26;112;992	178;2284;8233	978;1461.5;1945	2	1461.5	NA	unclassified	NA	NA	NA	lincSSdw	n.1.1	ENSGALG00000023661	DUS4L	3065	NA	NA
1	14801399	14802641	+	INRAGALG00000000267	INRAGALT00000000448	INRA	2018	lnc	lincRNA	INRAGALG00000000267	NA	NA	NA	NA	NA	NA	NA	NA	NA	NA	NA	NA	NA	NA	NA	NA	NA	NA	NA	NA	NA	1;1;1	1243;1243;1243	NA	1243;1243;1243	1	1243	lincSSup	1.1.1	ENSGALG00000007998	SLC26A4	242	NA	unclassified	NA	NA	NA	lincDivg	ENSGALG00000025647
1	14802883	14822828	+	ENSGALG00000007998	ENSGALT00000012986	ensembl	v94	pcg	protein_coding	SLC26A4	solute carrier family 26 member 4	SLC26A4	SLC26A4	SLC26A4	SLC26A4	SLC26A4	NA	Slc26a4	solute carrier family 26 member 4	solute carrier family 26 member 4	NA	NA	NA	one2one	one2one	ENSG00000091137	ENSMUSG00000020651	NA	NA	NA	NA	17;17;17	55;107;4314	113;848;2616	6224;6224;6224	1	6224	NA	unclassified	NA	NA	NA	lncgSSexOvlp	1.1.1	ENSGALG00000038981	CBLL1	0	NA	NA
1	14822529	14828989	+	ENSGALG00000038981	ENSGALT00000060943;ENSGALT00000083666	ensembl	v94	pcg	protein_coding	CBLL1	Cbl proto-oncogene like 1	CBLL1	NA	CBLL1	NA	NA	NA	Cbll1	Cbl proto-oncogene like 1	NA	NA	Cbl proto-oncogene like 1_XtoMany#Cbl proto-oncogene like 2_XtoMany	NA	one2many	one2one	ENSG00000105879_XtoMany#ENSG00000175809_XtoMany	ENSMUSG00000020659	CBLL1_XtoMany#CBLL2_XtoMany	NA	CBLL1_XtoMany#CBLL2_XtoMany	NA	1;3.5;6	74;168;1465	NA	676;1434;2192	2	1434	NA	unclassified	NA	NA	NA	lincSSdw_n.n.n	n.n.n	ENSGALG00000007998	SLC26A4	5484	NA	NA
1	14833201	14843801	-	ENSGALG00000007959	ENSGALT00000030736	ensembl	v94	pcg	protein_coding	SLC26A3	solute carrier family 26 member 3	SLC26A3	NA	SLC26A3	SLC26A3	SLC26A3	NA	Slc26a3	solute carrier family 26 member 3	solute carrier family 26 member 3	NA	NA	NA	one2one	one2one	ENSG00000091138	ENSMUSG00000001225	NA	NA	NA	NA	20;20;20	55;112.5;234	88;385;1046	2370;2370;2370	1	2370	NA	unclassified	NA	NA	NA	lincConv	1.1.1	ENSGALG00000038981	CBLL1	4212	NA	NA
1	14838986	14844784	+	INRAGALG00000000268	INRAGALT00000000449;INRAGALT00000000450	INRA	2018	lnc	antisense	INRAGALG00000000268	NA	NA	NA	NA	NA	NA	NA	NA	NA	NA	NA	NA	NA	NA	NA	NA	NA	NA	NA	NA	NA	3;3;3	101;205;987	430;1263.5;4093	1284;1293;1302	2	1293	lncgASex	n.n.1	ENSGALG00000007959	SLC26A3	0	NA	unclassified	NA	NA	NA	NA	NA
1	14867128	14880879	+	ENSGALG00000007931	ENSGALT00000012884;ENSGALT00000068183;ENSGALT00000084459	ensembl	v94	pcg	protein_coding	DLD	dihydrolipoamide dehydrogenase	DLD	NA	DLD	DLD	DLD	NA	Dld	dihydrolipoamide dehydrogenase	dihydrolipoamide dehydrogenase	NA	NA	NA	one2one	one2one	ENSG00000091140	ENSMUSG00000020664	NA	NA	NA	NA	14;14;15	69;102;1008	105;414;2703	2016;2177;2525	3	2177	NA	unclassified	NA	NA	NA	lincConv	n.1.1	ENSGALG00000007905	LAMB1	1692	NA	NA
1	14882571	14913134	-	ENSGALG00000007905	ENSGALT00000012832	ensembl	v94	pcg	protein_coding	LAMB1	laminin subunit beta 1	LAMB1	LAMB1	LAMB1	LAMB1	LAMB1	NA	Lamb1	laminin subunit beta 1	laminin subunit beta 1	NA	NA	NA	one2one	one2one	ENSG00000091136	ENSMUSG00000002900	NA	NA	NA	NA	23;23;23	80;160;370	91;768;8764	3995;3995;3995	1	3995	NA	unclassified	NA	NA	NA	lincConv	1.1.1	ENSGALG00000007931	DLD	1692	NA	NA
1	14884128	14891214	+	INRAGALG00000000269	INRAGALT00000000451;INRAGALT00000000452	INRA	2018	lnc	antisense	INRAGALG00000000269	NA	NA	NA	NA	NA	NA	NA	NA	NA	NA	NA	NA	NA	NA	NA	NA	NA	NA	NA	NA	NA	1;2;3	25;1964;7087	NA	3953;5520;7087	2	5520	lncgASexNest	n.1.1	ENSGALG00000007905	LAMB1	0	NA	unclassified	NA	NA	NA	NA	NA
1	14924147	14929743	+	INRAGALG00000000271	INRAGALT00000000454	INRA	2018	lnc	antisense	INRAGALG00000000271	NA	NA	NA	NA	NA	NA	NA	NA	NA	NA	NA	NA	NA	NA	NA	NA	NA	NA	NA	NA	NA	1;1;1	5597;5597;5597	NA	5597;5597;5597	1	5597	lncgASexOvlp	1.1.1	ENSGALG00000007917	LAMB4	0	NA	unclassified	NA	NA	NA	NA	NA
1	14924959	14925961	-	ALDBGALG0000000572	ALDBGALT0000000813	ALDB	v1	lnc	lincRNA	ALDBGALG0000000572	NA	NA	NA	NA	NA	NA	NA	NA	NA	NA	NA	NA	NA	NA	NA	NA	NA	NA	NA	NA	NA	2;2;2	90;463.5;837	80;80;80	927;927;927	1	927	lincSSdw	1.1.1	ENSGALG00000007917	LAMB4	812	NA	unclassified	NA	NA	NA	NA	NA
1	14926773	14978515	-	ENSGALG00000007917	ENSGALT00000012857	ensembl	v94	pcg	protein_coding	LAMB4	laminin subunit beta 4	LAMB4	NA	LAMB4	LAMB4	LAMB4	NA	NA	laminin subunit beta 4	laminin subunit beta 4	NA	NA	NA	one2one	NA	ENSG00000091128	NA	NA	NA	NA	NA	33;33;33	64;158;376	222;1038.5;10862	5322;5322;5322	1	5322	NA	unclassified	NA	NA	NA	lncgASexOvlp	1.1.1	ENSGALG00000007183	ERGIC2	0	NA	NA
1	14978514	15001585	+	ENSGALG00000007183	ENSGALT00000084552;ENSGALT00000011632;ENSGALT00000058658	ensembl	v94	pcg	protein_coding	ERGIC2	ERGIC and golgi 2	ERGIC2	NA	ERGIC2	ERGIC2	ERGIC2	NA	Ergic2	ERGIC and golgi 2	ERGIC and golgi 2	NA	NA	NA	one2one	one2one	ENSG00000087502	ENSMUSG00000030304	NA	NA	NA	NA	14;14;14	20;98;2033	599;1276;3298	1382;1730;3161	3	1730	NA	unclassified	NA	NA	NA	lncgASex	n.n.1	ENSGALG00000007917	LAMB4	0	NA	NA
1	15002779	15009959	+	INRAGALG00000000272	INRAGALT00000000455;INRAGALT00000000456	INRA	2018	lnc	antisense	INRAGALG00000000272	NA	NA	NA	NA	NA	NA	NA	NA	NA	NA	NA	NA	NA	NA	NA	NA	NA	NA	NA	NA	NA	2;3;4	26;756;4590	294;678;2780	3057;4201.5;5346	2	4201.5	lncgASexOvlp	n.1.1	ENSGALG00000007161	LRRK2	0	NA	unclassified	NA	NA	NA	NA	NA
1	15008474	15072568	-	ENSGALG00000007161	ENSGALT00000067872;ENSGALT00000011599	ensembl	v94	pcg	protein_coding	LRRK2	leucine rich repeat kinase 2	LRRK2	NA	LRRK2	LRRK2	LRRK2	NA	Lrrk2	leucine rich repeat kinase 2	leucine rich repeat kinase 2	NA	NA	NA	one2one	one2one	ENSG00000188906	ENSMUSG00000036273	NA	NA	NA	NA	50;50.5;51	70;147;1632	82;968;4399	7596;8562;9528	2	8562	NA	unclassified	NA	NA	NA	lincConv	n.1.1	ENSGALG00000007183	ERGIC2	6889	NA	NA
1	15117535	15247833	+	ENSGALG00000035940	ENSGALT00000073744;ENSGALT00000061735;ENSGALT00000048247	ensembl	v94	pcg	protein_coding	SLC2A13	solute carrier family 2 member 13	SLC2A13	SLC2A13	SLC2A13	SLC2A13	SLC2A13	NA	Slc2a13	solute carrier family 2 member 13	solute carrier family 2 member 13	NA	NA	NA	one2one	one2one	ENSG00000151229	ENSMUSG00000036298	NA	NA	NA	NA	10;10;10	109;153;550	136;7899;35042	1526;1787;1941	3	1787	NA	unclassified	NA	NA	NA	NA	unclassified	NA	NA	NA	NA	NA
1	15251598	15253756	+	ENSGALG00000037754	ENSGALT00000064847	ensembl	v94	lnc	lincRNA	ENSGALG00000037754	NA	NA	NA	NA	NA	NA	NA	NA	NA	NA	NA	NA	NA	NA	NA	NA	NA	NA	NA	NA	NA	2;2;2	598;1048.5;1499	66;66;66	2097;2097;2097	1	2097	lincSSdw	1.1.1	ENSGALG00000035940	SLC2A13	3765	NA	unclassified	NA	NA	NA	NA	NA
1	15258863	15261403	+	107051632	XR_001463312	NCBI	v103	lnc	lncRNA_NCBI	107051632	NA	NA	NA	NA	NA	NA	NA	NA	NA	NA	NA	NA	NA	NA	NA	NA	NA	NA	NA	NA	NA	3;3;3	83;115;667	90;842;1594	865;865;865	1	865	lincConv	1.1.1	ENSGALG00000044979	C12orf40	1586	NA	unclassified	NA	NA	NA	NA	NA
1	15262989	15270491	-	ENSGALG00000044979	ENSGALT00000085719	ensembl	v94	pcg	protein_coding	C12orf40	chromosome 12 open reading frame 40	NA	NA	C12orf40	C12orf40	C12orf40	NA	NA	chromosome 12 open reading frame 40	chromosome 12 open reading frame 40	NA	NA	NA	one2one	one2one	ENSG00000180116	ENSMUSG00000078932	NA	NA	NA	NA	7;7;7	47;107;440	62;743.5;2554	1095;1095;1095	1	1095	NA	unclassified	NA	NA	NA	NA	unclassified	NA	NA	NA	NA	NA
1	15263045	15276635	+	INRAGALG00000000275	INRAGALT00000000459;INRAGALT00000000460;INRAGALT00000000461;INRAGALT00000000462;INRAGALT00000000464;INRAGALT00000000465	INRA	2018	lnc	antisense;lincRNA	INRAGALG00000000275	NA	NA	NA	NA	NA	NA	NA	NA	NA	NA	NA	NA	NA	NA	NA	NA	NA	NA	NA	NA	NA	3;4;5	33;123;1337	348;2185;5743	1486;1671.5;1958	6	1671.5	lncgASex	n.n.1	ENSGALG00000044979	C12orf40	0	NA	unclassified	NA	NA	NA	NA	NA
1	15275367	15280650	-	ENSGALG00000038806	ENSGALT00000082360	ensembl	v94	lnc	lincRNA	ENSGALG00000038806	NA	NA	NA	NA	NA	NA	NA	NA	NA	NA	NA	NA	NA	NA	NA	NA	NA	NA	NA	NA	NA	4;4;4	102;177;942	357;1307;2234	1398;1398;1398	1	1398	lincDivg	1.1.1	ENSGALG00000042554	ABCD2	498	NA	unclassified	NA	NA	NA	NA	NA
1	15281148	15323045	+	ENSGALG00000042554	ENSGALT00000054844	ensembl	v94	pcg	protein_coding	ABCD2	ATP binding cassette subfamily D member 2	ABCD2	NA	ABCD2	ABCD2	ABCD2	NA	Abcd2	ATP binding cassette subfamily D member 2	ATP binding cassette subfamily D member 2	NA	NA	NA	one2one	one2one	ENSG00000173208	ENSMUSG00000055782	NA	NA	NA	NA	10;10;10	85;146;912	712;2705;18422	2204;2204;2204	1	2204	NA	unclassified	NA	NA	NA	NA	unclassified	NA	NA	NA	NA	NA
1	15324254	15327462	+	ENSGALG00000036458	ENSGALT00000059410	ensembl	v94	lnc	lincRNA	ENSGALG00000036458	NA	NA	NA	NA	NA	NA	NA	NA	NA	NA	NA	NA	NA	NA	NA	NA	NA	NA	NA	NA	NA	2;2;2	372;526.5;681	2160;2160;2160	1053;1053;1053	1	1053	lincSSdw	1.1.1	ENSGALG00000042554	ABCD2	1209	NA	unclassified	NA	NA	NA	NA	NA
1	15334382	15351483	-	ENSGALG00000042244	ENSGALT00000054693	ensembl	v94	lnc	lincRNA	ENSGALG00000042244	NA	NA	NA	NA	NA	NA	NA	NA	NA	NA	NA	NA	NA	NA	NA	NA	NA	NA	NA	NA	NA	4;4;4	110;113.5;733	1095;1413;13536	1070;1070;1070	1	1070	lncgASinOvlp	1.1.1	ENSGALG00000007098	KIF21A	0	NA	unclassified	NA	NA	NA	NA	NA
1	15350861	15434281	+	ENSGALG00000007098	ENSGALT00000011493;ENSGALT00000054153;ENSGALT00000062476;ENSGALT00000070590;ENSGALT00000082706;ENSGALT00000068470	ensembl	v94	pcg	protein_coding	KIF21A	kinesin family member 21A	KIF21A	KIF21A	KIF21A	KIF21A	KIF21A	NA	Kif21a	kinesin family member 21A	kinesin family member 21A	NA	NA	NA	one2one	one2one	ENSG00000139116	ENSMUSG00000022629	NA	NA	NA	NA	33;35.5;37	21;154;345	112;898;28740	5083;5197;5311	6	5197	NA	unclassified	NA	NA	NA	lincSSup	n.1.1	ENSGALG00000043872	SIIL	5126	NA	NA
1	15439407	15482407	+	ENSGALG00000043872	ENSGALT00000085215;ENSGALT00000083254	ensembl	v94	pcg	protein_coding	SIIL	sucrase-isomaltase, intestinal-like	NA	NA	SIIL	NA	NA	NA	NA	sucrase-isomaltase, intestinal-like	NA	NA	NA	NA	NA	NA	NA	NA	NA	NA	NA	NA	19;20.5;22	17;117;296	78;841;7242	2433;2448;2463	2	2448	NA	unclassified	NA	NA	NA	lincSSdw	n.1.1	ENSGALG00000007098	KIF21A	5126	NA	NA
1	15507104	15601794	+	ENSGALG00000007025	ENSGALT00000011366	ensembl	v94	pcg	protein_coding	CPNE8	copine 8	CPNE8	NA	CPNE8	CPNE8	CPNE8	NA	Cpne8	copine 8	copine 8	NA	NA	NA	one2one	one2one	ENSG00000139117	ENSMUSG00000052560	NA	NA	NA	NA	20;20;20	40;75;460	755;3435;15291	2144;2144;2144	1	2144	NA	unclassified	NA	NA	NA	NA	unclassified	NA	NA	NA	NA	NA
1	15626393	15627266	+	ALDBGALG0000000045	ALDBGALT0000000073	ALDB	v1	lnc	lincRNA	ALDBGALG0000000045	NA	NA	NA	NA	NA	NA	NA	NA	NA	NA	NA	NA	NA	NA	NA	NA	NA	NA	NA	NA	NA	2;2;2	254;377;500	124;124;124	754;754;754	1	754	lincSSdw	1.1.1	ENSGALG00000007025	CPNE8	24599	NA	unclassified	NA	NA	NA	NA	NA
1	15669264	15674496	+	ALDBGALG0000000046	ALDBGALT0000000074	ALDB	v1	lnc	lincRNA	ALDBGALG0000000046	NA	NA	NA	NA	NA	NA	NA	NA	NA	NA	NA	NA	NA	NA	NA	NA	NA	NA	NA	NA	NA	5;5;5	36;215;407	140;1072.5;1940	1024;1024;1024	1	1024	lincConv	1.1.1	ENSGALG00000040272	ALG10	17579	NA	unclassified	NA	NA	NA	NA	NA
1	15692075	15699046	-	ENSGALG00000040272	ENSGALT00000070013;ENSGALT00000081789;ENSGALT00000089520	ensembl	v94	pcg	protein_coding	ALG10	ALG10, alpha-1,2-glucosyltransferase	ALG10	NA	ALG10	NA	NA	NA	Alg10b	ALG10, alpha-1,2-glucosyltransferase	NA	NA	ALG10, alpha-1,2-glucosyltransferase_XtoMany#ALG10B, alpha-1,2-glucosyltransferase_XtoMany	NA	one2many	one2one	ENSG00000139133_XtoMany#ENSG00000175548_XtoMany	ENSMUSG00000075470	ALG10_XtoMany#ALG10B_XtoMany	NA	ALG10_XtoMany#ALG10B_XtoMany	NA	3;3;3	172;198;1589	845;2510.5;3735	1197;1958;2016	3	1958	NA	unclassified	NA	NA	NA	lncgASex	n.n.1	ENSGALG00000013018	TPRKB	0	NA	NA
1	15698711	15702692	+	ENSGALG00000013018	ENSGALT00000021255;ENSGALT00000085630	ensembl	v94	pcg	protein_coding	TPRKB	TP53RK binding protein	TPRKB	TPRKB	TPRKB	TPRKB	TPRKB	NA	Tprkb	TP53RK binding protein	TP53RK binding protein	NA	NA	NA	one2one	one2one	ENSG00000144034	ENSMUSG00000054226	NA	NA	NA	NA	4;4;4	71;150;1224	286;813;1081	483;1148.5;1814	2	1148.5	NA	unclassified	NA	NA	NA	lncgASexOvlp	n.1.1	ENSGALG00000040272	ALG10	0	NA	NA
1	15704101	15709375	-	ALDBGALG0000000573	ALDBGALT0000000814;ALDBGALT0000000815;ALDBGALT0000000816;ALDBGALT0000000817	ALDB	v1	lnc	lincRNA	ALDBGALG0000000573	NA	NA	NA	NA	NA	NA	NA	NA	NA	NA	NA	NA	NA	NA	NA	NA	NA	NA	NA	NA	NA	2;2.5;3	96;948;1779	1336;1636;1661	1986;2197.5;3254	4	2197.5	lincDivg_n.n.n	n.n.n	ENSGALG00000004897	GTSE1	934	NA	unclassified	NA	NA	NA	NA	NA
1	15710309	15721324	+	ENSGALG00000004897	ENSGALT00000007817	ensembl	v94	pcg	protein_coding	GTSE1	G2 and S-phase expressed 1	GTSE1	NA	GTSE1	GTSE1	GTSE1	NA	Gtse1	G2 and S-phase expressed 1	G2 and S-phase expressed 1	NA	NA	NA	one2one	one2one	ENSG00000075218	ENSMUSG00000022385	NA	NA	NA	NA	12;12;12	46;156.5;619	92;911;1247	2537;2537;2537	1	2537	NA	unclassified	NA	NA	NA	lincSSup	1.1.1	ENSGALG00000031922	TRMU	579	NA	NA
1	15721903	15733539	+	ENSGALG00000031922	ENSGALT00000053602	ensembl	v94	pcg	protein_coding	TRMU	tRNA 5-methylaminomethyl-2-thiouridylate methyltransferase	TRMU	NA	TRMU	TRMU	TRMU	NA	Trmu	tRNA 5-methylaminomethyl-2-thiouridylate methyltransferase	tRNA 5-methylaminomethyl-2-thiouridylate methyltransferase	NA	NA	NA	one2one	one2one	ENSG00000100416	ENSMUSG00000022386	NA	NA	NA	NA	11;11;11	67;109;1730	122;921;1693	2882;2882;2882	1	2882	NA	unclassified	NA	NA	NA	lincSSdw	1.1.1	ENSGALG00000004897	GTSE1	579	NA	NA
1	15740825	15899595	-	ENSGALG00000043355	ENSGALT00000060656;ENSGALT00000069091	ensembl	v94	pcg	protein_coding	CELSR1	cadherin EGF LAG seven-pass G-type receptor 1	CELSR1	CELSR1	CELSR1	CELSR1	CELSR1	NA	Celsr1	cadherin EGF LAG seven-pass G-type receptor 1	cadherin EGF LAG seven-pass G-type receptor 1	NA	NA	NA	one2one	one2one	ENSG00000075275	ENSMUSG00000016028	NA	NA	NA	NA	35;35;35	25;151;2906	305;1284.5;62374	5607;7034;8461	2	7034	NA	unclassified	NA	NA	NA	lincConv	n.1.1	ENSGALG00000031922	TRMU	7286	NA	NA
1	15923203	15923583	-	ENSGALG00000038315	ENSGALT00000071670	ensembl	v94	pcg	protein_coding	HIST1H2B5L	histone cluster 1, H2B-V-like	NA	NA	HIST1H2B5L	NA	NA	NA	NA	histone cluster 1, H2B-V-like	NA	NA	H2B histone family member M_XtoMany#H2B histone family member W, testis specific_XtoMany#histone cluster 1 H2B family member j_XtoMany#histone cluster 1 H2B family member a_XtoMany#histone cluster 1 H2B family member d_XtoMany#histone cluster 1 H2B family member c_XtoMany#histone cluster 2 H2B family member e_XtoMany#histone cluster 1 H2B family member l_XtoMany#histone cluster 3 H2B family membe…	histone cluster 1, H2bc_XtoMany#histone cluster 1, H2be_XtoMany#H2B histone family, member M_XtoMany#histone cluster 1, H2ba_XtoMany#histone cluster 3, H2ba_XtoMany#histone cluster 1, H2bg_XtoMany#histone cluster 1, H2bk_XtoMany#histone cluster 2, H2be_XtoMany#histone cluster 1, H2bf_XtoMany#histone cluster 1, H2bj_XtoMany#histone cluster 1 H2br_XtoMany#histone cluster 1, H2bq_XtoMany#histone clu…	many2many	many2many	ENSG00000101812_XtoMany#ENSG00000123569_XtoMany#ENSG00000124635_XtoMany#ENSG00000146047_XtoMany#ENSG00000158373_XtoMany#ENSG00000180596_XtoMany#ENSG00000184678_XtoMany#ENSG00000185130_XtoMany#ENSG00000196890_XtoMany#ENSG00000197903_XtoMany#ENSG00000203814_XtoMany#ENSG00000233822_XtoMany#ENSG00000234289_XtoMany#ENSG00000234289_XtoMany#ENSG00000273703_XtoMany#ENSG00000273802_XtoMany#ENSG00000274290…	ENSMUSG00000018102_XtoMany#ENSMUSG00000047246_XtoMany#ENSMUSG00000048155_XtoMany#ENSMUSG00000050799_XtoMany#ENSMUSG00000056895_XtoMany#ENSMUSG00000058385_XtoMany#ENSMUSG00000062727_XtoMany#ENSMUSG00000068854_XtoMany#ENSMUSG00000069268_XtoMany#ENSMUSG00000069300_XtoMany#ENSMUSG00000069303_XtoMany#ENSMUSG00000069307_XtoMany#ENSMUSG00000069308_XtoMany#ENSMUSG00000075031_XtoMany#ENSMUSG00000094338_Xt…	H2BFM_XtoMany#H2BFWT_XtoMany#HIST1H2BJ_XtoMany#HIST1H2BA_XtoMany#HIST1H2BD_XtoMany#HIST1H2BC_XtoMany#HIST2H2BE_XtoMany#HIST1H2BL_XtoMany#HIST3H2BB_XtoMany#HIST1H2BK_XtoMany#HIST2H2BF_XtoMany#HIST1H2BN_XtoMany#H2BFS_XtoMany#H2BFS_XtoMany#HIST1H2BM_XtoMany#HIST1H2BG_XtoMany#HIST1H2BE_XtoMany#NA_XtoMany#NA_XtoMany#HIST1H2BO_XtoMany#HIST1H2BH_XtoMany#HIST1H2BB_XtoMany#HIST1H2BF_XtoMany#HIST1H2BI_XtoM…	NA_XtoMany#NA_XtoMany#NA_XtoMany#NA_XtoMany#NA_XtoMany#NA_XtoMany#NA_XtoMany#NA_XtoMany#NA_XtoMany#NA_XtoMany#NA_XtoMany#NA_XtoMany#NA_XtoMany#NA_XtoMany#NA_XtoMany#NA_XtoMany#NA_XtoMany#NA_XtoMany#NA_XtoMany	H2BFM_XtoMany#H2BFWT_XtoMany#HIST1H2BJ_XtoMany#HIST1H2BA_XtoMany#HIST1H2BD_XtoMany#HIST1H2BC_XtoMany#HIST2H2BE_XtoMany#HIST1H2BL_XtoMany#HIST3H2BB_XtoMany#HIST1H2BK_XtoMany#HIST2H2BF_XtoMany#HIST1H2BN_XtoMany#H2BFS_XtoMany#LOC102724334_XtoMany#HIST1H2BM_XtoMany#HIST1H2BG_XtoMany#HIST1H2BE_XtoMany#LOC102724334_XtoMany#H2BFS_XtoMany#HIST1H2BO_XtoMany#HIST1H2BH_XtoMany#HIST1H2BB_XtoMany#HIST1H2BF_Xt…	Hist1h2bc_XtoMany#Hist1h2be_XtoMany#H2bfm_XtoMany#Hist1h2ba_XtoMany#Hist3h2ba_XtoMany#Hist1h2bg_XtoMany#Hist1h2bk_XtoMany#Hist2h2be_XtoMany#Hist1h2bf_XtoMany#Hist1h2bj_XtoMany#Hist1h2br_XtoMany#Hist1h2bq_XtoMany#Hist1h2bp_XtoMany#Hist1h2bb_XtoMany#Hist1h2bl_XtoMany#Hist1h2bn_XtoMany#Hist2h2bb_XtoMany#Hist1h2bm_XtoMany#Hist1h2bh_XtoMany	1;1;1	381;381;381	NA	381;381;381	1	381	NA	unclassified	NA	NA	NA	NA	unclassified	NA	NA	NA	NA	NA
1	15947134	15948508	+	INRAGALG00000100061	INRAGALT00000100082	INRA	2018	lnc	lincRNA	INRAGALG00000100061	NA	NA	NA	NA	NA	NA	NA	NA	NA	NA	NA	NA	NA	NA	NA	NA	NA	NA	NA	NA	NA	1;1;1	1375;1375;1375	NA	1375;1375;1375	1	1375	lincSSup	1.1.1	ENSGALG00000035169	GRAMD4_XtoMany	15424	NA	unclassified	NA	NA	NA	NA	NA
1	15951020	15952013	+	INRAGALG00000100062	INRAGALT00000100083	INRA	2018	lnc	lincRNA	INRAGALG00000100062	NA	NA	NA	NA	NA	NA	NA	NA	NA	NA	NA	NA	NA	NA	NA	NA	NA	NA	NA	NA	NA	1;1;1	994;994;994	NA	994;994;994	1	994	lincSSup	1.1.1	ENSGALG00000035169	GRAMD4_XtoMany	11919	NA	unclassified	NA	NA	NA	NA	NA
1	15953154	15955695	-	NONGGAG000071	NONGGAT000123	NONCODE	v5	lnc	lincRNA	NONGGAG000071	NA	NA	NA	NA	NA	NA	NA	NA	NA	NA	NA	NA	NA	NA	NA	NA	NA	NA	NA	NA	NA	2;2;2	49;318;587	1910;1910;1910	636;636;636	1	636	lincDivg	1.1.1	ENSGALG00000035169	GRAMD4_XtoMany	8237	NA	unclassified	NA	NA	NA	NA	NA
1	15963932	15972261	+	ENSGALG00000035169	ENSGALT00000080308	ensembl	v94	pcg	protein_coding	GRAMD4_XtoMany	GRAM domain containing 4_XtoMany	NA	NA	NA	NA	NA	NA	NA	NA	NA	NA	GRAM domain containing 4_XtoMany	GRAM domain containing 4_XtoMany	one2many	one2many	ENSG00000075240_XtoMany	ENSMUSG00000035900_XtoMany	GRAMD4_XtoMany	NA	GRAMD4_XtoMany	Gramd4_XtoMany	2;2;2	162;162;162	8010;8010;8010	324;324;324	1	324	NA	unclassified	NA	NA	NA	NA	unclassified	NA	NA	NA	NA	NA
1	15975771	15977396	+	INRAGALG00000100063	INRAGALT00000100084	INRA	2018	lnc	lincRNA	INRAGALG00000100063	NA	NA	NA	NA	NA	NA	NA	NA	NA	NA	NA	NA	NA	NA	NA	NA	NA	NA	NA	NA	NA	1;1;1	1626;1626;1626	NA	1626;1626;1626	1	1626	lincSSdw	1.1.1	ENSGALG00000035169	GRAMD4_XtoMany	3510	NA	unclassified	NA	NA	NA	NA	NA
1	15993228	16013772	+	ENSGALG00000034274	ENSGALT00000046895;ENSGALT00000056185;ENSGALT00000060316	ensembl	v94	pcg	protein_coding	GRAMD4	GRAM domain containing 4	NA	NA	GRAMD4	NA	NA	NA	NA	GRAM domain containing 4	NA	NA	GRAM domain containing 4_XtoMany	GRAM domain containing 4_XtoMany	one2many	one2many	ENSG00000075240_XtoMany	ENSMUSG00000035900_XtoMany	GRAMD4_XtoMany	NA	GRAMD4_XtoMany	Gramd4_XtoMany	14;16;17	18;85;155	105;1018;3667	1271;1346;1364	3	1346	NA	unclassified	NA	NA	NA	NA	unclassified	NA	NA	NA	NA	NA
1	16034418	16044142	+	ENSGALG00000044947	ENSGALT00000087733	ensembl	v94	pcg	protein_coding	ENSGALG00000044947	NA	NA	NA	NA	NA	NA	NA	NA	NA	NA	NA	NA	NA	NA	NA	NA	NA	NA	NA	NA	NA	3;3;3	49;92;168	413;4712;9011	309;309;309	1	309	NA	unclassified	NA	NA	NA	NA	unclassified	NA	NA	NA	NA	NA
1	16077530	16080001	-	ALDBGALG0000000574	ALDBGALT0000000818;ALDBGALT0000000819	ALDB	v1	lnc	lincRNA	ALDBGALG0000000574	NA	NA	NA	NA	NA	NA	NA	NA	NA	NA	NA	NA	NA	NA	NA	NA	NA	NA	NA	NA	NA	2;2.5;3	120;159;330	637;637;1292	450;500.5;551	2	500.5	lincConv	n.1.1	ENSGALG00000044947	ENSGALG00000044947	33388	NA	unclassified	NA	NA	NA	NA	NA
1	16109136	16110123	+	ENSGALG00000046441	ENSGALT00000083297	ensembl	v94	lnc	lincRNA	ENSGALG00000046441	NA	NA	NA	NA	NA	NA	NA	NA	NA	NA	NA	NA	NA	NA	NA	NA	NA	NA	NA	NA	NA	2;2;2	99;469.5;840	53;53;53	939;939;939	1	939	lincConv	1.1.1	ENSGALG00000019397	CERK	22459	NA	unclassified	NA	NA	NA	NA	NA
1	16113658	16131330	-	ALDBGALG0000000575	ALDBGALT0000000820	ALDB	v1	lnc	lincRNA	ALDBGALG0000000575	NA	NA	NA	NA	NA	NA	NA	NA	NA	NA	NA	NA	NA	NA	NA	NA	NA	NA	NA	NA	NA	3;3;3	166;211;1038	531;8133;15735	1415;1415;1415	1	1415	lincSSdw	1.1.1	ENSGALG00000019397	CERK	1252	NA	unclassified	NA	NA	NA	NA	NA
1	16132582	16175969	-	ENSGALG00000019397	ENSGALT00000030740	ensembl	v94	pcg	protein_coding	CERK	ceramide kinase	CERK	NA	CERK	CERK	CERK	NA	Cerk	ceramide kinase	ceramide kinase	NA	NA	NA	one2one	one2one	ENSG00000100422	ENSMUSG00000035891	NA	NA	NA	NA	13;13;13	64;126;2737	366;1890;9760	4403;4403;4403	1	4403	NA	unclassified	NA	NA	NA	NA	unclassified	NA	NA	NA	NA	NA
1	16187889	16200119	-	INRAGALG00000000283	INRAGALT00000000474;INRAGALT00000000475;INRAGALT00000000479	INRA	2018	lnc	lincRNA	INRAGALG00000000283	NA	NA	NA	NA	NA	NA	NA	NA	NA	NA	NA	NA	NA	NA	NA	NA	NA	NA	NA	NA	NA	1;2;3	137;770;2158	NA	1037;2158;2413	3	2158	lincDivg	n.1.1	ENSGALG00000043058	TBC1D22A	164	NA	unclassified	NA	NA	NA	NA	NA
1	16195063	16196571	-	INRAGALG00000000286	INRAGALT00000000478	INRA	2018	lnc	lincRNA	INRAGALG00000000286	NA	NA	NA	NA	NA	NA	NA	NA	NA	NA	NA	NA	NA	NA	NA	NA	NA	NA	NA	NA	NA	1;1;1	1509;1509;1509	NA	1509;1509;1509	1	1509	lincDivg	1.1.1	ENSGALG00000043058	TBC1D22A	3712	NA	unclassified	NA	NA	NA	NA	NA
1	16200283	16355412	+	ENSGALG00000043058	ENSGALT00000073403	ensembl	v94	pcg	protein_coding	TBC1D22A	TBC1 domain family member 22A	TBC1D22A	NA	TBC1D22A	TBC1D22A	TBC1D22A	NA	Tbc1d22a	TBC1 domain family member 22A	TBC1 domain family member 22A	NA	NA	NA	one2one	one2one	ENSG00000054611	ENSMUSG00000051864	NA	NA	NA	NA	13;13;13	57;115;3267	780;7672;37991	4819;4819;4819	1	4819	NA	unclassified	NA	NA	NA	NA	unclassified	NA	NA	NA	NA	NA
1	16443151	16460806	-	ENSGALG00000042092	ENSGALT00000068489	ensembl	v94	lnc	lincRNA	ENSGALG00000042092	NA	NA	NA	NA	NA	NA	NA	NA	NA	NA	NA	NA	NA	NA	NA	NA	NA	NA	NA	NA	NA	2;2;2	152;300.5;449	17059;17059;17059	601;601;601	1	601	lincConv	1.1.1	ENSGALG00000043058	TBC1D22A	87739	NA	unclassified	NA	NA	NA	NA	NA
1	16455918	16474356	+	107051637	XR_001463316	NCBI	v103	lnc	lncRNA_NCBI	107051637	NA	NA	NA	NA	NA	NA	NA	NA	NA	NA	NA	NA	NA	NA	NA	NA	NA	NA	NA	NA	NA	4;4;4	46;98.5;3209	945;4276;9778	3452;3452;3452	1	3452	unclassified	unclassified	NA	NA	NA	NA	unclassified	NA	NA	NA	NA	NA
1	16837246	16840885	-	INRAGALG00000000289	INRAGALT00000000482	INRA	2018	lnc	lincRNA	INRAGALG00000000289	NA	NA	NA	NA	NA	NA	NA	NA	NA	NA	NA	NA	NA	NA	NA	NA	NA	NA	NA	NA	NA	1;1;1	3640;3640;3640	NA	3640;3640;3640	1	3640	unclassified	unclassified	NA	NA	NA	NA	unclassified	NA	NA	NA	NA	NA
1	16877308	16879542	-	ALDBGALG0000000576	ALDBGALT0000000821	ALDB	v1	lnc	lincRNA	ALDBGALG0000000576	NA	NA	NA	NA	NA	NA	NA	NA	NA	NA	NA	NA	NA	NA	NA	NA	NA	NA	NA	NA	NA	3;3;3	27;48;163	955;1002.5;1050	238;238;238	1	238	unclassified	unclassified	NA	NA	NA	NA	unclassified	NA	NA	NA	NA	NA
1	17084630	17502308	+	ENSGALG00000023584	ENSGALT00000061566;ENSGALT00000039228;ENSGALT00000082066	ensembl	v94	pcg	protein_coding	FAM19A5	family with sequence similarity 19 member A5, C-C motif chemokine like	FAM19A5	FAM19A5	NA	FAM19A5	FAM19A5	NA	Fam19a5	NA	family with sequence similarity 19 member A5, C-C motif chemokine like	NA	NA	NA	one2one	one2one	ENSG00000219438	ENSMUSG00000054863	NA	NA	NA	NA	4;4;4	9;120;209	81885;111434;129571	378;378;558	3	378	NA	unclassified	NA	NA	NA	lncgASin	n.n.1	ENSGALG00000044747	ENSGALG00000044747	0	NA	NA
1	17142166	17148629	-	ENSGALG00000044747	ENSGALT00000086078	ensembl	v94	pcg	protein_coding	ENSGALG00000044747	NA	NA	NA	NA	NA	NA	NA	NA	NA	NA	NA	NA	NA	NA	NA	NA	NA	NA	NA	NA	NA	4;4;4	54;96;117	944;2158;3011	363;363;363	1	363	NA	unclassified	NA	NA	NA	lncgASinNest	1.1.1	ENSGALG00000023584	FAM19A5	0	NA	NA
1	17371134	17382545	-	ENSGALG00000039093	ENSGALT00000081583	ensembl	v94	lnc	lincRNA	ENSGALG00000039093	NA	NA	NA	NA	NA	NA	NA	NA	NA	NA	NA	NA	NA	NA	NA	NA	NA	NA	NA	NA	NA	3;3;3	45;86;528	5018;5380.5;5743	659;659;659	1	659	lncgASinNest	1.1.1	ENSGALG00000023584	FAM19A5	0	NA	unclassified	NA	NA	NA	lincDivg;lincSSup	ENSGALG00000026681;ENSGALG00000028811
1	17394883	17394977	+	ENSGALG00000026681	ENSGALT00000045291	ensembl	v94	mir	miRNA	ENSGALG00000026681	NA	NA	NA	NA	NA	NA	NA	NA	NA	NA	NA	NA	NA	NA	NA	NA	NA	NA	NA	NA	NA	1;1;1	95;95;95	NA	95;95;95	1	95	NA	unclassified	NA	NA	NA	NA	unclassified	NA	NA	NA	NA	NA
1	17462060	17462164	-	ENSGALG00000028811	ENSGALT00000044275	ensembl	v94	mir	miRNA	ENSGALG00000028811	NA	NA	NA	NA	NA	NA	NA	NA	NA	NA	NA	NA	NA	NA	NA	NA	NA	NA	NA	NA	NA	1;1;1	105;105;105	NA	105;105;105	1	105	NA	unclassified	NA	NA	NA	NA	unclassified	NA	NA	NA	NA	NA
1	17773766	17777558	+	INRAGALG00000000290	INRAGALT00000000483	INRA	2018	mis	misc_RNA	INRAGALG00000000290	NA	NA	NA	NA	NA	NA	NA	NA	NA	NA	NA	NA	NA	NA	NA	NA	NA	NA	NA	NA	NA	2;2;2	12;100;188	3597;3597;3597	200;200;200	1	200	NA	unclassified	NA	NA	NA	NA	unclassified	NA	NA	NA	NA	NA
1	17823677	17823940	+	ENSGALG00000039992	ENSGALT00000061683	ensembl	v94	pcg	protein_coding	ENSGALG00000039992	NA	NA	NA	NA	NA	NA	NA	NA	NA	NA	NA	NA	NA	NA	NA	NA	NA	NA	NA	NA	NA	1;1;1	264;264;264	NA	264;264;264	1	264	NA	unclassified	NA	NA	NA	NA	unclassified	NA	NA	NA	NA	NA
1	18086376	18228453	+	ENSGALG00000036810	ENSGALT00000070485	ensembl	v94	lnc	lincRNA	ENSGALG00000036810	NA	NA	NA	NA	NA	NA	NA	NA	NA	NA	NA	NA	NA	NA	NA	NA	NA	NA	NA	NA	NA	2;2;2	385;434;483	141214;141214;141214	868;868;868	1	868	unclassified	unclassified	NA	NA	NA	NA	unclassified	NA	NA	NA	NA	NA
1	18207112	18210048	-	ENSGALG00000031938	ENSGALT00000082718	ensembl	v94	lnc	lincRNA	ENSGALG00000031938	NA	NA	NA	NA	NA	NA	NA	NA	NA	NA	NA	NA	NA	NA	NA	NA	NA	NA	NA	NA	NA	3;3;3	125;168;277	718;1187.5;1657	570;570;570	1	570	unclassified	unclassified	NA	NA	NA	NA	unclassified	NA	NA	NA	NA	NA
1	18636015	18638111	+	ALDBGALG0000000048	ALDBGALT0000000076	ALDB	v1	lnc	lincRNA	ALDBGALG0000000048	NA	NA	NA	NA	NA	NA	NA	NA	NA	NA	NA	NA	NA	NA	NA	NA	NA	NA	NA	NA	NA	2;2;2	411;501;591	1099;1099;1099	1002;1002;1002	1	1002	unclassified	unclassified	NA	NA	NA	NA	unclassified	NA	NA	NA	NA	NA
1	18744055	18745247	-	INRAGALG00000000298	INRAGALT00000000491	INRA	2018	lnc	lincRNA	INRAGALG00000000298	NA	NA	NA	NA	NA	NA	NA	NA	NA	NA	NA	NA	NA	NA	NA	NA	NA	NA	NA	NA	NA	1;1;1	1193;1193;1193	NA	1193;1193;1193	1	1193	lincSSdw	1.1.1	ENSGALG00000029379	BRD1	2166	NA	unclassified	NA	NA	NA	NA	NA
1	18747413	18806394	-	ENSGALG00000029379	ENSGALT00000055780;ENSGALT00000048667;ENSGALT00000056505;ENSGALT00000069716	ensembl	v94	pcg	protein_coding	BRD1	bromodomain containing 1	BRD1	NA	BRD1	BRD1	BRD1	NA	Brd1	bromodomain containing 1	bromodomain containing 1	NA	NA	NA	one2one	one2one	ENSG00000100425	ENSMUSG00000022387	NA	NA	NA	NA	12;12;14	105;155;1894	274;2093;19943	3243;3631.5;4901	4	3631.5	NA	unclassified	NA	NA	NA	NA	unclassified	NA	NA	NA	NA	NA
1	18810232	18811463	-	INRAGALG00000000299	INRAGALT00000000492	INRA	2018	lnc	lincRNA	INRAGALG00000000299	NA	NA	NA	NA	NA	NA	NA	NA	NA	NA	NA	NA	NA	NA	NA	NA	NA	NA	NA	NA	NA	1;1;1	1232;1232;1232	NA	1232;1232;1232	1	1232	lincSSup	1.1.1	ENSGALG00000029379	BRD1	3838	NA	unclassified	NA	NA	NA	NA	NA
1	18813555	18814393	-	INRAGALG00000000300	INRAGALT00000000493	INRA	2018	lnc	lincRNA	INRAGALG00000000300	NA	NA	NA	NA	NA	NA	NA	NA	NA	NA	NA	NA	NA	NA	NA	NA	NA	NA	NA	NA	NA	1;1;1	839;839;839	NA	839;839;839	1	839	lincSSup	1.1.1	ENSGALG00000029379	BRD1	7161	NA	unclassified	NA	NA	NA	NA	NA
1	18823514	18825113	+	INRAGALG00000100064	INRAGALT00000100085	INRA	2018	lnc	lincRNA	INRAGALG00000100064	NA	NA	NA	NA	NA	NA	NA	NA	NA	NA	NA	NA	NA	NA	NA	NA	NA	NA	NA	NA	NA	1;1;1	1600;1600;1600	NA	1600;1600;1600	1	1600	lincSSup	1.1.1	ENSGALG00000032659	ZBED4	9722	NA	unclassified	NA	NA	NA	NA	NA
1	18827574	18828722	+	INRAGALG00000100065	INRAGALT00000100086	INRA	2018	lnc	lincRNA	INRAGALG00000100065	NA	NA	NA	NA	NA	NA	NA	NA	NA	NA	NA	NA	NA	NA	NA	NA	NA	NA	NA	NA	NA	1;1;1	1149;1149;1149	NA	1149;1149;1149	1	1149	lincSSup	1.1.1	ENSGALG00000032659	ZBED4	6113	NA	unclassified	NA	NA	NA	lincConv	ENSGALG00000027708
1	18828938	18830856	+	INRAGALG00000100066	INRAGALT00000100087	INRA	2018	lnc	lincRNA	INRAGALG00000100066	NA	NA	NA	NA	NA	NA	NA	NA	NA	NA	NA	NA	NA	NA	NA	NA	NA	NA	NA	NA	NA	1;1;1	1919;1919;1919	NA	1919;1919;1919	1	1919	lincSSup	1.1.1	ENSGALG00000032659	ZBED4	3979	NA	unclassified	NA	NA	NA	lincConv	ENSGALG00000027708
1	18834835	18839285	+	ENSGALG00000032659	ENSGALT00000061375	ensembl	v94	pcg	protein_coding	ZBED4	zinc finger BED-type containing 4	ZBED4	NA	ZBED4	ZBED4	ZBED4	NA	Zbed4	zinc finger BED-type containing 4	zinc finger BED-type containing 4	NA	NA	NA	one2one	one2one	ENSG00000100426	ENSMUSG00000034333	NA	NA	NA	NA	1;1;1	4451;4451;4451	NA	4451;4451;4451	1	4451	NA	unclassified	NA	NA	NA	NA	unclassified	NA	NA	NA	NA	NA
1	18846437	18846541	-	ENSGALG00000027708	ENSGALT00000042801	ensembl	v94	mir	miRNA	ENSGALG00000027708	NA	NA	NA	NA	NA	NA	NA	NA	NA	NA	NA	NA	NA	NA	NA	NA	NA	NA	NA	NA	NA	1;1;1	105;105;105	NA	105;105;105	1	105	NA	unclassified	NA	NA	NA	NA	unclassified	NA	NA	NA	NA	NA
1	18849407	18864906	-	ENSGALG00000008539	ENSGALT00000013914;ENSGALT00000061619;ENSGALT00000089294;ENSGALT00000081928	ensembl	v94	pcg	protein_coding	ALG12	ALG12, alpha-1,6-mannosyltransferase	ALG12	NA	ALG12	ALG12	ALG12	NA	Alg12	ALG12, alpha-1,6-mannosyltransferase	ALG12, alpha-1,6-mannosyltransferase	NA	NA	NA	one2one	one2one	ENSG00000182858	ENSMUSG00000035845	NA	NA	NA	NA	5;8.5;11	21;133;1087	5;731;5452	612;1556.5;2541	4	1556.5	NA	unclassified	NA	NA	NA	lincDivg	n.1.1	ENSGALG00000008551	CRELD2	454	NA	NA
1	18865360	18876467	+	ENSGALG00000008551	ENSGALT00000013929;ENSGALT00000086079	ensembl	v94	pcg	protein_coding	CRELD2	cysteine rich with EGF like domains 2	CRELD2	NA	CRELD2	CRELD2	CRELD2	NA	Creld2	cysteine rich with EGF like domains 2	cysteine rich with EGF like domains 2	NA	NA	NA	one2one	one2one	ENSG00000184164	ENSMUSG00000023272	NA	NA	NA	NA	7;8.5;10	25;99;568	330;854;2627	1180;1437.5;1695	2	1437.5	NA	unclassified	NA	NA	NA	lincDivg	n.1.1	ENSGALG00000008539	ALG12	454	NA	NA
1	18881663	18883866	+	INRAGALG00000000301	INRAGALT00000000494	INRA	2018	lnc	lincRNA	INRAGALG00000000301	NA	NA	NA	NA	NA	NA	NA	NA	NA	NA	NA	NA	NA	NA	NA	NA	NA	NA	NA	NA	NA	1;1;1	2204;2204;2204	NA	2204;2204;2204	1	2204	lincSSdw	1.1.1	ENSGALG00000008551	CRELD2	5196	NA	unclassified	NA	NA	NA	NA	NA
1	18922165	18965579	+	INRAGALG00000000304	INRAGALT00000000498;INRAGALT00000000499;INRAGALT00000000500;INRAGALT00000000501;INRAGALT00000000502;INRAGALT00000000503;INRAGALT00000000511;INRAGALT00000000512;INRAGALT00000000513;INRAGALT00000000514;INRAGALT00000000515;INRAGALT00000000516;INRAGALT00000000517;INRAGALT00000000518;INRAGALT00000000519;INRAGALT00000000520;INRAGALT00000000521;INRAGALT00000000522;INRAGALT00000000523;INRAGALT00000000524…	INRA	2018	lnc	lincRNA	INRAGALG00000000304	NA	NA	NA	NA	NA	NA	NA	NA	NA	NA	NA	NA	NA	NA	NA	NA	NA	NA	NA	NA	NA	1;3;6	18;166;4230	NA	552;2356;4230	28	2356	lincSSdw	n.1.1	ENSGALG00000008551	CRELD2	45698	NA	unclassified	NA	NA	NA	NA	NA
1	18927343	18945579	-	INRAGALG00000000305	INRAGALT00000000504;INRAGALT00000000505;INRAGALT00000000506;INRAGALT00000000507;INRAGALT00000000508;INRAGALT00000000509;INRAGALT00000000510	INRA	2018	lnc	lincRNA	INRAGALG00000000305	NA	NA	NA	NA	NA	NA	NA	NA	NA	NA	NA	NA	NA	NA	NA	NA	NA	NA	NA	NA	NA	2;2;3	44;195;3362	88;10548;15926	2265;2411;3551	7	2411	lincConv	n.1.1	ENSGALG00000008551	CRELD2	50876	NA	unclassified	NA	NA	NA	NA	NA
1	18953367	18954472	+	INRAGALG00000000306	INRAGALT00000000532	INRA	2018	lnc	lincRNA	INRAGALG00000000306	NA	NA	NA	NA	NA	NA	NA	NA	NA	NA	NA	NA	NA	NA	NA	NA	NA	NA	NA	NA	NA	1;1;1	1106;1106;1106	NA	1106;1106;1106	1	1106	lincSSdw	1.1.1	ENSGALG00000008551	CRELD2	76900	NA	unclassified	NA	NA	NA	NA	NA
1	18967237	18970035	+	INRAGALG00000000307	INRAGALT00000000534	INRA	2018	lnc	lincRNA	INRAGALG00000000307	NA	NA	NA	NA	NA	NA	NA	NA	NA	NA	NA	NA	NA	NA	NA	NA	NA	NA	NA	NA	NA	1;1;1	2799;2799;2799	NA	2799;2799;2799	1	2799	lincSSdw	1.1.1	ENSGALG00000008551	CRELD2	90770	NA	unclassified	NA	NA	NA	NA	NA
1	18979525	18982363	-	INRAGALG00000000308	INRAGALT00000000535	INRA	2018	lnc	lincRNA	INRAGALG00000000308	NA	NA	NA	NA	NA	NA	NA	NA	NA	NA	NA	NA	NA	NA	NA	NA	NA	NA	NA	NA	NA	1;1;1	2839;2839;2839	NA	2839;2839;2839	1	2839	unclassified	unclassified	NA	NA	NA	NA	unclassified	NA	NA	NA	NA	NA
1	19075370	19076211	+	ALDBGALG0000000049	ALDBGALT0000000077	ALDB	v1	lnc	lincRNA	ALDBGALG0000000049	NA	NA	NA	NA	NA	NA	NA	NA	NA	NA	NA	NA	NA	NA	NA	NA	NA	NA	NA	NA	NA	2;2;2	57;376;695	94;94;94	752;752;752	1	752	lincConv	1.1.1	ENSGALG00000023576	PIM3	89619	NA	unclassified	NA	NA	NA	NA	NA
1	19076805	19093689	-	ALDBGALG0000000578	ALDBGALT0000000826;ALDBGALT0000000827;ALDBGALT0000000828	ALDB	v1	lnc	lincRNA	ALDBGALG0000000578	NA	NA	NA	NA	NA	NA	NA	NA	NA	NA	NA	NA	NA	NA	NA	NA	NA	NA	NA	NA	NA	2;3;4	36;67;1407	2124;6557.5;15415	1474;1540;1627	3	1540	lincSSdw	n.1.1	ENSGALG00000023576	PIM3	72141	NA	unclassified	NA	NA	NA	NA	NA
1	19133025	19139516	+	ALDBGALG0000000050	ALDBGALT0000000078	ALDB	v1	lnc	lincRNA	ALDBGALG0000000050	NA	NA	NA	NA	NA	NA	NA	NA	NA	NA	NA	NA	NA	NA	NA	NA	NA	NA	NA	NA	NA	2;2;2	602;1131.5;1661	4233;4233;4233	2263;2263;2263	1	2263	lincConv	1.1.1	ENSGALG00000023576	PIM3	26314	NA	unclassified	NA	NA	NA	NA	NA
1	19160158	19161919	-	INRAGALG00000100561	INRAGALT00000100684	INRA	2018	lnc	lincRNA	INRAGALG00000100561	NA	NA	NA	NA	NA	NA	NA	NA	NA	NA	NA	NA	NA	NA	NA	NA	NA	NA	NA	NA	NA	2;2;2	127;800;1473	166;166;166	1600;1600;1600	1	1600	lincSSdw	1.1.1	ENSGALG00000023576	PIM3	3911	NA	unclassified	NA	NA	NA	NA	NA
1	19165830	19169549	-	ENSGALG00000023576	ENSGALT00000039200	ensembl	v94	pcg	protein_coding	PIM3	Pim-3 proto-oncogene, serine/threonine kinase	PIM3	PIM3	PIM3	PIM3	PIM3	NA	Pim3	pim-3 oncogene	Pim-3 proto-oncogene, serine/threonine kinase	NA	NA	NA	one2one	one2one	ENSG00000198355	ENSMUSG00000035828	NA	NA	NA	NA	6;6;6	51;181;1078	96;194;1077	1965;1965;1965	1	1965	NA	unclassified	NA	NA	NA	NA	unclassified	NA	NA	NA	NA	NA
1	19169699	19170615	+	INRAGALG00000000312	INRAGALT00000000539	INRA	2018	lnc	lincRNA	INRAGALG00000000312	NA	NA	NA	NA	NA	NA	NA	NA	NA	NA	NA	NA	NA	NA	NA	NA	NA	NA	NA	NA	NA	1;1;1	917;917;917	NA	917;917;917	1	917	lincDivg	1.1.1	ENSGALG00000023576	PIM3	150	NA	unclassified	NA	NA	NA	NA	NA
1	19183065	19185317	+	ALDBGALG0000000052	ALDBGALT0000000080	ALDB	v1	lnc	lincRNA	ALDBGALG0000000052	NA	NA	NA	NA	NA	NA	NA	NA	NA	NA	NA	NA	NA	NA	NA	NA	NA	NA	NA	NA	NA	2;2;2	344;865.5;1387	526;526;526	1731;1731;1731	1	1731	lincDivg	1.1.1	ENSGALG00000023576	PIM3	13516	NA	unclassified	NA	NA	NA	NA	NA
1	19274438	19274630	-	INRAGALG00000000313	INRAGALT00000000540	INRA	2018	mis	misc_RNA	INRAGALG00000000313	NA	NA	NA	NA	NA	NA	NA	NA	NA	NA	NA	NA	NA	NA	NA	NA	NA	NA	NA	NA	NA	1;1;1	193;193;193	NA	193;193;193	1	193	NA	unclassified	NA	NA	NA	NA	unclassified	NA	NA	NA	NA	NA
1	19353694	19356534	+	107050165	XR_001462449	NCBI	v103	lnc	lncRNA_NCBI	107050165	NA	NA	NA	NA	NA	NA	NA	NA	NA	NA	NA	NA	NA	NA	NA	NA	NA	NA	NA	NA	NA	3;3;3	258;298;1115	456;589;722	1671;1671;1671	1	1671	unclassified	unclassified	NA	NA	NA	NA	unclassified	NA	NA	NA	NA	NA
1	19391917	19396500	+	107050376	XR_001462573	NCBI	v103	lnc	lncRNA_NCBI	107050376	NA	NA	NA	NA	NA	NA	NA	NA	NA	NA	NA	NA	NA	NA	NA	NA	NA	NA	NA	NA	NA	3;3;3	75;376;960	1346;1590.5;1835	1411;1411;1411	1	1411	unclassified	unclassified	NA	NA	NA	NA	unclassified	NA	NA	NA	NA	NA
1	19427717	19439380	+	ALDBGALG0000000053	ALDBGALT0000000081	ALDB	v1	lnc	lincRNA	ALDBGALG0000000053	NA	NA	NA	NA	NA	NA	NA	NA	NA	NA	NA	NA	NA	NA	NA	NA	NA	NA	NA	NA	NA	5;5;5	103;151;799	1279;1854.5;5019	1673;1673;1673	1	1673	unclassified	unclassified	NA	NA	NA	NA	unclassified	NA	NA	NA	NA	NA
1	19558288	19559619	-	INRAGALG00000000318	INRAGALT00000000545	INRA	2018	lnc	lincRNA	INRAGALG00000000318	NA	NA	NA	NA	NA	NA	NA	NA	NA	NA	NA	NA	NA	NA	NA	NA	NA	NA	NA	NA	NA	1;1;1	1332;1332;1332	NA	1332;1332;1332	1	1332	unclassified	unclassified	NA	NA	NA	NA	unclassified	NA	NA	NA	NA	NA
1	19663172	19701926	+	107050120	XR_001462417	NCBI	v103	lnc	lncRNA_NCBI	107050120	NA	NA	NA	NA	NA	NA	NA	NA	NA	NA	NA	NA	NA	NA	NA	NA	NA	NA	NA	NA	NA	3;3;3	68;332;1781	17203;18291;19379	2181;2181;2181	1	2181	unclassified	unclassified	NA	NA	NA	NA	unclassified	NA	NA	NA	NA	NA
1	19734449	19736889	-	INRAGALG00000000321	INRAGALT00000000548	INRA	2018	lnc	lincRNA	INRAGALG00000000321	NA	NA	NA	NA	NA	NA	NA	NA	NA	NA	NA	NA	NA	NA	NA	NA	NA	NA	NA	NA	NA	1;1;1	2441;2441;2441	NA	2441;2441;2441	1	2441	unclassified	unclassified	NA	NA	NA	NA	unclassified	NA	NA	NA	NA	NA
1	19748938	19792705	-	INRAGALG00000000326	INRAGALT00000000553;INRAGALT00000000558;INRAGALT00000000559;INRAGALT00000000560	INRA	2018	lnc	lincRNA	INRAGALG00000000326	NA	NA	NA	NA	NA	NA	NA	NA	NA	NA	NA	NA	NA	NA	NA	NA	NA	NA	NA	NA	NA	3;3.5;8	52;110.5;2751	584;4832;21053	1009;2927.5;3049	4	2927.5	unclassified	unclassified	NA	NA	NA	NA	unclassified	NA	NA	NA	NA	NA
1	19771422	19772573	-	INRAGALG00000000328	INRAGALT00000000555	INRA	2018	lnc	lincRNA	INRAGALG00000000328	NA	NA	NA	NA	NA	NA	NA	NA	NA	NA	NA	NA	NA	NA	NA	NA	NA	NA	NA	NA	NA	1;1;1	1152;1152;1152	NA	1152;1152;1152	1	1152	unclassified	unclassified	NA	NA	NA	NA	unclassified	NA	NA	NA	NA	NA
1	19773784	19775518	-	INRAGALG00000000330	INRAGALT00000000557	INRA	2018	lnc	lincRNA	INRAGALG00000000330	NA	NA	NA	NA	NA	NA	NA	NA	NA	NA	NA	NA	NA	NA	NA	NA	NA	NA	NA	NA	NA	1;1;1	1735;1735;1735	NA	1735;1735;1735	1	1735	unclassified	unclassified	NA	NA	NA	NA	unclassified	NA	NA	NA	NA	NA
1	19892477	19908626	-	107050332	XR_001462557	NCBI	v103	lnc	lncRNA_NCBI	107050332	NA	NA	NA	NA	NA	NA	NA	NA	NA	NA	NA	NA	NA	NA	NA	NA	NA	NA	NA	NA	NA	2;2;2	122;212.5;303	15729;15729;15729	425;425;425	1	425	unclassified	unclassified	NA	NA	NA	NA	unclassified	NA	NA	NA	NA	NA
1	19947834	20005284	-	ALDBGALG0000000580	ALDBGALT0000000832	ALDB	v1	lnc	lincRNA	ALDBGALG0000000580	NA	NA	NA	NA	NA	NA	NA	NA	NA	NA	NA	NA	NA	NA	NA	NA	NA	NA	NA	NA	NA	4;4;4	236;289;2494	1865;13742;38548	3308;3308;3308	1	3308	lincSSdw	1.1.1	ENSGALG00000008554	IL17REL	30797	NA	unclassified	NA	NA	NA	NA	NA
1	19964758	19964971	+	INRAGALG00000000331	INRAGALT00000000561	INRA	2018	lnc	lincRNA	INRAGALG00000000331	NA	NA	NA	NA	NA	NA	NA	NA	NA	NA	NA	NA	NA	NA	NA	NA	NA	NA	NA	NA	NA	1;1;1	214;214;214	NA	214;214;214	1	214	lincConv	1.1.1	ENSGALG00000008554	IL17REL	71110	NA	unclassified	NA	NA	NA	NA	NA
1	20003006	20004361	+	ALDBGALG0000000054	ALDBGALT0000000082	ALDB	v1	lnc	lincRNA	ALDBGALG0000000054	NA	NA	NA	NA	NA	NA	NA	NA	NA	NA	NA	NA	NA	NA	NA	NA	NA	NA	NA	NA	NA	2;2;2	72;174.5;277	1011;1011;1011	349;349;349	1	349	lincConv	1.1.1	ENSGALG00000008554	IL17REL	31720	NA	unclassified	NA	NA	NA	NA	NA
1	20036081	20070713	-	ENSGALG00000008554	ENSGALT00000013934	ensembl	v94	pcg	protein_coding	IL17REL	interleukin 17 receptor E like	IL17REL	IL17REL	IL17REL	IL17REL	IL17REL	NA	NA	interleukin 17 receptor E like	interleukin 17 receptor E like	NA	NA	NA	one2one	NA	ENSG00000188263	NA	NA	NA	NA	NA	12;12;12	28;112.5;233	96;1476;17598	1348;1348;1348	1	1348	NA	unclassified	NA	NA	NA	NA	unclassified	NA	NA	NA	NA	NA
1	20087981	20104863	-	ENSGALG00000040038	ENSGALT00000048528;ENSGALT00000086414;ENSGALT00000085218	ensembl	v94	pcg	protein_coding	MLC1	megalencephalic leukoencephalopathy with subcortical cysts 1	MLC1	MLC1	MLC1	MLC1	MLC1	NA	Mlc1	megalencephalic leukoencephalopathy with subcortical cysts 1	megalencephalic leukoencephalopathy with subcortical cysts 1	NA	NA	NA	one2one	one2one	ENSG00000100427	ENSMUSG00000035805	NA	NA	NA	NA	12;14;14	54;102;549	89;926;3898	1540;1982;2085	3	1982	NA	unclassified	NA	NA	NA	lincDivg	n.1.1	ENSGALG00000033664	ENSGALG00000033664	1091	NA	NA
1	20105954	20124074	+	ENSGALG00000033664	ENSGALT00000054966;ENSGALT00000074452	ensembl	v94	pcg	protein_coding	ENSGALG00000033664	NA	NA	NA	NA	NA	NA	NA	NA	NA	NA	NA	NA	NA	NA	NA	NA	NA	NA	NA	NA	NA	14;14;14	55;149;230	131;710;5104	2054;2066;2078	2	2066	NA	unclassified	NA	NA	NA	lincDivg	n.1.1	ENSGALG00000040038	MLC1	1091	NA	NA
1	20131330	20133380	+	NONGGAG006187	NONGGAT010692	NONCODE	v5	lnc	lincRNA	NONGGAG006187	NA	NA	NA	NA	NA	NA	NA	NA	NA	NA	NA	NA	NA	NA	NA	NA	NA	NA	NA	NA	NA	3;3;3	44;48;174	826;896.5;967	266;266;266	1	266	lincSSdw	1.1.1	ENSGALG00000033664	ENSGALG00000033664	7256	NA	unclassified	NA	NA	NA	NA	NA
1	20137928	20139075	+	INRAGALG00000000333	INRAGALT00000000563	INRA	2018	lnc	lincRNA	INRAGALG00000000333	NA	NA	NA	NA	NA	NA	NA	NA	NA	NA	NA	NA	NA	NA	NA	NA	NA	NA	NA	NA	NA	1;1;1	1148;1148;1148	NA	1148;1148;1148	1	1148	lincSSdw	1.1.1	ENSGALG00000033664	ENSGALG00000033664	13854	NA	unclassified	NA	NA	NA	NA	NA
1	20139952	20142987	+	ALDBGALG0000000055	ALDBGALT0000000083	ALDB	v1	lnc	lincRNA	ALDBGALG0000000055	NA	NA	NA	NA	NA	NA	NA	NA	NA	NA	NA	NA	NA	NA	NA	NA	NA	NA	NA	NA	NA	2;2;2	158;824;1490	1392;1392;1392	1648;1648;1648	1	1648	lincSSdw	1.1.1	ENSGALG00000033664	ENSGALG00000033664	15878	NA	unclassified	NA	NA	NA	NA	NA
1	20142529	20157920	-	107049700	XR_001462081	NCBI	v103	lnc	lncRNA_NCBI	107049700	NA	NA	NA	NA	NA	NA	NA	NA	NA	NA	NA	NA	NA	NA	NA	NA	NA	NA	NA	NA	NA	2;2;2	368;1919;3470	11558;11558;11558	3838;3838;3838	1	3838	lincDivg	1.1.1	ENSGALG00000000003	PANX2	16147	NA	unclassified	NA	NA	NA	NA	NA
1	20150342	20153409	-	INRAGALG00000000336	INRAGALT00000000566	INRA	2018	lnc	lincRNA	INRAGALG00000000336	NA	NA	NA	NA	NA	NA	NA	NA	NA	NA	NA	NA	NA	NA	NA	NA	NA	NA	NA	NA	NA	1;1;1	3068;3068;3068	NA	3068;3068;3068	1	3068	lincDivg	1.1.1	ENSGALG00000000003	PANX2	20658	NA	unclassified	NA	NA	NA	NA	NA
1	20157993	20167321	+	INRAGALG00000000338	INRAGALT00000000568;INRAGALT00000000569;INRAGALT00000000570;INRAGALT00000000571;INRAGALT00000000572;INRAGALT00000000573	INRA	2018	pcg	lincRNA;protein_coding	INRAGALG00000000338	NA	NA	NA	NA	NA	NA	NA	NA	NA	NA	NA	NA	NA	NA	NA	NA	NA	NA	NA	NA	NA	2;3;4	125;350.5;5359	37;437.5;7510	1109;4468;8242	6	4468	NA	unclassified	NA	NA	NA	NA	unclassified	NA	NA	NA	NA	NA
1	20174067	20177667	+	ENSGALG00000000003	ENSGALT00000000003;ENSGALT00000079877	ensembl	v94	pcg	protein_coding	PANX2	pannexin 2	PANX2	PANX2	PANX2	PANX2	PANX2	NA	Panx2	pannexin 2	pannexin 2	NA	NA	NA	one2one	one2one	ENSG00000073150	ENSMUSG00000058441	NA	NA	NA	NA	2;2;2	74;922.5;1486	861;1310.5;1760	1560;1702.5;1845	2	1702.5	NA	unclassified	NA	NA	NA	NA	unclassified	NA	NA	NA	NA	NA
1	20186257	20186445	-	INRAGALG00000000340	INRAGALT00000000575	INRA	2018	mis	misc_RNA	INRAGALG00000000340	NA	NA	NA	NA	NA	NA	NA	NA	NA	NA	NA	NA	NA	NA	NA	NA	NA	NA	NA	NA	NA	1;1;1	189;189;189	NA	189;189;189	1	189	NA	unclassified	NA	NA	NA	NA	unclassified	NA	NA	NA	NA	NA
1	20209946	20212973	-	INRAGALG00000000341	INRAGALT00000000576	INRA	2018	pcg	protein_coding	INRAGALG00000000341	NA	NA	NA	NA	NA	NA	NA	NA	NA	NA	NA	NA	NA	NA	NA	NA	NA	NA	NA	NA	NA	1;1;1	3028;3028;3028	NA	3028;3028;3028	1	3028	NA	unclassified	NA	NA	NA	NA	unclassified	NA	NA	NA	NA	NA
1	20221312	20222176	+	INRAGALG00000000342	INRAGALT00000000577	INRA	2018	lnc	lincRNA	INRAGALG00000000342	NA	NA	NA	NA	NA	NA	NA	NA	NA	NA	NA	NA	NA	NA	NA	NA	NA	NA	NA	NA	NA	1;1;1	865;865;865	NA	865;865;865	1	865	lincSSup	1.1.1	ENSGALG00000030705	TRABD	1690	NA	unclassified	NA	NA	NA	NA	NA
1	20223866	20256165	+	ENSGALG00000030705	ENSGALT00000072540;ENSGALT00000088955;ENSGALT00000063163;ENSGALT00000079557	ensembl	v94	pcg	protein_coding	TRABD	TraB domain containing	TRABD	NA	TRABD	TRABD	TRABD	NA	Trabd	TraB domain containing	TraB domain containing	NA	NA	NA	one2one	one2one	ENSG00000170638	ENSMUSG00000015363	NA	NA	NA	NA	8;9.5;11	24;140;1727	51;1971;14819	1125;1304;3997	4	1304	NA	unclassified	NA	NA	NA	NA	unclassified	NA	NA	NA	NA	NA
1	20258119	20265513	-	INRAGALG00000000343	INRAGALT00000000578	INRA	2018	lnc	lincRNA	INRAGALG00000000343	NA	NA	NA	NA	NA	NA	NA	NA	NA	NA	NA	NA	NA	NA	NA	NA	NA	NA	NA	NA	NA	1;1;1	7395;7395;7395	NA	7395;7395;7395	1	7395	lincConv	1.1.1	ENSGALG00000030705	TRABD	1954	NA	unclassified	NA	NA	NA	NA	NA
1	20265681	20271293	-	INRAGALG00000000345	INRAGALT00000000580	INRA	2018	lnc	lincRNA	INRAGALG00000000345	NA	NA	NA	NA	NA	NA	NA	NA	NA	NA	NA	NA	NA	NA	NA	NA	NA	NA	NA	NA	NA	1;1;1	5613;5613;5613	NA	5613;5613;5613	1	5613	lincConv	1.1.1	ENSGALG00000030705	TRABD	9516	NA	unclassified	NA	NA	NA	NA	NA
1	20271524	20273302	-	INRAGALG00000000346	INRAGALT00000000581	INRA	2018	lnc	lincRNA	INRAGALG00000000346	NA	NA	NA	NA	NA	NA	NA	NA	NA	NA	NA	NA	NA	NA	NA	NA	NA	NA	NA	NA	NA	1;1;1	1779;1779;1779	NA	1779;1779;1779	1	1779	lincConv	1.1.1	ENSGALG00000030705	TRABD	15359	NA	unclassified	NA	NA	NA	NA	NA
1	20273591	20286283	-	INRAGALG00000000347	INRAGALT00000000582	INRA	2018	lnc	lincRNA	INRAGALG00000000347	NA	NA	NA	NA	NA	NA	NA	NA	NA	NA	NA	NA	NA	NA	NA	NA	NA	NA	NA	NA	NA	1;1;1	12693;12693;12693	NA	12693;12693;12693	1	12693	lincDivg	1.1.1	ENSGALG00000038467	SELENOO	4064	NA	unclassified	NA	NA	NA	NA	NA
1	20277062	20277703	+	ENSGALG00000041357	ENSGALT00000078171	ensembl	v94	lnc	lincRNA	ENSGALG00000041357	NA	NA	NA	NA	NA	NA	NA	NA	NA	NA	NA	NA	NA	NA	NA	NA	NA	NA	NA	NA	NA	2;2;2	182;298;414	50;50;50	596;596;596	1	596	lincSSup	1.1.1	ENSGALG00000038467	SELENOO	12644	NA	unclassified	NA	NA	NA	NA	NA
1	20279269	20280570	+	NONGGAG000085	NONGGAT000142	NONCODE	v5	lnc	lincRNA	NONGGAG000085	NA	NA	NA	NA	NA	NA	NA	NA	NA	NA	NA	NA	NA	NA	NA	NA	NA	NA	NA	NA	NA	2;2;2	77;113;149	1080;1080;1080	226;226;226	1	226	lincSSup	1.1.1	ENSGALG00000038467	SELENOO	9777	NA	unclassified	NA	NA	NA	NA	NA
1	20288145	20289309	-	INRAGALG00000000348	INRAGALT00000000583	INRA	2018	pcg	protein_coding	INRAGALG00000000348	NA	NA	NA	NA	NA	NA	NA	NA	NA	NA	NA	NA	NA	NA	NA	NA	NA	NA	NA	NA	NA	1;1;1	1165;1165;1165	NA	1165;1165;1165	1	1165	NA	unclassified	NA	NA	NA	NA	unclassified	NA	NA	NA	NA	NA
1	20290347	20303283	+	ENSGALG00000038467	ENSGALT00000066608	ensembl	v94	pcg	protein_coding	SELENOO	selenoprotein O	SELENOO	NA	SELENOO	SELENOO	SELENOO	NA	Selenoo	selenoprotein O	selenoprotein O	NA	NA	NA	one2one	one2one	ENSG00000073169	ENSMUSG00000035757	NA	NA	NA	NA	9;9;9	131;186;3321	317;583;3729	5100;5100;5100	1	5100	NA	unclassified	NA	NA	NA	lincConv	1.1.1	ENSGALG00000032156	TUBGCP6	2413	NA	NA
1	20304409	20306648	+	NONGGAG006065	NONGGAT010459	NONCODE	v5	lnc	lincRNA	NONGGAG006065	NA	NA	NA	NA	NA	NA	NA	NA	NA	NA	NA	NA	NA	NA	NA	NA	NA	NA	NA	NA	NA	2;2;2	71;345.5;620	1553;1553;1553	691;691;691	1	691	lncgASexOvlp	1.1.1	ENSGALG00000032156	TUBGCP6	0	NA	unclassified	NA	NA	NA	NA	NA
1	20304515	20306002	+	INRAGALG00000000350	INRAGALT00000000585	INRA	2018	lnc	antisense	INRAGALG00000000350	NA	NA	NA	NA	NA	NA	NA	NA	NA	NA	NA	NA	NA	NA	NA	NA	NA	NA	NA	NA	NA	1;1;1	1488;1488;1488	NA	1488;1488;1488	1	1488	lncgASexOvlp	1.1.1	ENSGALG00000032156	TUBGCP6	0	NA	unclassified	NA	NA	NA	NA	NA
1	20305696	20329063	-	ENSGALG00000032156	ENSGALT00000054648;ENSGALT00000072435	ensembl	v94	pcg	protein_coding	TUBGCP6	tubulin gamma complex associated protein 6	TUBGCP6	TUBGCP6	TUBGCP6	TUBGCP6	TUBGCP6	NA	Tubgcp6	tubulin gamma complex associated protein 6	tubulin gamma complex associated protein 6	NA	NA	NA	one2one	one2one	ENSG00000128159	ENSMUSG00000051786	NA	NA	NA	NA	25;25.5;26	56;142;1297	87;541;1800	5356;5767.5;6179	2	5767.5	NA	unclassified	NA	NA	NA	lincSSdw	n.1.1	ENSGALG00000041251	HDAC10	663	NA	NA
1	20329726	20343807	-	ENSGALG00000041251	ENSGALT00000059215	ensembl	v94	pcg	protein_coding	HDAC10	histone deacetylase 10	HDAC10	HDAC10	HDAC10	HDAC10	HDAC10	NA	Hdac10	histone deacetylase 10	histone deacetylase 10	NA	NA	NA	one2one	one2one	ENSG00000100429	ENSMUSG00000062906	NA	NA	NA	NA	20;20;20	23;88;248	82;481;2097	1905;1905;1905	1	1905	NA	unclassified	NA	NA	NA	lincSSup	1.1.1	ENSGALG00000032156	TUBGCP6	663	NA	NA
1	20345887	20349591	-	ENSGALG00000008635	ENSGALT00000014074	ensembl	v94	pcg	protein_coding	LOC417741	secreted frizzled-related protein 2-like	NA	NA	LOC417741	NA	NA	NA	NA	secreted frizzled-related protein 2-like	NA	NA	NA	NA	NA	NA	NA	NA	NA	NA	NA	NA	4;4;4	93;291;581	522;870;1069	1256;1256;1256	1	1256	NA	unclassified	NA	NA	NA	lincSSup	1.1.1	ENSGALG00000041251	HDAC10	2080	NA	NA
1	20349650	20350074	-	INRAGALG00000000351	INRAGALT00000000586	INRA	2018	lnc	lincRNA	INRAGALG00000000351	NA	NA	NA	NA	NA	NA	NA	NA	NA	NA	NA	NA	NA	NA	NA	NA	NA	NA	NA	NA	NA	1;1;1	425;425;425	NA	425;425;425	1	425	lincSSup	1.1.1	ENSGALG00000008635	LOC417741	59	NA	unclassified	NA	NA	NA	NA	NA
1	20350381	20358700	-	INRAGALG00000000352	INRAGALT00000000587;INRAGALT00000000597	INRA	2018	lnc	lincRNA	INRAGALG00000000352	NA	NA	NA	NA	NA	NA	NA	NA	NA	NA	NA	NA	NA	NA	NA	NA	NA	NA	NA	NA	NA	2;2;2	162;270.5;2715	312;2877.5;5443	541;1709;2877	2	1709	lincSSup	n.1.1	ENSGALG00000008635	LOC417741	790	NA	unclassified	NA	NA	NA	NA	NA
1	20353842	20357293	+	INRAGALG00000000353	INRAGALT00000000588;INRAGALT00000000589;INRAGALT00000000590;INRAGALT00000000591;INRAGALT00000000592;INRAGALT00000000594	INRA	2018	pcg	lincRNA;misc_RNA;protein_coding	INRAGALG00000000353	NA	NA	NA	NA	NA	NA	NA	NA	NA	NA	NA	NA	NA	NA	NA	NA	NA	NA	NA	NA	NA	3;3;4	16;190;872	291;514;1407	396;1126.5;1305	6	1126.5	NA	unclassified	NA	NA	NA	NA	unclassified	NA	NA	NA	NA	NA
1	20358657	20371967	+	INRAGALG00000000357	INRAGALT00000000598;INRAGALT00000000599;INRAGALT00000000600;INRAGALT00000000601;INRAGALT00000000602;INRAGALT00000000603;INRAGALT00000000604;INRAGALT00000000605;INRAGALT00000000606;INRAGALT00000000607;INRAGALT00000000608;INRAGALT00000000609;INRAGALT00000000610;INRAGALT00000000611;INRAGALT00000000612;INRAGALT00000000613;INRAGALT00000000614;INRAGALT00000000615;INRAGALT00000000616;INRAGALT00000000618	INRA	2018	lnc	lincRNA;antisense	INRAGALG00000000357	NA	NA	NA	NA	NA	NA	NA	NA	NA	NA	NA	NA	NA	NA	NA	NA	NA	NA	NA	NA	NA	2;3;4	20;287;3596	622;2585;9662	3501;3806.5;4625	20	3806.5	lncgASex	n.n.1	ENSGALG00000019384	MAPK12	0	NA	unclassified	NA	NA	NA	NA	NA
1	20363768	20364653	+	INRAGALG00000000358	INRAGALT00000000617	INRA	2018	lnc	lincRNA	INRAGALG00000000358	NA	NA	NA	NA	NA	NA	NA	NA	NA	NA	NA	NA	NA	NA	NA	NA	NA	NA	NA	NA	NA	1;1;1	886;886;886	NA	886;886;886	1	886	lincConv	1.1.1	ENSGALG00000019384	MAPK12	3220	NA	unclassified	NA	NA	NA	NA	NA
1	20367873	20396572	-	ENSGALG00000019384	ENSGALT00000014027;ENSGALT00000047747	ensembl	v94	pcg	protein_coding	MAPK12	mitogen-activated protein kinase 12	MAPK12	MAPK12	MAPK12	MAPK12	MAPK12	NA	Mapk12	mitogen-activated protein kinase 12	mitogen-activated protein kinase 12	NA	NA	NA	one2one	one2one	ENSG00000188130	ENSMUSG00000022610	NA	NA	NA	NA	12;12.5;13	30;80;198	470;792;9643	1276;1299;1322	2	1299	NA	unclassified	NA	NA	NA	lincSSdw	n.1.1	ENSGALG00000040023	MAPK11	8721	NA	NA
1	20405293	20435716	-	ENSGALG00000040023	ENSGALT00000067030	ensembl	v94	pcg	protein_coding	MAPK11	mitogen-activated protein kinase 11	MAPK11	NA	MAPK11	MAPK11	MAPK11	NA	Mapk11	mitogen-activated protein kinase 11	mitogen-activated protein kinase 11	NA	NA	NA	one2one	one2one	ENSG00000185386	ENSMUSG00000053137	NA	NA	NA	NA	12;12;12	30;96;1475	127;1605;11799	2544;2544;2544	1	2544	NA	unclassified	NA	NA	NA	lincSSup	1.1.1	ENSGALG00000019384	MAPK12	8721	NA	NA
1	20439424	20441404	+	ALDBGALG0000000058	ALDBGALT0000000086	ALDB	v1	lnc	lincRNA	ALDBGALG0000000058	NA	NA	NA	NA	NA	NA	NA	NA	NA	NA	NA	NA	NA	NA	NA	NA	NA	NA	NA	NA	NA	2;2;2	710;714;718	557;557;557	1428;1428;1428	1	1428	lincDivg	1.1.1	ENSGALG00000040023	MAPK11	3708	NA	unclassified	NA	NA	NA	NA	NA
1	20459173	20463303	-	ENSGALG00000037120	ENSGALT00000060416	ensembl	v94	lnc	lincRNA	ENSGALG00000037120	NA	NA	NA	NA	NA	NA	NA	NA	NA	NA	NA	NA	NA	NA	NA	NA	NA	NA	NA	NA	NA	2;2;2	144;961.5;1779	2212;2212;2212	1923;1923;1923	1	1923	lincSSup	1.1.1	ENSGALG00000040023	MAPK11	23457	NA	unclassified	NA	NA	NA	NA	NA
1	20480099	20485282	+	INRAGALG00000000359	INRAGALT00000000619;INRAGALT00000000620;INRAGALT00000000621;INRAGALT00000000622;INRAGALT00000000623	INRA	2018	lnc	lincRNA	INRAGALG00000000359	NA	NA	NA	NA	NA	NA	NA	NA	NA	NA	NA	NA	NA	NA	NA	NA	NA	NA	NA	NA	NA	1;3;4	82;255;4789	NA	862;3622;4789	5	3622	lincConv	n.1.1	ENSGALG00000039861	PLXNB2	4880	NA	unclassified	NA	NA	NA	NA	NA
1	20490162	20663084	-	ENSGALG00000039861	ENSGALT00000075689	ensembl	v94	pcg	protein_coding	PLXNB2	plexin B2	PLXNB2	PLXNB2	PLXNB2	PLXNB2	PLXNB2	NA	Plxnb2	plexin B2	plexin B2	NA	NA	NA	one2one	one2one	ENSG00000196576	ENSMUSG00000036606	NA	NA	NA	NA	37;37;37	65;127;1111	116;1612.5;59344	5782;5782;5782	1	5782	NA	unclassified	NA	NA	NA	NA	unclassified	NA	NA	NA	NA	NA
1	20522593	20530403	+	107051595	XR_001463244	NCBI	v103	lnc	lncRNA_NCBI	107051595	NA	NA	NA	NA	NA	NA	NA	NA	NA	NA	NA	NA	NA	NA	NA	NA	NA	NA	NA	NA	NA	2;2;2	1089;3135.5;5182	1544;1544;1544	6271;6271;6271	1	6271	lncgASinNest	1.1.1	ENSGALG00000039861	PLXNB2	0	NA	unclassified	NA	NA	NA	lincConv	ENSGALG00000043501
1	20560902	20561004	-	ENSGALG00000043501	ENSGALT00000066595	ensembl	v94	mir	miRNA	MIR1693	microRNA 1693	gga-mir-1693	NA	MIR1693	NA	NA	NA	NA	microRNA 1693	NA	NA	NA	NA	NA	NA	NA	NA	NA	NA	NA	NA	1;1;1	103;103;103	NA	103;103;103	1	103	NA	unclassified	NA	NA	NA	NA	unclassified	NA	NA	NA	NA	NA
1	20730974	20739409	-	INRAGALG00000000361	INRAGALT00000000625;INRAGALT00000000626;INRAGALT00000000627	INRA	2018	lnc	lincRNA	INRAGALG00000000361	NA	NA	NA	NA	NA	NA	NA	NA	NA	NA	NA	NA	NA	NA	NA	NA	NA	NA	NA	NA	NA	2;2;2	49;106.5;883	2046;8225;8228	212;213;932	3	213	lincSSup	n.1.1	ENSGALG00000039861	PLXNB2	67890	NA	unclassified	NA	NA	NA	NA	NA
1	20739655	20759411	+	INRAGALG00000000362	INRAGALT00000000628;INRAGALT00000000629;INRAGALT00000000630;INRAGALT00000000631	INRA	2018	lnc	lincRNA	INRAGALG00000000362	NA	NA	NA	NA	NA	NA	NA	NA	NA	NA	NA	NA	NA	NA	NA	NA	NA	NA	NA	NA	NA	1;2;3	51;1286;9649	NA	2379;5806;9649	4	5806	lincDivg	n.1.1	ENSGALG00000039861	PLXNB2	76571	NA	unclassified	NA	NA	NA	NA	NA
1	20834791	20867875	+	ALDBGALG0000000059	ALDBGALT0000000087;ALDBGALT0000000088	ALDB	v1	lnc	lincRNA	ALDBGALG0000000059	NA	NA	NA	NA	NA	NA	NA	NA	NA	NA	NA	NA	NA	NA	NA	NA	NA	NA	NA	NA	NA	2;3;4	30;164.5;577	92;8706;31784	607;633;659	2	633	lincSSup	n.1.1	ENSGALG00000033997	ZNF800	4926	NA	unclassified	NA	NA	NA	NA	NA
1	20868459	20872689	-	INRAGALG00000000365	INRAGALT00000000634;INRAGALT00000000635	INRA	2018	lnc	lincRNA	INRAGALG00000000365	NA	NA	NA	NA	NA	NA	NA	NA	NA	NA	NA	NA	NA	NA	NA	NA	NA	NA	NA	NA	NA	1;1.5;2	1444;2055;4231	NA	3499;3865;4231	2	3865	lincDivg	n.1.1	ENSGALG00000033997	ZNF800	112	NA	unclassified	NA	NA	NA	NA	NA
1	20871787	20872581	+	INRAGALG00000100075	INRAGALT00000100104	INRA	2018	lnc	lincRNA	INRAGALG00000100075	NA	NA	NA	NA	NA	NA	NA	NA	NA	NA	NA	NA	NA	NA	NA	NA	NA	NA	NA	NA	NA	1;1;1	795;795;795	NA	795;795;795	1	795	lincSSup	1.1.1	ENSGALG00000033997	ZNF800	220	NA	unclassified	NA	NA	NA	NA	NA
1	20872801	20886900	+	ENSGALG00000033997	ENSGALT00000062893	ensembl	v94	pcg	protein_coding	ZNF800	zinc finger protein 800	ZNF800	NA	ZNF800	ZNF800	ZNF800	NA	Zfp800	zinc finger protein 800	zinc finger protein 800	NA	NA	NA	one2one	one2one	ENSG00000048405	ENSMUSG00000039841	NA	NA	NA	NA	5;5;5	96;144;4656	564;2423;3553	5153;5153;5153	1	5153	NA	unclassified	NA	NA	NA	NA	unclassified	NA	NA	NA	NA	NA
1	20929341	21246163	+	ENSGALG00000039403	ENSGALT00000065046;ENSGALT00000077191	ensembl	v94	pcg	protein_coding	GRM8	glutamate metabotropic receptor 8	GRM8	GRM8	GRM8	GRM8	GRM8	NA	Grm8	glutamate metabotropic receptor 8	glutamate metabotropic receptor 8	NA	NA	NA	one2one	one2one	ENSG00000179603	ENSMUSG00000024211	NA	NA	NA	NA	9;9.5;10	50;201;936	1544;30204;84057	3063;3065.5;3068	2	3065.5	NA	unclassified	NA	NA	NA	NA	unclassified	NA	NA	NA	NA	NA
1	21271496	21271825	-	NONGGAG007410	NONGGAT012602	NONCODE	v5	lnc	lincRNA	NONGGAG007410	NA	NA	NA	NA	NA	NA	NA	NA	NA	NA	NA	NA	NA	NA	NA	NA	NA	NA	NA	NA	NA	2;2;2	105;118;131	98;98;98	236;236;236	1	236	lincConv	1.1.1	ENSGALG00000039403	GRM8	25333	NA	unclassified	NA	NA	NA	NA	NA
1	21286797	21287095	+	INRAGALG00000000366	INRAGALT00000000636	INRA	2018	lnc	lincRNA	INRAGALG00000000366	NA	NA	NA	NA	NA	NA	NA	NA	NA	NA	NA	NA	NA	NA	NA	NA	NA	NA	NA	NA	NA	1;1;1	299;299;299	NA	299;299;299	1	299	lincSSdw	1.1.1	ENSGALG00000039403	GRM8	40634	NA	unclassified	NA	NA	NA	NA	NA
1	21417941	21434104	+	NONGGAG007022	NONGGAT012159	NONCODE	v5	lnc	lincRNA	NONGGAG007022	NA	NA	NA	NA	NA	NA	NA	NA	NA	NA	NA	NA	NA	NA	NA	NA	NA	NA	NA	NA	NA	3;3;3	37;116;221	1673;7899;14125	374;374;374	1	374	unclassified	unclassified	NA	NA	NA	NA	unclassified	NA	NA	NA	NA	NA
1	21444710	21446779	+	NONGGAG007023	NONGGAT012160	NONCODE	v5	lnc	lincRNA	NONGGAG007023	NA	NA	NA	NA	NA	NA	NA	NA	NA	NA	NA	NA	NA	NA	NA	NA	NA	NA	NA	NA	NA	2;2;2	119;201;283	1672;1672;1672	402;402;402	1	402	unclassified	unclassified	NA	NA	NA	NA	unclassified	NA	NA	NA	NA	NA
1	21457170	21457291	-	ENSGALG00000025697	ENSGALT00000042610	ensembl	v94	snr	snRNA	RF00003	_XtoMany#_XtoMany#_XtoMany#_XtoMany	RF00003	NA	NA	NA	NA	NA	NA	NA	NA	NA	_XtoMany#_XtoMany#_XtoMany#_XtoMany	_XtoMany	many2many	one2many	ENSG00000199846_XtoMany#ENSG00000201574_XtoMany#ENSG00000206698_XtoMany#ENSG00000212473_XtoMany	ENSMUSG00000064436_XtoMany	RNU1-72P_XtoMany#RNU1-93P_XtoMany#RNU1-73P_XtoMany#RNU1-101P_XtoMany	NA	NA_XtoMany#NA_XtoMany#NA_XtoMany#NA_XtoMany	NA	1;1;1	122;122;122	NA	122;122;122	1	122	NA	unclassified	NA	NA	NA	NA	unclassified	NA	NA	NA	NA	NA
1	21500070	21509034	+	ENSGALG00000038827	ENSGALT00000072310;ENSGALT00000050226;ENSGALT00000054583	ensembl	v94	lnc	lincRNA	ENSGALG00000038827	NA	NA	NA	NA	NA	NA	NA	NA	NA	NA	NA	NA	NA	NA	NA	NA	NA	NA	NA	NA	NA	2;2;3	74;206;368	80;154.5;8329	415;573;574	3	573	unclassified	unclassified	NA	NA	NA	NA	unclassified	NA	NA	NA	NA	NA
1	21602325	21602762	+	INRAGALG00000000368	INRAGALT00000000638	INRA	2018	pcg	protein_coding	INRAGALG00000000368	NA	NA	NA	NA	NA	NA	NA	NA	NA	NA	NA	NA	NA	NA	NA	NA	NA	NA	NA	NA	NA	1;1;1	438;438;438	NA	438;438;438	1	438	NA	unclassified	NA	NA	NA	NA	unclassified	NA	NA	NA	NA	NA
1	21741971	21804718	+	ENSGALG00000008740	ENSGALT00000076126;ENSGALT00000030716	ensembl	v94	pcg	protein_coding	POT1	protection of telomeres 1	POT1	NA	POT1	POT1	POT1	NA	NA	protection of telomeres 1	protection of telomeres 1	NA	NA	protection of telomeres 1B_XtoMany#protection of telomeres 1A_XtoMany	one2one	one2many	ENSG00000128513	ENSMUSG00000024174_XtoMany#ENSMUSG00000029676_XtoMany	NA	NA_XtoMany#NA_XtoMany	NA	Pot1b_XtoMany#Pot1a_XtoMany	11;15.5;20	45;111;1662	448;2539;9775	1686;2828;3970	2	2828	NA	unclassified	NA	NA	NA	NA	unclassified	NA	NA	NA	NA	NA
1	21843141	21855468	+	ENSGALG00000040954	ENSGALT00000046405	ensembl	v94	pcg	protein_coding	GPR37	G protein-coupled receptor 37	GPR37	NA	GPR37	NA	NA	NA	NA	G protein-coupled receptor 37	NA	NA	G protein-coupled receptor 37_XtoMany	G protein-coupled receptor 37_XtoMany	one2many	one2many	ENSG00000170775_XtoMany	ENSMUSG00000039904_XtoMany	GPR37_XtoMany	NA	GPR37_XtoMany	Gpr37_XtoMany	2;2;2	621;968.5;1316	10395;10395;10395	1937;1937;1937	1	1937	NA	unclassified	NA	NA	NA	NA	unclassified	NA	NA	NA	NA	NA
1	21856166	21857350	+	ENSGALG00000038679	ENSGALT00000077554	ensembl	v94	lnc	lincRNA	ENSGALG00000038679	NA	NA	NA	NA	NA	NA	NA	NA	NA	NA	NA	NA	NA	NA	NA	NA	NA	NA	NA	NA	NA	2;2;2	347;517;687	155;155;155	1034;1034;1034	1	1034	lincSSdw	1.1.1	ENSGALG00000040954	GPR37	698	NA	unclassified	NA	NA	NA	NA	NA
1	21863878	21869737	-	INRAGALG00000000370	INRAGALT00000000640	INRA	2018	lnc	lincRNA	INRAGALG00000000370	NA	NA	NA	NA	NA	NA	NA	NA	NA	NA	NA	NA	NA	NA	NA	NA	NA	NA	NA	NA	NA	2;2;2	111;1290;2469	3284;3284;3284	2580;2580;2580	1	2580	lincConv	1.1.1	ENSGALG00000040954	GPR37	8410	NA	unclassified	NA	NA	NA	NA	NA
1	21907012	21908454	-	NONGGAG007411	NONGGAT012603	NONCODE	v5	lnc	lincRNA	NONGGAG007411	NA	NA	NA	NA	NA	NA	NA	NA	NA	NA	NA	NA	NA	NA	NA	NA	NA	NA	NA	NA	NA	2;2;2	77;154.5;232	1138;1138;1138	309;309;309	1	309	lincConv	1.1.1	ENSGALG00000040954	GPR37	51544	NA	unclassified	NA	NA	NA	NA	NA
1	21968102	21981796	-	ALDBGALG0000000583	ALDBGALT0000000835;ALDBGALT0000000836	ALDB	v1	lnc	lincRNA	ALDBGALG0000000583	NA	NA	NA	NA	NA	NA	NA	NA	NA	NA	NA	NA	NA	NA	NA	NA	NA	NA	NA	NA	NA	4;4.5;5	75;140;2451	662;769;8278	3984;4061;4138	2	4061	lincSSdw	n.1.1	ENSGALG00000031527	ARL8BL	80250	NA	unclassified	NA	NA	NA	NA	NA
1	22062046	22089723	-	ENSGALG00000031527	ENSGALT00000054219;ENSGALT00000071534	ensembl	v94	pcg	protein_coding	ARL8BL	ADP-ribosylation factor-like 8B-like	ARL8BL	NA	ARL8BL	NA	NA	NA	NA	ADP-ribosylation factor-like 8B-like	NA	NA	NA	NA	NA	NA	NA	NA	NA	NA	NA	NA	6;6.5;7	68;81;410	776;3000;14586	975;990;1005	2	990	NA	unclassified	NA	NA	NA	lincSSdw	n.1.1	ENSGALG00000008761	SPAM1	6391	NA	NA
1	22096114	22105014	-	ENSGALG00000008761	ENSGALT00000014253	ensembl	v94	pcg	protein_coding	SPAM1	sperm adhesion molecule 1	SPAM1	SPAM1	SPAM1	SPAM1	SPAM1	NA	NA	sperm adhesion molecule 1	sperm adhesion molecule 1	NA	NA	hyaluronoglucosaminidase 5_XtoMany#sperm adhesion molecule 1_XtoMany	one2one	one2many	ENSG00000106304	ENSMUSG00000029678_XtoMany#ENSMUSG00000029682_XtoMany	NA	NA_XtoMany#NA_XtoMany	NA	Hyal5_XtoMany#Spam1_XtoMany	4;4;4	90;280.5;900	1079;2402;3881	1551;1551;1551	1	1551	NA	unclassified	NA	NA	NA	lincSSup	1.1.1	ENSGALG00000031527	ARL8BL	6391	NA	NA
1	22105311	22153000	+	ENSGALG00000037808	ENSGALT00000055995	ensembl	v94	lnc	lincRNA	ENSGALG00000037808	NA	NA	NA	NA	NA	NA	NA	NA	NA	NA	NA	NA	NA	NA	NA	NA	NA	NA	NA	NA	NA	4;4;4	50;99;1162	100;8393;37799	1410;1410;1410	1	1410	lincDivg	1.1.1	ENSGALG00000008761	SPAM1	297	NA	unclassified	NA	NA	NA	NA	NA
1	22140911	22143007	-	ALDBGALG0000000584	ALDBGALT0000000837	ALDB	v1	lnc	lincRNA	ALDBGALG0000000584	NA	NA	NA	NA	NA	NA	NA	NA	NA	NA	NA	NA	NA	NA	NA	NA	NA	NA	NA	NA	NA	3;3;3	93;252;960	374;400;426	1305;1305;1305	1	1305	lincSSdw	1.1.1	ENSGALG00000008776	HYAL6	22905	NA	unclassified	NA	NA	NA	NA	NA
1	22165912	22185499	-	ENSGALG00000008776	ENSGALT00000030714	ensembl	v94	pcg	protein_coding	HYAL6	hyaluronoglucosaminidase 6	HYAL6	NA	HYAL6	NA	NA	NA	Hyal6	hyaluronoglucosaminidase 6	NA	NA	NA	NA	NA	one2one	NA	ENSMUSG00000029679	NA	NA	NA	NA	4;4;4	78;438;954	779;6121;10792	1908;1908;1908	1	1908	NA	unclassified	NA	NA	NA	NA	unclassified	NA	NA	NA	NA	NA
1	22200123	22209078	-	INRAGALG00000000373	INRAGALT00000000643;INRAGALT00000000644;INRAGALT00000000645;INRAGALT00000000646;INRAGALT00000000647;INRAGALT00000000648;INRAGALT00000000649;INRAGALT00000000650;INRAGALT00000000651	INRA	2018	lnc	lincRNA	INRAGALG00000000373	NA	NA	NA	NA	NA	NA	NA	NA	NA	NA	NA	NA	NA	NA	NA	NA	NA	NA	NA	NA	NA	3;4;5	109;1785;4917	88;188;3707	4935;7401;8688	9	7401	lincDivg	n.1.1	ENSGALG00000008797	WASL	13	NA	unclassified	NA	NA	NA	NA	NA
1	22209091	22259092	+	ENSGALG00000008797	ENSGALT00000014301;ENSGALT00000081724	ensembl	v94	pcg	protein_coding	WASL	Wiskott-Aldrich syndrome like	WASL	NA	WASL	NA	NA	NA	NA	Wiskott-Aldrich syndrome like	NA	NA	Wiskott-Aldrich syndrome like_XtoMany	Wiskott-Aldrich syndrome-like (human)_XtoMany	one2many	one2many	ENSG00000106299_XtoMany	ENSMUSG00000029684_XtoMany	WASL_XtoMany	NA	WASL_XtoMany	Wasl_XtoMany	11;11;11	18;126;2707	288;1739.5;25848	2926;3723;4520	2	3723	NA	unclassified	NA	NA	NA	NA	unclassified	NA	NA	NA	NA	NA
1	22259322	22269316	+	ENSGALG00000038974	ENSGALT00000046940	ensembl	v94	lnc	lincRNA	ENSGALG00000038974	NA	NA	NA	NA	NA	NA	NA	NA	NA	NA	NA	NA	NA	NA	NA	NA	NA	NA	NA	NA	NA	2;2;2	268;463.5;659	9072;9072;9072	927;927;927	1	927	lincSSdw	1.1.1	ENSGALG00000008797	WASL	230	NA	unclassified	NA	NA	NA	NA	NA
1	22277626	22283778	-	ENSGALG00000008805	ENSGALT00000014313	ensembl	v94	pcg	protein_coding	LMOD2	leiomodin 2	LMOD2	NA	LMOD2	LMOD2	LMOD2	NA	Lmod2	leiomodin 2	leiomodin 2	NA	NA	NA	one2one	one2one	ENSG00000170807	ENSMUSG00000029683	NA	NA	NA	NA	3;3;3	273;451;1359	340;2039;3738	2083;2083;2083	1	2083	NA	unclassified	NA	NA	NA	lincSSdw	1.1.1	ENSGALG00000008814	ASB15	9152	NA	NA
1	22292930	22303384	-	ENSGALG00000008814	ENSGALT00000014328	ensembl	v94	pcg	protein_coding	ASB15	ankyrin repeat and SOCS box containing 15	ASB15	ASB15	ASB15	ASB15	ASB15	NA	Asb15	ankyrin repeat and SOCS box containing 15	ankyrin repeat and SOCS box containing 15	NA	NA	NA	one2one	one2one	ENSG00000146809	ENSMUSG00000029685	NA	NA	NA	NA	10;10;10	53;156.5;571	99;902;2172	1854;1854;1854	1	1854	NA	unclassified	NA	NA	NA	lincDivg	1.1.1	ENSGALG00000008821	NDUFA5	4136	NA	NA
1	22307520	22312663	+	ENSGALG00000008821	ENSGALT00000087766;ENSGALT00000014337	ensembl	v94	pcg	protein_coding	NDUFA5	NADH:ubiquinone oxidoreductase subunit A5	NDUFA5	NA	NDUFA5	NDUFA5	NDUFA5	NA	Ndufa5	NADH:ubiquinone oxidoreductase subunit A5	NADH:ubiquinone oxidoreductase subunit A5	NA	NA	NA	one2one	one2one	ENSG00000128609	ENSMUSG00000023089	NA	NA	NA	NA	5;5;5	45;98;831	426;653.5;2209	833;985.5;1138	2	985.5	NA	unclassified	NA	NA	NA	lincDivg	n.1.1	ENSGALG00000008814	ASB15	4136	NA	NA
1	22308904	22308998	+	ENSGALG00000028064	ENSGALT00000043378	ensembl	v94	mir	miRNA	ENSGALG00000028064	NA	NA	NA	NA	NA	NA	NA	NA	NA	NA	NA	NA	NA	NA	NA	NA	NA	NA	NA	NA	NA	1;1;1	95;95;95	NA	95;95;95	1	95	NA	unclassified	NA	NA	NA	NA	unclassified	NA	NA	NA	NA	NA
1	22315243	22335010	+	ENSGALG00000008823	ENSGALT00000014340	ensembl	v94	pcg	protein_coding	IQUB	IQ motif and ubiquitin domain containing	IQUB	IQUB	IQUB	IQUB	IQUB	NA	Iqub	IQ motif and ubiquitin domain containing	IQ motif and ubiquitin domain containing	NA	NA	NA	one2one	one2one	ENSG00000164675	ENSMUSG00000046192	NA	NA	NA	NA	11;11;11	126;176;385	159;1628.5;3807	2169;2169;2169	1	2169	NA	unclassified	NA	NA	NA	lincSSdw	1.1.1	ENSGALG00000008821	NDUFA5	2580	NA	NA
1	22337653	22338971	+	INRAGALG00000100076	INRAGALT00000100105	INRA	2018	lnc	lincRNA	INRAGALG00000100076	NA	NA	NA	NA	NA	NA	NA	NA	NA	NA	NA	NA	NA	NA	NA	NA	NA	NA	NA	NA	NA	1;1;1	1319;1319;1319	NA	1319;1319;1319	1	1319	lincSSdw	1.1.1	ENSGALG00000008823	IQUB	2643	NA	unclassified	NA	NA	NA	lincSSup	ENSGALG00000028064
1	22343252	22397263	+	ENSGALG00000008836	ENSGALT00000014357;ENSGALT00000087537	ensembl	v94	pcg	protein_coding	ATP6AP1	ATPase H+ transporting accessory protein 1	ATP6AP1	NA	ATP6AP1	NA	NA	NA	NA	ATPase H+ transporting accessory protein 1	NA	NA	NA	NA	NA	NA	NA	NA	NA	NA	NA	NA	9;9.5;10	44;127;820	109;5412;20944	1842;2061.5;2281	2	2061.5	NA	unclassified	NA	NA	NA	lincSS	n.n.1	ENSGALG00000008823	IQUB	8242	NA	NA
1	22401201	22401868	+	INRAGALG00000100077	INRAGALT00000100106	INRA	2018	lnc	lincRNA	INRAGALG00000100077	NA	NA	NA	NA	NA	NA	NA	NA	NA	NA	NA	NA	NA	NA	NA	NA	NA	NA	NA	NA	NA	1;1;1	668;668;668	NA	668;668;668	1	668	lincSSdw	1.1.1	ENSGALG00000008836	ATP6AP1	3938	NA	unclassified	NA	NA	NA	NA	NA
1	22401964	22404083	+	INRAGALG00000100078	INRAGALT00000100107	INRA	2018	lnc	lincRNA	INRAGALG00000100078	NA	NA	NA	NA	NA	NA	NA	NA	NA	NA	NA	NA	NA	NA	NA	NA	NA	NA	NA	NA	NA	1;1;1	2120;2120;2120	NA	2120;2120;2120	1	2120	lincSSdw	1.1.1	ENSGALG00000008836	ATP6AP1	4701	NA	unclassified	NA	NA	NA	NA	NA
1	22423984	22448101	+	ENSGALG00000008874	ENSGALT00000014416	ensembl	v94	pcg	protein_coding	SLC13A1	solute carrier family 13 member 1	SLC13A1	SLC13A1	SLC13A1	SLC13A1	SLC13A1	NA	Slc13a1	solute carrier family 13 member 1	solute carrier family 13 member 1	NA	NA	NA	one2one	one2one	ENSG00000081800	ENSMUSG00000029700	NA	NA	NA	NA	15;15;15	58;120;188	93;755.5;6601	1818;1818;1818	1	1818	NA	unclassified	NA	NA	NA	NA	unclassified	NA	NA	NA	NA	NA
1	22456972	22460728	+	ALDBGALG0000000061	ALDBGALT0000000090	ALDB	v1	lnc	lincRNA	ALDBGALG0000000061	NA	NA	NA	NA	NA	NA	NA	NA	NA	NA	NA	NA	NA	NA	NA	NA	NA	NA	NA	NA	NA	2;2;2	229;1830;3431	101;101;101	3660;3660;3660	1	3660	lincSSdw	1.1.1	ENSGALG00000008874	SLC13A1	8871	NA	unclassified	NA	NA	NA	NA	NA
1	22473136	22475426	+	ALDBGALG0000000062	ALDBGALT0000000091;ALDBGALT0000000092	ALDB	v1	lnc	lincRNA	ALDBGALG0000000062	NA	NA	NA	NA	NA	NA	NA	NA	NA	NA	NA	NA	NA	NA	NA	NA	NA	NA	NA	NA	NA	2;2;2	327;810;1278	640;665;690	1605;1612.5;1620	2	1612.5	lincSSdw	n.1.1	ENSGALG00000008874	SLC13A1	25035	NA	unclassified	NA	NA	NA	NA	NA
1	22492306	22506070	+	ALDBGALG0000000063	ALDBGALT0000000093;ALDBGALT0000000094	ALDB	v1	lnc	lincRNA	ALDBGALG0000000063	NA	NA	NA	NA	NA	NA	NA	NA	NA	NA	NA	NA	NA	NA	NA	NA	NA	NA	NA	NA	NA	3;3;3	42;76.5;590	4037;4545;8522	706;724.5;743	2	724.5	lincSSup	n.1.1	ENSGALG00000008926	CADPS2	22228	NA	unclassified	NA	NA	NA	NA	NA
1	22517188	22528383	-	ALDBGALG0000000585	ALDBGALT0000000838;ALDBGALT0000000839	ALDB	v1	lnc	lincRNA	ALDBGALG0000000585	NA	NA	NA	NA	NA	NA	NA	NA	NA	NA	NA	NA	NA	NA	NA	NA	NA	NA	NA	NA	NA	4;4;4	41;121.5;1223	401;2144;3855	484;1095.5;1707	2	1095.5	lncgASex	n.n.1	ENSGALG00000008926	CADPS2	0	NA	unclassified	NA	NA	NA	NA	NA
1	22528298	22829235	+	ENSGALG00000008926	ENSGALT00000014508;ENSGALT00000048100;ENSGALT00000051038;ENSGALT00000070805;ENSGALT00000082219	ensembl	v94	pcg	protein_coding	CADPS2	calcium dependent secretion activator 2	CADPS2	CADPS2	CADPS2	CADPS2	CADPS2	NA	Cadps2	calcium dependent secretion activator 2	calcium dependent secretion activator 2	NA	NA	NA	one2one	one2one	ENSG00000081803	ENSMUSG00000017978	NA	NA	NA	NA	29;30;31	9;114;333	118;5384.5;61579	3774;3882;3897	5	3882	NA	unclassified	NA	NA	NA	lincSSup	n.1.1	ENSGALG00000008941	FEZF1	8236	NA	NA
1	22829460	22833518	-	NONGGAG000095	NONGGAT000157;NONGGAT000158	NONCODE	v5	lnc	lincRNA	NONGGAG000095	NA	NA	NA	NA	NA	NA	NA	NA	NA	NA	NA	NA	NA	NA	NA	NA	NA	NA	NA	NA	NA	2;2.5;3	124;323;372	181;181;3117	695;732;769	2	732	lincConv	n.1.1	ENSGALG00000008926	CADPS2	225	NA	unclassified	NA	NA	NA	NA	NA
1	22837471	22839677	+	ENSGALG00000008941	ENSGALT00000014537	ensembl	v94	pcg	protein_coding	FEZF1	FEZ family zinc finger 1	FEZF1	FEZF1	FEZF1	FEZF1	FEZF1	NA	Fezf1	FEZ family zinc finger 1	FEZ family zinc finger 1	NA	NA	NA	one2one	one2one	ENSG00000128610	ENSMUSG00000029697	NA	NA	NA	NA	4;4;4	133;212.5;792	126;267;476	1350;1350;1350	1	1350	NA	unclassified	NA	NA	NA	lincSSdw	1.1.1	ENSGALG00000008926	CADPS2	8236	NA	NA
1	22840840	22841998	+	NONGGAG000096	NONGGAT000159	NONCODE	v5	lnc	lincRNA	NONGGAG000096	NA	NA	NA	NA	NA	NA	NA	NA	NA	NA	NA	NA	NA	NA	NA	NA	NA	NA	NA	NA	NA	2;2;2	29;278.5;528	606;606;606	557;557;557	1	557	lincSSdw	1.1.1	ENSGALG00000008941	FEZF1	1163	NA	unclassified	NA	NA	NA	NA	NA
1	22842913	22856484	+	NONGGAG000097	NONGGAT000160	NONCODE	v5	lnc	lincRNA	NONGGAG000097	NA	NA	NA	NA	NA	NA	NA	NA	NA	NA	NA	NA	NA	NA	NA	NA	NA	NA	NA	NA	NA	2;2;2	109;207;305	13162;13162;13162	414;414;414	1	414	lincSSdw	1.1.1	ENSGALG00000008941	FEZF1	3236	NA	unclassified	NA	NA	NA	NA	NA
1	22848776	22867190	-	INRAGALG00000000375	INRAGALT00000000653;INRAGALT00000000655;INRAGALT00000000657	INRA	2018	lnc	lincRNA	INRAGALG00000000375	NA	NA	NA	NA	NA	NA	NA	NA	NA	NA	NA	NA	NA	NA	NA	NA	NA	NA	NA	NA	NA	1;2;4	87;204;2271	NA	796;1253;2271	3	1253	lincDivg	n.1.1	ENSGALG00000008953	AASS	756	NA	unclassified	NA	NA	NA	NA	NA
1	22867946	22895501	+	ENSGALG00000008953	ENSGALT00000047184;ENSGALT00000014559	ensembl	v94	pcg	protein_coding	AASS	aminoadipate-semialdehyde synthase	AASS	AASS	AASS	AASS	AASS	NA	Aass	aminoadipate-semialdehyde synthase	aminoadipate-semialdehyde synthase	NA	NA	NA	one2one	one2one	ENSG00000008311	ENSMUSG00000029695	NA	NA	NA	NA	23;23.5;24	60;119;1052	95;607;4032	2986;3306;3626	2	3306	NA	unclassified	NA	NA	NA	lincConv	n.1.1	ENSGALG00000040114	PTPRZ1	5713	NA	NA
1	22897075	22897847	-	INRAGALG00000100568	INRAGALT00000100692	INRA	2018	lnc	lincRNA	INRAGALG00000100568	NA	NA	NA	NA	NA	NA	NA	NA	NA	NA	NA	NA	NA	NA	NA	NA	NA	NA	NA	NA	NA	1;1;1	773;773;773	NA	773;773;773	1	773	lincConv	1.1.1	ENSGALG00000008953	AASS	1574	NA	unclassified	NA	NA	NA	NA	NA
1	22899208	22901332	+	INRAGALG00000000378	INRAGALT00000000658	INRA	2018	lnc	antisense	INRAGALG00000000378	NA	NA	NA	NA	NA	NA	NA	NA	NA	NA	NA	NA	NA	NA	NA	NA	NA	NA	NA	NA	NA	1;1;1	2125;2125;2125	NA	2125;2125;2125	1	2125	lncgASexOvlp	1.1.1	ENSGALG00000040114	PTPRZ1	0	NA	unclassified	NA	NA	NA	NA	NA
1	22901214	23034777	-	ENSGALG00000040114	ENSGALT00000070516;ENSGALT00000051426;ENSGALT00000071557	ensembl	v94	pcg	protein_coding	PTPRZ1	protein tyrosine phosphatase, receptor type Z1	PTPRZ1	NA	PTPRZ1	PTPRZ1	PTPRZ1	NA	Ptprz1	protein tyrosine phosphatase, receptor type Z1	protein tyrosine phosphatase, receptor type Z1	NA	NA	NA	one2one	one2one	ENSG00000106278	ENSMUSG00000068748	NA	NA	NA	NA	29;30;31	21;135.5;3559	169;1222;37893	5519;7232;7253	3	7232	NA	unclassified	NA	NA	NA	lincConv	n.1.1	ENSGALG00000008953	AASS	5713	NA	NA
1	22910929	22913707	+	NONGGAG007026	NONGGAT012163;NONGGAT012164	NONCODE	v5	lnc	antisense	NONGGAG007026	NA	NA	NA	NA	NA	NA	NA	NA	NA	NA	NA	NA	NA	NA	NA	NA	NA	NA	NA	NA	NA	2;2;2	30;672.5;1307	1408;1408;1408	1337;1341;1345	2	1341	lncgASexNest	n.1.1	ENSGALG00000040114	PTPRZ1	0	NA	unclassified	NA	NA	NA	lincSSdw;lincSSdw	ENSGALG00000026138;ENSGALG00000026138
1	23005916	23006024	+	ENSGALG00000026138	ENSGALT00000042759	ensembl	v94	mir	miRNA	ENSGALG00000026138	NA	NA	NA	NA	NA	NA	NA	NA	NA	NA	NA	NA	NA	NA	NA	NA	NA	NA	NA	NA	NA	1;1;1	109;109;109	NA	109;109;109	1	109	NA	unclassified	NA	NA	NA	NA	unclassified	NA	NA	NA	NA	NA
1	23126920	23144104	-	107052638	XR_001465248	NCBI	v103	lnc	lncRNA_NCBI	107052638	NA	NA	NA	NA	NA	NA	NA	NA	NA	NA	NA	NA	NA	NA	NA	NA	NA	NA	NA	NA	NA	2;2;2	269;2080.5;3892	13028;13028;13028	4161;4161;4161	1	4161	lincDivg	1.1.1	ENSGALG00000008975	FAM3C	66093	NA	unclassified	NA	NA	NA	NA	NA
1	23133039	23133272	-	ENSGALG00000025193	ENSGALT00000042106	ensembl	v94	mis	misc_RNA	RF00100	_XtoMany#_XtoMany	RF00100	NA	NA	NA	NA	NA	NA	NA	NA	NA	_XtoMany#_XtoMany	_XtoMany#_XtoMany#_XtoMany#_XtoMany	one2many	one2many	ENSG00000251982_XtoMany#ENSG00000252396_XtoMany	ENSMUSG00000088686_XtoMany#ENSMUSG00000088747_XtoMany#ENSMUSG00000088797_XtoMany#ENSMUSG00000089446_XtoMany	RN7SKP43_XtoMany#RN7SKP195_XtoMany	NA_XtoMany#NA_XtoMany#NA_XtoMany#NA_XtoMany	NA_XtoMany#NA_XtoMany	NA_XtoMany#NA_XtoMany#NA_XtoMany#NA_XtoMany	1;1;1	234;234;234	NA	234;234;234	1	234	NA	unclassified	NA	NA	NA	NA	unclassified	NA	NA	NA	NA	NA
1	23210197	23238757	+	ENSGALG00000008975	ENSGALT00000014601	ensembl	v94	pcg	protein_coding	FAM3C	family with sequence similarity 3 member C	FAM3C	NA	FAM3C	FAM3C	FAM3C	NA	Fam3c	family with sequence similarity 3, member C	family with sequence similarity 3 member C	NA	NA	NA	one2one	one2one	ENSG00000196937	ENSMUSG00000029672	NA	NA	NA	NA	10;10;10	30;95;1030	191;1377;13308	1787;1787;1787	1	1787	NA	unclassified	NA	NA	NA	lincConv	1.1.1	ENSGALG00000028069	WNT16	7433	NA	NA
1	23239833	23242173	-	INRAGALG00000000379	INRAGALT00000000659	INRA	2018	lnc	lincRNA	INRAGALG00000000379	NA	NA	NA	NA	NA	NA	NA	NA	NA	NA	NA	NA	NA	NA	NA	NA	NA	NA	NA	NA	NA	1;1;1	2341;2341;2341	NA	2341;2341;2341	1	2341	lincConv	1.1.1	ENSGALG00000008975	FAM3C	1076	NA	unclassified	NA	NA	NA	NA	NA
1	23245794	23257336	-	NONGGAG007412	NONGGAT012604	NONCODE	v5	lnc	lincRNA	NONGGAG007412	NA	NA	NA	NA	NA	NA	NA	NA	NA	NA	NA	NA	NA	NA	NA	NA	NA	NA	NA	NA	NA	2;2;2	71;105.5;140	11336;11336;11336	211;211;211	1	211	lncgSSinCont	1.1.1	ENSGALG00000028069	WNT16	0	NA	unclassified	NA	NA	NA	NA	NA
1	23246190	23256408	-	ENSGALG00000028069	ENSGALT00000043022;ENSGALT00000058460	ensembl	v94	pcg	protein_coding	WNT16	Wnt family member 16	WNT16	WNT16	WNT16	WNT16	WNT16	NA	Wnt16	Wnt family member 16	Wnt family member 16	NA	NA	NA	one2one	one2one	ENSG00000002745	ENSMUSG00000029671	NA	NA	NA	NA	3;3.5;4	89;287;772	90;1680;7023	1083;1303.5;1524	2	1303.5	NA	unclassified	NA	NA	NA	lincConv	n.1.1	ENSGALG00000008975	FAM3C	7433	NA	NA
1	23274409	23341146	-	ENSGALG00000032262	ENSGALT00000074254	ensembl	v94	pcg	protein_coding	CPED1_XtoMany	cadherin like and PC-esterase domain containing 1_XtoMany	NA	NA	NA	NA	NA	NA	NA	NA	NA	NA	cadherin like and PC-esterase domain containing 1_XtoMany	cadherin-like and PC-esterase domain containing 1_XtoMany	one2many	one2many	ENSG00000106034_XtoMany	ENSMUSG00000062980_XtoMany	CPED1_XtoMany	NA	CPED1_XtoMany	Cped1_XtoMany	9;9;9	88;147;272	213;3691.5;43302	1482;1482;1482	1	1482	NA	unclassified	NA	NA	NA	lincSSdw	1.1.1	ENSGALG00000009002	CPED1	1685	NA	NA
1	23342831	23412785	-	ENSGALG00000009002	ENSGALT00000014649	ensembl	v94	pcg	protein_coding	CPED1	cadherin-like and PC-esterase domain containing 1	NA	NA	CPED1	NA	NA	NA	NA	cadherin-like and PC-esterase domain containing 1	NA	NA	cadherin like and PC-esterase domain containing 1_XtoMany	cadherin-like and PC-esterase domain containing 1_XtoMany	one2many	one2many	ENSG00000106034_XtoMany	ENSMUSG00000062980_XtoMany	CPED1_XtoMany	NA	CPED1_XtoMany	Cped1_XtoMany	14;14;14	60;125;468	106;2059;18984	2016;2016;2016	1	2016	NA	unclassified	NA	NA	NA	lincSSup	1.1.1	ENSGALG00000032262	CPED1_XtoMany	1685	NA	NA
1	23377361	23377424	-	ENSGALG00000025216	ENSGALT00000042129	ensembl	v94	mir	miRNA	MIR1645	microRNA 1645	gga-mir-1645	NA	MIR1645	NA	NA	NA	NA	microRNA 1645	NA	NA	NA	NA	NA	NA	NA	NA	NA	NA	NA	NA	1;1;1	64;64;64	NA	64;64;64	1	64	NA	unclassified	NA	NA	NA	NA	unclassified	NA	NA	NA	NA	NA
1	23422938	23423557	-	INRAGALG00000000380	INRAGALT00000000660	INRA	2018	lnc	lincRNA	INRAGALG00000000380	NA	NA	NA	NA	NA	NA	NA	NA	NA	NA	NA	NA	NA	NA	NA	NA	NA	NA	NA	NA	NA	1;1;1	620;620;620	NA	620;620;620	1	620	lincSSdw	1.1.1	ENSGALG00000009023	ING3	3770	NA	unclassified	NA	NA	NA	lincSSdw	ENSGALG00000025216
1	23427327	23445706	-	ENSGALG00000009023	ENSGALT00000014681	ensembl	v94	pcg	protein_coding	ING3	inhibitor of growth family member 3	ING3	NA	ING3	ING3	ING3	NA	Ing3	inhibitor of growth family member 3	inhibitor of growth family member 3	NA	NA	NA	one2one	one2one	ENSG00000071243	ENSMUSG00000029670	NA	NA	NA	NA	12;12;12	39;110.5;886	163;1122;4035	2133;2133;2133	1	2133	NA	unclassified	NA	NA	NA	NA	unclassified	NA	NA	NA	NA	NA
1	23445914	23449871	+	INRAGALG00000000381	INRAGALT00000000661	INRA	2018	lnc	lincRNA	INRAGALG00000000381	NA	NA	NA	NA	NA	NA	NA	NA	NA	NA	NA	NA	NA	NA	NA	NA	NA	NA	NA	NA	NA	1;1;1	3958;3958;3958	NA	3958;3958;3958	1	3958	lincDivg	1.1.1	ENSGALG00000009023	ING3	208	NA	unclassified	NA	NA	NA	NA	NA
1	23467910	23513135	+	ENSGALG00000009029	ENSGALT00000049170;ENSGALT00000014690	ensembl	v94	pcg	protein_coding	TSPAN12	tetraspanin 12	TSPAN12	NA	TSPAN12	TSPAN12	TSPAN12	NA	Tspan12	tetraspanin 12	tetraspanin 12	NA	NA	NA	one2one	one2one	ENSG00000106025	ENSMUSG00000029669	NA	NA	NA	NA	7;7.5;8	75;136;1603	400;4309;15874	1837;2109.5;2382	2	2109.5	NA	unclassified	NA	NA	NA	lincConv	n.1.1	ENSGALG00000043515	KCND2	8341	NA	NA
1	23515280	23517138	+	INRAGALG00000000382	INRAGALT00000000662	INRA	2018	lnc	lincRNA	INRAGALG00000000382	NA	NA	NA	NA	NA	NA	NA	NA	NA	NA	NA	NA	NA	NA	NA	NA	NA	NA	NA	NA	NA	1;1;1	1859;1859;1859	NA	1859;1859;1859	1	1859	lincSSdw	1.1.1	ENSGALG00000009029	TSPAN12	2145	NA	unclassified	NA	NA	NA	NA	NA
1	23520351	23554193	+	NONGGAG007027	NONGGAT012165	NONCODE	v5	lnc	antisense	NONGGAG007027	NA	NA	NA	NA	NA	NA	NA	NA	NA	NA	NA	NA	NA	NA	NA	NA	NA	NA	NA	NA	NA	3;3;3	19;593;1650	297;15794.5;31292	2262;2262;2262	1	2262	lncgASinCont	1.1.1	ENSGALG00000043515	KCND2	0	NA	unclassified	NA	NA	NA	NA	NA
1	23521476	23537732	-	ENSGALG00000043515	ENSGALT00000051419;ENSGALT00000066523	ensembl	v94	pcg	protein_coding	KCND2	potassium voltage-gated channel subfamily D member 2	KCND2	NA	KCND2	NA	NA	NA	NA	potassium voltage-gated channel subfamily D member 2	NA	NA	NA	NA	NA	NA	NA	NA	NA	NA	NA	NA	5;5;5	28;170;248	888;2213.5;8653	738;760.5;783	2	760.5	NA	unclassified	NA	NA	NA	lincConv	n.1.1	ENSGALG00000009029	TSPAN12	8341	NA	NA
1	23767410	23771656	-	NONGGAG007414	NONGGAT012606	NONCODE	v5	lnc	sense_intronic	NONGGAG007414	NA	NA	NA	NA	NA	NA	NA	NA	NA	NA	NA	NA	NA	NA	NA	NA	NA	NA	NA	NA	NA	2;2;2	97;240.5;384	3770;3770;3770	481;481;481	1	481	lincSSdw	1.1.1	ENSGALG00000009066	KCND2	12095	NA	unclassified	NA	NA	NA	NA	NA
1	23783751	23786181	-	ENSGALG00000009066	ENSGALT00000014754	ensembl	v94	pcg	protein_coding	KCND2	potassium voltage-gated channel subfamily D member 2	KCND2	KCND2	NA	KCND2	KCND2	NA	Kcnd2	NA	potassium voltage-gated channel subfamily D member 2	NA	NA	NA	one2one	one2one	ENSG00000184408	ENSMUSG00000060882	NA	NA	NA	NA	2;2;2	146;695.5;1245	1044;1044;1044	1391;1391;1391	1	1391	NA	unclassified	NA	NA	NA	NA	unclassified	NA	NA	NA	NA	NA
1	23785455	23823986	+	ENSGALG00000036488	ENSGALT00000082046;ENSGALT00000055899	ensembl	v94	lnc	lincRNA	ENSGALG00000036488	NA	NA	NA	NA	NA	NA	NA	NA	NA	NA	NA	NA	NA	NA	NA	NA	NA	NA	NA	NA	NA	4;5;6	63;137.5;1194	2718;8615;20381	1475;1737.5;2000	2	1737.5	lncgASinOvlp	n.1.1	ENSGALG00000009066	KCND2	0	NA	unclassified	NA	NA	NA	NA	NA
1	23927064	23927730	+	ENSGALG00000032302	ENSGALT00000051280	ensembl	v94	lnc	lincRNA	ENSGALG00000032302	NA	NA	NA	NA	NA	NA	NA	NA	NA	NA	NA	NA	NA	NA	NA	NA	NA	NA	NA	NA	NA	2;2;2	97;208;319	255;255;255	416;416;416	1	416	unclassified	unclassified	NA	NA	NA	NA	unclassified	NA	NA	NA	NA	NA
1	24116755	24125670	-	ALDBGALG0000000586	ALDBGALT0000000840	ALDB	v1	lnc	lincRNA	ALDBGALG0000000586	NA	NA	NA	NA	NA	NA	NA	NA	NA	NA	NA	NA	NA	NA	NA	NA	NA	NA	NA	NA	NA	2;2;2	200;200.5;201	8519;8519;8519	401;401;401	1	401	unclassified	unclassified	NA	NA	NA	NA	unclassified	NA	NA	NA	NA	NA
1	24288278	24290329	+	NONGGAG007028	NONGGAT012166	NONCODE	v5	lnc	lincRNA	NONGGAG007028	NA	NA	NA	NA	NA	NA	NA	NA	NA	NA	NA	NA	NA	NA	NA	NA	NA	NA	NA	NA	NA	2;2;2	96;139;182	1778;1778;1778	278;278;278	1	278	lincSSup	1.1.1	ENSGALG00000009104	ANKRD26	4211	NA	unclassified	NA	NA	NA	NA	NA
1	24294540	24342686	+	ENSGALG00000009104	ENSGALT00000014827;ENSGALT00000066040;ENSGALT00000067573	ensembl	v94	pcg	protein_coding	ANKRD26	ankyrin repeat domain 26	ANKRD26	NA	ANKRD26	NA	NA	NA	NA	ankyrin repeat domain 26	NA	NA	ankyrin repeat domain 7_XtoMany#ankyrin repeat domain 26_XtoMany#ankyrin repeat domain 36_XtoMany#ankyrin repeat domain 30A_XtoMany#ankyrin repeat domain 30B like_XtoMany#POTE ankyrin domain family member D_XtoMany#coiled-coil domain containing 144A_XtoMany#ankyrin repeat domain 20 family member A4_XtoMany#ankyrin repeat domain 36C_XtoMany#ankyrin repeat domain 18A_XtoMany#ankyrin repeat domain 3…	ankyrin repeat domain 26_XtoMany#ankyrin repeat domain 36_XtoMany#RIKEN cDNA 4931423N10 gene_XtoMany#RIKEN cDNA 4930430A15 gene_XtoMany#ankyrin repeat domain 7_XtoMany#POTE ankyrin domain family, member G_XtoMany#predicted gene 15319_XtoMany#predicted gene, 21119_XtoMany#RIKEN cDNA 4930467E23 gene_XtoMany#predicted gene 7697_XtoMany#predicted gene 9495_XtoMany#_XtoMany#POTE ankyrin domain family,…	one2many	one2many	ENSG00000106013_XtoMany#ENSG00000107890_XtoMany#ENSG00000135976_XtoMany#ENSG00000148513_XtoMany#ENSG00000163046_XtoMany#ENSG00000166351_XtoMany#ENSG00000170160_XtoMany#ENSG00000172014_XtoMany#ENSG00000174501_XtoMany#ENSG00000180071_XtoMany#ENSG00000180777_XtoMany#ENSG00000181626_XtoMany#ENSG00000183148_XtoMany#ENSG00000183206_XtoMany#ENSG00000187537_XtoMany#ENSG00000188219_XtoMany#ENSG00000188877…	ENSMUSG00000007827_XtoMany#ENSMUSG00000020481_XtoMany#ENSMUSG00000026774_XtoMany#ENSMUSG00000027157_XtoMany#ENSMUSG00000029517_XtoMany#ENSMUSG00000063932_XtoMany#ENSMUSG00000074449_XtoMany#ENSMUSG00000095294_XtoMany#ENSMUSG00000096265_XtoMany#ENSMUSG00000106824_XtoMany#ENSMUSG00000107280_XtoMany#ENSMUSG00000109344_XtoMany#ENSMUSG00000110333_XtoMany#ENSMUSG00000110591_XtoMany	ANKRD7_XtoMany#ANKRD26_XtoMany#ANKRD36_XtoMany#ANKRD30A_XtoMany#ANKRD30BL_XtoMany#POTED_XtoMany#CCDC144A_XtoMany#ANKRD20A4_XtoMany#ANKRD36C_XtoMany#ANKRD18A_XtoMany#ANKRD30B_XtoMany#ANKRD62_XtoMany#ANKRD20A2_XtoMany#POTEC_XtoMany#POTEG_XtoMany#POTEE_XtoMany#POTEA_XtoMany#POTEF_XtoMany#POTEI_XtoMany#ANKRD36B_XtoMany#POTEH_XtoMany#POTEM_XtoMany#POTEJ_XtoMany#ANKRD20A8P_XtoMany#POTEB2_XtoMany#ANKRD1…	NA_XtoMany#NA_XtoMany#NA_XtoMany#NA_XtoMany#NA_XtoMany#NA_XtoMany#NA_XtoMany#NA_XtoMany#NA_XtoMany#NA_XtoMany#NA_XtoMany#NA_XtoMany#NA_XtoMany#NA_XtoMany	ANKRD7_XtoMany#ANKRD26_XtoMany#ANKRD36_XtoMany#ANKRD30A_XtoMany#ANKRD30BL_XtoMany#POTED_XtoMany#CCDC144A_XtoMany#ANKRD20A4_XtoMany#ANKRD36C_XtoMany#ANKRD18A_XtoMany#ANKRD30B_XtoMany#ANKRD62_XtoMany#ANKRD20A2_XtoMany#POTEC_XtoMany#POTEG_XtoMany#POTEE_XtoMany#POTEA_XtoMany#POTEF_XtoMany#POTEI_XtoMany#ANKRD36B_XtoMany#POTEH_XtoMany#POTEM_XtoMany#POTEJ_XtoMany#NA_XtoMany#POTEB2_XtoMany#ANKRD18B_XtoMa…	Ankrd26_XtoMany#Ankrd36_XtoMany#4931423N10Rik_XtoMany#4930430A15Rik_XtoMany#Ankrd7_XtoMany#Poteg_XtoMany#Gm15319_XtoMany#Gm21119_XtoMany#4930467E23Rik_XtoMany#Gm7697_XtoMany#Gm9495_XtoMany#NA_XtoMany#Poteg_XtoMany#9530057J20Rik_XtoMany	38;38;39	29;138;1333	84;871.5;4415	6099;6522;8865	3	6522	NA	unclassified	NA	NA	NA	lincConv	n.1.1	ENSGALG00000009110	LSM8	6238	NA	NA
1	24348924	24354638	-	ENSGALG00000009110	ENSGALT00000014836	ensembl	v94	pcg	protein_coding	LSM8	LSM8 homolog, U6 small nuclear RNA associated	LSM8	NA	LSM8	LSM8	LSM8	NA	Lsm8	LSM8 homolog, U6 small nuclear RNA associated	LSM8 homolog, U6 small nuclear RNA associated	NA	NA	NA	one2one	one2one	ENSG00000128534	ENSMUSG00000044155	NA	NA	NA	NA	4;4;4	41;169;261	978;1601;2508	640;640;640	1	640	NA	unclassified	NA	NA	NA	lincConv	1.1.1	ENSGALG00000009104	ANKRD26	6238	NA	NA
1	24360011	24366621	+	NONGGAG000101	NONGGAT000167;NONGGAT000168;NONGGAT000169	NONCODE	v5	lnc	lincRNA	NONGGAG000101	NA	NA	NA	NA	NA	NA	NA	NA	NA	NA	NA	NA	NA	NA	NA	NA	NA	NA	NA	NA	NA	2;2;2	47;596;916	2262;2290;5680	935;1192;1220	3	1192	lincDivg	n.1.1	ENSGALG00000009110	LSM8	5373	NA	unclassified	NA	NA	NA	NA	NA
1	24392515	24425638	+	ENSGALG00000035009	ENSGALT00000063002	ensembl	v94	lnc	lincRNA	ENSGALG00000035009	NA	NA	NA	NA	NA	NA	NA	NA	NA	NA	NA	NA	NA	NA	NA	NA	NA	NA	NA	NA	NA	3;3;3	138;239;427	11670;16164;20658	804;804;804	1	804	lincDivg	1.1.1	ENSGALG00000009110	LSM8	37877	NA	unclassified	NA	NA	NA	NA	NA
1	24400830	24403158	-	ALDBGALG0000000587	ALDBGALT0000000841;ALDBGALT0000000842	ALDB	v1	lnc	lincRNA	ALDBGALG0000000587	NA	NA	NA	NA	NA	NA	NA	NA	NA	NA	NA	NA	NA	NA	NA	NA	NA	NA	NA	NA	NA	2;2;2	213;971.5;1148	370;380;390	1361;1652;1943	2	1652	lincSSup	n.1.1	ENSGALG00000009110	LSM8	46192	NA	unclassified	NA	NA	NA	NA	NA
1	24474948	24550085	+	ENSGALG00000009134	ENSGALT00000014876	ensembl	v94	pcg	protein_coding	CTTNBP2	cortactin binding protein 2	CTTNBP2	NA	CTTNBP2	CTTNBP2	CTTNBP2	NA	Cttnbp2	cortactin binding protein 2	cortactin binding protein 2	NA	NA	NA	one2one	one2one	ENSG00000077063	ENSMUSG00000000416	NA	NA	NA	NA	23;23;23	61;153;1663	87;1685.5;20168	5207;5207;5207	1	5207	NA	unclassified	NA	NA	NA	lincConv	1.1.1	ENSGALG00000032986	CFTR	4428	NA	NA
1	24554513	24638605	-	ENSGALG00000032986	ENSGALT00000046985;ENSGALT00000047691;ENSGALT00000054667	ensembl	v94	pcg	protein_coding	CFTR	cystic fibrosis transmembrane conductance regulator	CFTR	NA	CFTR	CFTR	CFTR	NA	Cftr	cystic fibrosis transmembrane conductance regulator	cystic fibrosis transmembrane conductance regulator	NA	NA	NA	one2one	one2one	ENSG00000001626	ENSMUSG00000041301	NA	NA	NA	NA	26;26;27	38;129;735	379;1764;12657	4875;4899;4986	3	4899	NA	unclassified	NA	NA	NA	lincConv	n.1.1	ENSGALG00000009134	CTTNBP2	4428	NA	NA
1	24597550	24598526	+	NONGGAG000102	NONGGAT000170	NONCODE	v5	lnc	antisense	NONGGAG000102	NA	NA	NA	NA	NA	NA	NA	NA	NA	NA	NA	NA	NA	NA	NA	NA	NA	NA	NA	NA	NA	2;2;2	28;174;320	633;633;633	348;348;348	1	348	lncgASinNest	1.1.1	ENSGALG00000032986	CFTR	0	NA	unclassified	NA	NA	NA	NA	NA
1	24646811	24650357	-	NONGGAG000103	NONGGAT000171;NONGGAT000172	NONCODE	v5	lnc	lincRNA	NONGGAG000103	NA	NA	NA	NA	NA	NA	NA	NA	NA	NA	NA	NA	NA	NA	NA	NA	NA	NA	NA	NA	NA	2;3.5;5	62;152;724	268;798;1326	553;728;903	2	728	lincDivg	n.1.1	ENSGALG00000034574	ASZ1	7921	NA	unclassified	NA	NA	NA	NA	NA
1	24656769	24658171	-	NONGGAG000104	NONGGAT000173	NONCODE	v5	lnc	lincRNA	NONGGAG000104	NA	NA	NA	NA	NA	NA	NA	NA	NA	NA	NA	NA	NA	NA	NA	NA	NA	NA	NA	NA	NA	2;2;2	76;317.5;559	772;772;772	635;635;635	1	635	lincDivg	1.1.1	ENSGALG00000034574	ASZ1	107	NA	unclassified	NA	NA	NA	NA	NA
1	24658278	24693248	+	ENSGALG00000034574	ENSGALT00000063798	ensembl	v94	pcg	protein_coding	ASZ1	ankyrin repeat, SAM and basic leucine zipper domain containing 1	ASZ1	NA	ASZ1	ASZ1	ASZ1	NA	Asz1	ankyrin repeat, SAM and basic leucine zipper domain containing 1	ankyrin repeat, SAM and basic leucine zipper domain containing 1	NA	NA	NA	one2one	one2one	ENSG00000154438	ENSMUSG00000010796	NA	NA	NA	NA	13;13;13	57;112;147	283;2878.5;5543	1413;1413;1413	1	1413	NA	unclassified	NA	NA	NA	lincSSup	1.1.1	ENSGALG00000030173	WNT2	5849	NA	NA
1	24699097	24712426	+	ENSGALG00000030173	ENSGALT00000063992;ENSGALT00000069908	ensembl	v94	pcg	protein_coding	WNT2	Wnt family member 2	WNT2	WNT2	WNT2	WNT2	WNT2	NA	Wnt2	Wnt family member 2	Wnt family member 2	NA	NA	NA	one2one	one2one	ENSG00000105989	ENSMUSG00000010797	NA	NA	NA	NA	2;3.5;5	133;230;278	751;1647;7880	363;805;1247	2	805	NA	unclassified	NA	NA	NA	lincSSdw_n.n.n	n.n.n	ENSGALG00000034574	ASZ1	5849	NA	NA
1	24704906	24707776	-	NONGGAG000105	NONGGAT000174	NONCODE	v5	lnc	lincRNA	NONGGAG000105	NA	NA	NA	NA	NA	NA	NA	NA	NA	NA	NA	NA	NA	NA	NA	NA	NA	NA	NA	NA	NA	2;2;2	307;749.5;1192	1376;1376;1376	1499;1499;1499	1	1499	lncgASinNest	1.1.1	ENSGALG00000030173	WNT2	0	NA	unclassified	NA	NA	NA	NA	NA
1	24716503	24853831	-	ENSGALG00000037206	ENSGALT00000055784;ENSGALT00000084844;ENSGALT00000074764;ENSGALT00000051113	ensembl	v94	pcg	protein_coding	ST7	suppression of tumorigenicity 7	ST7	NA	ST7	ST7	ST7	NA	St7	suppression of tumorigenicity 7	suppression of tumorigenicity 7	NA	NA	NA	one2one	one2one	ENSG00000004866	ENSMUSG00000029534	NA	NA	NA	NA	13;15;15	1;109;323	560;2827;78551	1515;1772.5;1929	4	1772.5	NA	unclassified	NA	NA	NA	lincConv	n.1.1	ENSGALG00000030173	WNT2	4077	NA	NA
1	24736018	24736155	-	ENSGALG00000028180	ENSGALT00000042641	ensembl	v94	mis	misc_RNA	RF02184		RF02184	NA	NA	NA	NA	NA	NA	NA		NA	NA	NA	one2one	one2one	ENSG00000278526	ENSMUSG00000098570	NA	NA	NA	NA	1;1;1	138;138;138	NA	138;138;138	1	138	NA	unclassified	NA	NA	NA	NA	unclassified	NA	NA	NA	NA	NA
1	24854612	24855994	+	ALDBGALG0000000066	ALDBGALT0000000100	ALDB	v1	lnc	lincRNA	ALDBGALG0000000066	NA	NA	NA	NA	NA	NA	NA	NA	NA	NA	NA	NA	NA	NA	NA	NA	NA	NA	NA	NA	NA	2;2;2	146;335;524	717;717;717	670;670;670	1	670	lincDivg	1.1.1	ENSGALG00000037206	ST7	781	NA	unclassified	NA	NA	NA	NA	NA
1	24855475	24856054	-	NONGGAG000107	NONGGAT000176	NONCODE	v5	lnc	lincRNA	NONGGAG000107	NA	NA	NA	NA	NA	NA	NA	NA	NA	NA	NA	NA	NA	NA	NA	NA	NA	NA	NA	NA	NA	2;2;2	37;184;331	216;216;216	368;368;368	1	368	lincSSup	1.1.1	ENSGALG00000037206	ST7	1644	NA	unclassified	NA	NA	NA	NA	NA
1	24865850	24895638	-	ENSGALG00000043437	ENSGALT00000053621;ENSGALT00000086469;ENSGALT00000072096	ensembl	v94	pcg	protein_coding	CAPZA2	capping actin protein of muscle Z-line subunit alpha 2	CAPZA2	NA	CAPZA2	CAPZA2	CAPZA2	NA	Capza2	capping actin protein of muscle Z-line alpha subunit 2	capping actin protein of muscle Z-line subunit alpha 2	NA	NA	NA	one2one	one2one	ENSG00000198898	ENSMUSG00000015733	NA	NA	NA	NA	10;10;11	24;66;2118	16;1187;14599	882;1623;2910	3	1623	NA	unclassified	NA	NA	NA	NA	unclassified	NA	NA	NA	NA	NA
1	24914210	24914392	-	INRAGALG00000000386	INRAGALT00000000666	INRA	2018	mis	misc_RNA	INRAGALG00000000386	NA	NA	NA	NA	NA	NA	NA	NA	NA	NA	NA	NA	NA	NA	NA	NA	NA	NA	NA	NA	NA	1;1;1	183;183;183	NA	183;183;183	1	183	NA	unclassified	NA	NA	NA	NA	unclassified	NA	NA	NA	NA	NA
1	24918557	25006337	-	ENSGALG00000036883	ENSGALT00000051026	ensembl	v94	pcg	protein_coding	MET	MET proto-oncogene, receptor tyrosine kinase	MET	NA	MET	MET	MET	NA	Met	MET proto-oncogene, receptor tyrosine kinase	MET proto-oncogene, receptor tyrosine kinase	NA	NA	NA	one2one	one2one	ENSG00000105976	ENSMUSG00000009376	NA	NA	NA	NA	21;21;21	81;157;2354	162;2002;18791	6413;6413;6413	1	6413	NA	unclassified	NA	NA	NA	NA	unclassified	NA	NA	NA	NA	NA
1	25004627	25016368	+	INRAGALG00000000387	INRAGALT00000000667;INRAGALT00000000669	INRA	2018	lnc	antisense;lincRNA	INRAGALG00000000387	NA	NA	NA	NA	NA	NA	NA	NA	NA	NA	NA	NA	NA	NA	NA	NA	NA	NA	NA	NA	NA	3;3;3	54;282;618	2436;3170;7398	618;900;1182	2	900	lncgASin	n.n.1	ENSGALG00000036883	MET	0	NA	unclassified	NA	NA	NA	NA	NA
1	25006534	25007704	+	INRAGALG00000000388	INRAGALT00000000668	INRA	2018	lnc	lincRNA	INRAGALG00000000388	NA	NA	NA	NA	NA	NA	NA	NA	NA	NA	NA	NA	NA	NA	NA	NA	NA	NA	NA	NA	NA	1;1;1	1171;1171;1171	NA	1171;1171;1171	1	1171	lincDivg	1.1.1	ENSGALG00000036883	MET	197	NA	unclassified	NA	NA	NA	NA	NA
1	25024110	25052605	-	INRAGALG00000000389	INRAGALT00000000670;INRAGALT00000000671;INRAGALT00000000672;INRAGALT00000000673;INRAGALT00000000674;INRAGALT00000000675	INRA	2018	lnc	lincRNA	INRAGALG00000000389	NA	NA	NA	NA	NA	NA	NA	NA	NA	NA	NA	NA	NA	NA	NA	NA	NA	NA	NA	NA	NA	1;3;4	25;1999.5;20357	NA	2969;11095;20357	6	11095	lincSSdw_n.n.n	n.n.n	ENSGALG00000043287	CAV1	7961	NA	unclassified	NA	NA	NA	NA	NA
1	25034446	25044466	+	INRAGALG00000000390	INRAGALT00000000676;INRAGALT00000000677;INRAGALT00000000678;INRAGALT00000000679;INRAGALT00000000680;INRAGALT00000000681;INRAGALT00000000682;INRAGALT00000000683;INRAGALT00000000684;INRAGALT00000000685;INRAGALT00000000686;INRAGALT00000000687;INRAGALT00000000688;INRAGALT00000000689;INRAGALT00000000690;INRAGALT00000000691;INRAGALT00000000692;INRAGALT00000000693;INRAGALT00000000694	INRA	2018	lnc	lincRNA	INRAGALG00000000390	NA	NA	NA	NA	NA	NA	NA	NA	NA	NA	NA	NA	NA	NA	NA	NA	NA	NA	NA	NA	NA	2;3;5	18;128;1727	850;1903;8240	1600;1940;2408	19	1940	lincConv	n.1.1	ENSGALG00000043287	CAV1	16100	NA	unclassified	NA	NA	NA	NA	NA
1	25046344	25047730	-	INRAGALG00000000391	INRAGALT00000000695	INRA	2018	pcg	protein_coding	INRAGALG00000000391	NA	NA	NA	NA	NA	NA	NA	NA	NA	NA	NA	NA	NA	NA	NA	NA	NA	NA	NA	NA	NA	1;1;1	1387;1387;1387	NA	1387;1387;1387	1	1387	NA	unclassified	NA	NA	NA	NA	unclassified	NA	NA	NA	NA	NA
1	25047851	25049041	-	INRAGALG00000000392	INRAGALT00000000696	INRA	2018	pcg	protein_coding	INRAGALG00000000392	NA	NA	NA	NA	NA	NA	NA	NA	NA	NA	NA	NA	NA	NA	NA	NA	NA	NA	NA	NA	NA	1;1;1	1191;1191;1191	NA	1191;1191;1191	1	1191	NA	unclassified	NA	NA	NA	NA	unclassified	NA	NA	NA	NA	NA
1	25050630	25052514	-	INRAGALG00000000394	INRAGALT00000000698	INRA	2018	lnc	lincRNA	INRAGALG00000000394	NA	NA	NA	NA	NA	NA	NA	NA	NA	NA	NA	NA	NA	NA	NA	NA	NA	NA	NA	NA	NA	1;1;1	1885;1885;1885	NA	1885;1885;1885	1	1885	lincSSdw	1.1.1	ENSGALG00000043287	CAV1	8052	NA	unclassified	NA	NA	NA	NA	NA
1	25057341	25058945	+	INRAGALG00000000395	INRAGALT00000000699	INRA	2018	lnc	lincRNA	INRAGALG00000000395	NA	NA	NA	NA	NA	NA	NA	NA	NA	NA	NA	NA	NA	NA	NA	NA	NA	NA	NA	NA	NA	1;1;1	1605;1605;1605	NA	1605;1605;1605	1	1605	lincConv	1.1.1	ENSGALG00000043287	CAV1	1621	NA	unclassified	NA	NA	NA	NA	NA
1	25060566	25074918	-	ENSGALG00000043287	ENSGALT00000049033	ensembl	v94	pcg	protein_coding	CAV1	caveolin 1	CAV1	NA	CAV1	CAV1	CAV1	NA	Cav1	caveolin 1	caveolin 1	NA	NA	NA	one2one	one2one	ENSG00000105974	ENSMUSG00000007655	NA	NA	NA	NA	3;3;3	95;165;342	590;6879.5;13169	602;602;602	1	602	NA	unclassified	NA	NA	NA	lincSSdw	1.1.1	ENSGALG00000033295	CAV2	4126	NA	NA
1	25079044	25090122	-	ENSGALG00000033295	ENSGALT00000082770;ENSGALT00000090248	ensembl	v94	pcg	protein_coding	CAV2	caveolin 2	CAV2	NA	CAV2	CAV2	CAV2	NA	Cav2	caveolin 2	caveolin 2	NA	NA	NA	one2one	one2one	ENSG00000105971	ENSMUSG00000000058	NA	NA	NA	NA	2;2.5;3	188;278;4161	83;6419;6419	1380;2982.5;4585	2	2982.5	NA	unclassified	NA	NA	NA	lincSSup	n.1.1	ENSGALG00000043287	CAV1	4126	NA	NA
1	25091422	25154552	+	INRAGALG00000000396	INRAGALT00000000700;INRAGALT00000000701;INRAGALT00000000702;INRAGALT00000000703;INRAGALT00000000704;INRAGALT00000000705;INRAGALT00000000706;INRAGALT00000000707;INRAGALT00000000708;INRAGALT00000000709;INRAGALT00000000710;INRAGALT00000000711;INRAGALT00000000712;INRAGALT00000000713;INRAGALT00000000717;INRAGALT00000000721;INRAGALT00000000722;INRAGALT00000000723	INRA	2018	lnc	lincRNA	INRAGALG00000000396	NA	NA	NA	NA	NA	NA	NA	NA	NA	NA	NA	NA	NA	NA	NA	NA	NA	NA	NA	NA	NA	1;3.5;5	28;122.5;7319	NA	2051;6910.5;8050	18	6910.5	lincDivg_n.n.n	n.n.n	ENSGALG00000033295	CAV2	1300	NA	unclassified	NA	NA	NA	NA	NA
1	25120052	25161214	-	INRAGALG00000000397	INRAGALT00000000714;INRAGALT00000000715;INRAGALT00000000716;INRAGALT00000000718;INRAGALT00000000719;INRAGALT00000000720	INRA	2018	lnc	lincRNA	INRAGALG00000000397	NA	NA	NA	NA	NA	NA	NA	NA	NA	NA	NA	NA	NA	NA	NA	NA	NA	NA	NA	NA	NA	2;3;4	69;581;3874	123;2915;22371	3099;3835.5;4445	6	3835.5	lincSSdw_n.n.n	n.n.n	ENSGALG00000031934	TES	13999	NA	unclassified	NA	NA	NA	NA	NA
1	25170436	25172472	+	INRAGALG00000000399	INRAGALT00000000725	INRA	2018	lnc	lincRNA	INRAGALG00000000399	NA	NA	NA	NA	NA	NA	NA	NA	NA	NA	NA	NA	NA	NA	NA	NA	NA	NA	NA	NA	NA	1;1;1	2037;2037;2037	NA	2037;2037;2037	1	2037	lincConv	1.1.1	ENSGALG00000031934	TES	2741	NA	unclassified	NA	NA	NA	NA	NA
1	25175213	25201500	-	ENSGALG00000031934	ENSGALT00000061781;ENSGALT00000069750	ensembl	v94	pcg	protein_coding	TES	testin LIM domain protein	TES	NA	TES	TES	TES	NA	NA	testin LIM domain protein	testin LIM domain protein	NA	NA	testis derived transcript_XtoMany#predicted gene 4907_XtoMany#_XtoMany	one2one	one2many	ENSG00000135269	ENSMUSG00000029552_XtoMany#ENSMUSG00000068113_XtoMany#ENSMUSG00000090102_XtoMany	NA	NA_XtoMany#NA_XtoMany#NA_XtoMany	NA	Tes_XtoMany#Gm4907_XtoMany#NA_XtoMany	7;7.5;8	86;216;1504	535;1171;12124	1550;2163.5;2777	2	2163.5	NA	unclassified	NA	NA	NA	NA	unclassified	NA	NA	NA	NA	NA
1	25229087	25235542	-	INRAGALG00000000401	INRAGALT00000000727	INRA	2018	lnc	lincRNA	INRAGALG00000000401	NA	NA	NA	NA	NA	NA	NA	NA	NA	NA	NA	NA	NA	NA	NA	NA	NA	NA	NA	NA	NA	2;2;2	160;1299;2438	3862;3862;3862	2598;2598;2598	1	2598	lincSSup	1.1.1	ENSGALG00000031934	TES	27587	NA	unclassified	NA	NA	NA	NA	NA
1	25263332	25318347	-	107052645	XR_001465261	NCBI	v103	lnc	lncRNA_NCBI	107052645	NA	NA	NA	NA	NA	NA	NA	NA	NA	NA	NA	NA	NA	NA	NA	NA	NA	NA	NA	NA	NA	2;2;2	151;497.5;844	54025;54025;54025	995;995;995	1	995	lncgASexOvlp	1.1.1	ENSGALG00000040557	TFEC	0	NA	unclassified	NA	NA	NA	NA	NA
1	25289169	25351175	+	ENSGALG00000040557	ENSGALT00000068913	ensembl	v94	pcg	protein_coding	TFEC	transcription factor EC	TFEC	NA	TFEC	TFEC	TFEC	NA	Tfec	transcription factor EC	transcription factor EC	NA	NA	NA	one2one	one2one	ENSG00000105967	ENSMUSG00000029553	NA	NA	NA	NA	9;9;9	5;99;623	5;3112.5;28929	1453;1453;1453	1	1453	NA	unclassified	NA	NA	NA	NA	unclassified	NA	NA	NA	NA	NA
1	25413945	25570813	-	ENSGALG00000038090	ENSGALT00000062478;ENSGALT00000065133	ensembl	v94	lnc	lincRNA	ENSGALG00000038090	NA	NA	NA	NA	NA	NA	NA	NA	NA	NA	NA	NA	NA	NA	NA	NA	NA	NA	NA	NA	NA	4;4.5;5	44;100;801	2603;16033;52070	868;938;1008	2	938	lincConv	n.1.1	ENSGALG00000040557	TFEC	62770	NA	unclassified	NA	NA	NA	NA	NA
1	25427226	25429356	+	NONGGAG007030	NONGGAT012168	NONCODE	v5	lnc	lincRNA	NONGGAG007030	NA	NA	NA	NA	NA	NA	NA	NA	NA	NA	NA	NA	NA	NA	NA	NA	NA	NA	NA	NA	NA	2;2;2	148;296;444	1543;1543;1543	592;592;592	1	592	lincSSdw	1.1.1	ENSGALG00000040557	TFEC	76051	NA	unclassified	NA	NA	NA	NA	NA
1	25433516	25435026	+	NONGGAG007031	NONGGAT012169	NONCODE	v5	lnc	lincRNA	NONGGAG007031	NA	NA	NA	NA	NA	NA	NA	NA	NA	NA	NA	NA	NA	NA	NA	NA	NA	NA	NA	NA	NA	2;2;2	382;402.5;423	710;710;710	805;805;805	1	805	lincSSdw	1.1.1	ENSGALG00000040557	TFEC	82341	NA	unclassified	NA	NA	NA	NA	NA
1	25656541	25658310	+	INRAGALG00000000403	INRAGALT00000000729	INRA	2018	lnc	lincRNA	INRAGALG00000000403	NA	NA	NA	NA	NA	NA	NA	NA	NA	NA	NA	NA	NA	NA	NA	NA	NA	NA	NA	NA	NA	1;1;1	1770;1770;1770	NA	1770;1770;1770	1	1770	unclassified	unclassified	NA	NA	NA	NA	unclassified	NA	NA	NA	NA	NA
1	25659072	25661223	+	INRAGALG00000000404	INRAGALT00000000730	INRA	2018	lnc	lincRNA	INRAGALG00000000404	NA	NA	NA	NA	NA	NA	NA	NA	NA	NA	NA	NA	NA	NA	NA	NA	NA	NA	NA	NA	NA	2;2;2	728;1020.5;1313	115;115;115	2041;2041;2041	1	2041	unclassified	unclassified	NA	NA	NA	NA	unclassified	NA	NA	NA	NA	NA
1	25751614	25753427	-	INRAGALG00000000405	INRAGALT00000000731	INRA	2018	lnc	lincRNA	INRAGALG00000000405	NA	NA	NA	NA	NA	NA	NA	NA	NA	NA	NA	NA	NA	NA	NA	NA	NA	NA	NA	NA	NA	1;1;1	1814;1814;1814	NA	1814;1814;1814	1	1814	lincSSdw	1.1.1	ENSGALG00000026838	MDFIC	14664	NA	unclassified	NA	NA	NA	NA	NA
1	25768091	25813067	-	ENSGALG00000026838	ENSGALT00000042994	ensembl	v94	pcg	protein_coding	MDFIC	MyoD family inhibitor domain containing	MDFIC	MDFIC	MDFIC	MDFIC	MDFIC	NA	Mdfic	MyoD family inhibitor domain containing	MyoD family inhibitor domain containing	NA	NA	NA	one2one	one2one	ENSG00000135272	ENSMUSG00000041390	NA	NA	NA	NA	4;4;4	132;200.5;270	9998;12060;22128	803;803;803	1	803	NA	unclassified	NA	NA	NA	NA	unclassified	NA	NA	NA	NA	NA
1	25813753	25814553	-	INRAGALG00000000406	INRAGALT00000000732	INRA	2018	lnc	lincRNA	INRAGALG00000000406	NA	NA	NA	NA	NA	NA	NA	NA	NA	NA	NA	NA	NA	NA	NA	NA	NA	NA	NA	NA	NA	2;2;2	28;106;184	593;593;593	212;212;212	1	212	lincSSup	1.1.1	ENSGALG00000026838	MDFIC	686	NA	unclassified	NA	NA	NA	NA	NA
1	25816449	25832620	-	INRAGALG00000000407	INRAGALT00000000733;INRAGALT00000000734;INRAGALT00000000735	INRA	2018	lnc	lincRNA	INRAGALG00000000407	NA	NA	NA	NA	NA	NA	NA	NA	NA	NA	NA	NA	NA	NA	NA	NA	NA	NA	NA	NA	NA	2;3;4	110;187;7718	492;1219;14436	680;5214;7828	3	5214	lincSSup	n.1.1	ENSGALG00000026838	MDFIC	3382	NA	unclassified	NA	NA	NA	NA	NA
1	25903368	25905914	-	INRAGALG00000100569	INRAGALT00000100693	INRA	2018	lnc	lincRNA	INRAGALG00000100569	NA	NA	NA	NA	NA	NA	NA	NA	NA	NA	NA	NA	NA	NA	NA	NA	NA	NA	NA	NA	NA	1;1;1	2547;2547;2547	NA	2547;2547;2547	1	2547	lincSSdw	1.1.1	ENSGALG00000009424	FOXP2	2936	NA	unclassified	NA	NA	NA	NA	NA
1	25908850	26098946	-	ENSGALG00000009424	ENSGALT00000015345	ensembl	v94	pcg	protein_coding	FOXP2	forkhead box P2	FOXP2	FOXP2	FOXP2	FOXP2	FOXP2	NA	Foxp2	forkhead box P2	forkhead box P2	NA	NA	NA	one2one	one2one	ENSG00000128573	ENSMUSG00000029563	NA	NA	NA	NA	16;16;16	70;130;1473	143;2195;65862	3814;3814;3814	1	3814	NA	unclassified	NA	NA	NA	NA	unclassified	NA	NA	NA	NA	NA
1	25992634	25997122	+	NONGGAG000108	NONGGAT000177;NONGGAT000178;NONGGAT000179	NONCODE	v5	lnc	antisense	NONGGAG000108	NA	NA	NA	NA	NA	NA	NA	NA	NA	NA	NA	NA	NA	NA	NA	NA	NA	NA	NA	NA	NA	3;3;3	30;104;357	114;124;4003	358;402;707	3	402	lncgASinNest	n.1.1	ENSGALG00000009424	FOXP2	0	NA	unclassified	NA	NA	NA	NA	NA
1	26140816	26143838	-	INRAGALG00000000409	INRAGALT00000000737	INRA	2018	lnc	lincRNA	INRAGALG00000000409	NA	NA	NA	NA	NA	NA	NA	NA	NA	NA	NA	NA	NA	NA	NA	NA	NA	NA	NA	NA	NA	1;1;1	3023;3023;3023	NA	3023;3023;3023	1	3023	lincSSup	1.1.1	ENSGALG00000009424	FOXP2	41870	NA	unclassified	NA	NA	NA	NA	NA
1	26178466	26319798	-	ENSGALG00000029796	ENSGALT00000064327	ensembl	v94	lnc	lincRNA	ENSGALG00000029796	NA	NA	NA	NA	NA	NA	NA	NA	NA	NA	NA	NA	NA	NA	NA	NA	NA	NA	NA	NA	NA	5;5;5	50;83;826	7048;33662;65803	1174;1174;1174	1	1174	lincDivg	1.1.1	ENSGALG00000009435	PPP1R3A	42188	NA	unclassified	NA	NA	NA	NA	NA
1	26217099	26229949	+	NONGGAG007032	NONGGAT012170	NONCODE	v5	lnc	lincRNA	NONGGAG007032	NA	NA	NA	NA	NA	NA	NA	NA	NA	NA	NA	NA	NA	NA	NA	NA	NA	NA	NA	NA	NA	10;10;10	13;104.5;352	111;721;3063	1328;1328;1328	1	1328	unclassified	unclassified	NA	NA	NA	NA	unclassified	NA	NA	NA	NA	NA
1	26239322	26240520	+	NONGGAG000110	NONGGAT000181	NONCODE	v5	lnc	lincRNA	NONGGAG000110	NA	NA	NA	NA	NA	NA	NA	NA	NA	NA	NA	NA	NA	NA	NA	NA	NA	NA	NA	NA	NA	2;2;2	90;209;328	785;785;785	418;418;418	1	418	unclassified	unclassified	NA	NA	NA	NA	unclassified	NA	NA	NA	NA	NA
1	26339180	26341985	+	INRAGALG00000000410	INRAGALT00000000738;INRAGALT00000000739;INRAGALT00000000740	INRA	2018	lnc	lincRNA;misc_RNA	INRAGALG00000000410	NA	NA	NA	NA	NA	NA	NA	NA	NA	NA	NA	NA	NA	NA	NA	NA	NA	NA	NA	NA	NA	2;2;3	19;200;2522	88;158;1429	1292;2541;2722	3	2541	lincSSup	n.1.1	ENSGALG00000009435	PPP1R3A	20001	NA	unclassified	NA	NA	NA	NA	NA
1	26361986	26387951	+	ENSGALG00000009435	ENSGALT00000015362;ENSGALT00000088518;ENSGALT00000088828	ensembl	v94	pcg	protein_coding	PPP1R3A	protein phosphatase 1 regulatory subunit 3A	PPP1R3A	PPP1R3A	PPP1R3A	PPP1R3A	PPP1R3A	NA	Ppp1r3a	protein phosphatase 1 regulatory subunit 3A	protein phosphatase 1 regulatory subunit 3A	NA	NA	NA	one2one	one2one	ENSG00000154415	ENSMUSG00000042717	NA	NA	NA	NA	5;6;6	45;264;2025	55;1236;20137	3204;3210;3279	3	3210	NA	unclassified	NA	NA	NA	NA	unclassified	NA	NA	NA	NA	NA
1	26411809	26413553	+	ALDBGALG0000000069	ALDBGALT0000000103	ALDB	v1	lnc	lincRNA	ALDBGALG0000000069	NA	NA	NA	NA	NA	NA	NA	NA	NA	NA	NA	NA	NA	NA	NA	NA	NA	NA	NA	NA	NA	2;2;2	488;610;732	529;529;529	1220;1220;1220	1	1220	lincSSdw	1.1.1	ENSGALG00000009435	PPP1R3A	23858	NA	unclassified	NA	NA	NA	NA	NA
1	26474538	26475266	+	ALDBGALG0000000070	ALDBGALT0000000104	ALDB	v1	lnc	lincRNA	ALDBGALG0000000070	NA	NA	NA	NA	NA	NA	NA	NA	NA	NA	NA	NA	NA	NA	NA	NA	NA	NA	NA	NA	NA	2;2;2	172;289;406	155;155;155	578;578;578	1	578	lincSSdw	1.1.1	ENSGALG00000009435	PPP1R3A	86587	NA	unclassified	NA	NA	NA	NA	NA
1	26622531	26633855	-	ALDBGALG0000000588	ALDBGALT0000000843	ALDB	v1	lnc	lincRNA	ALDBGALG0000000588	NA	NA	NA	NA	NA	NA	NA	NA	NA	NA	NA	NA	NA	NA	NA	NA	NA	NA	NA	NA	NA	2;2;2	257;1810.5;3364	7708;7708;7708	3621;3621;3621	1	3621	lincDivg	1.1.1	ENSGALG00000009439	GPR85	44619	NA	unclassified	NA	NA	NA	NA	NA
1	26633767	26659208	+	INRAGALG00000000413	INRAGALT00000000743;INRAGALT00000000744;INRAGALT00000000745	INRA	2018	lnc	misc_RNA;lincRNA	INRAGALG00000000413	NA	NA	NA	NA	NA	NA	NA	NA	NA	NA	NA	NA	NA	NA	NA	NA	NA	NA	NA	NA	NA	2;2;2	13;728.5;2749	643;808;24158	1288;2838;2931	3	2838	lincSSup	n.1.1	ENSGALG00000009439	GPR85	19266	NA	unclassified	NA	NA	NA	NA	NA
1	26666905	26667789	-	NONGGAG000112	NONGGAT000185	NONCODE	v5	lnc	lincRNA	NONGGAG000112	NA	NA	NA	NA	NA	NA	NA	NA	NA	NA	NA	NA	NA	NA	NA	NA	NA	NA	NA	NA	NA	2;2;2	65;174;283	541;541;541	348;348;348	1	348	lincDivg	1.1.1	ENSGALG00000009439	GPR85	10685	NA	unclassified	NA	NA	NA	NA	NA
1	26678474	26679586	+	ENSGALG00000009439	ENSGALT00000015369	ensembl	v94	pcg	protein_coding	GPR85	G protein-coupled receptor 85	GPR85	GPR85	GPR85	GPR85	GPR85	NA	Gpr85	G protein-coupled receptor 85	G protein-coupled receptor 85	NA	NA	NA	one2one	one2one	ENSG00000164604	ENSMUSG00000048216	NA	NA	NA	NA	1;1;1	1113;1113;1113	NA	1113;1113;1113	1	1113	NA	unclassified	NA	NA	NA	NA	unclassified	NA	NA	NA	NA	NA
1	26685385	26701979	+	ALDBGALG0000000072	ALDBGALT0000000106	ALDB	v1	lnc	lincRNA	ALDBGALG0000000072	NA	NA	NA	NA	NA	NA	NA	NA	NA	NA	NA	NA	NA	NA	NA	NA	NA	NA	NA	NA	NA	2;2;2	468;1981;3494	12637;12637;12637	3962;3962;3962	1	3962	lincSSdw	1.1.1	ENSGALG00000009439	GPR85	5799	NA	unclassified	NA	NA	NA	NA	NA
1	26713966	26719968	+	107052654	XR_001465278	NCBI	v103	lnc	lncRNA_NCBI	107052654	NA	NA	NA	NA	NA	NA	NA	NA	NA	NA	NA	NA	NA	NA	NA	NA	NA	NA	NA	NA	NA	2;2;2	278;2072;3866	1863;1863;1863	4144;4144;4144	1	4144	lincSSdw	1.1.1	ENSGALG00000009439	GPR85	34380	NA	unclassified	NA	NA	NA	lincSSdw	ENSGALG00000025332
1	26725637	26725715	+	ENSGALG00000025332	ENSGALT00000042245	ensembl	v94	mir	miRNA	MIR1695	microRNA 1695	gga-mir-1695	NA	MIR1695	NA	NA	NA	NA	microRNA 1695	NA	NA	NA	NA	NA	NA	NA	NA	NA	NA	NA	NA	1;1;1	79;79;79	NA	79;79;79	1	79	NA	unclassified	NA	NA	NA	NA	unclassified	NA	NA	NA	NA	NA
1	26732413	26736985	-	ALDBGALG0000000589	ALDBGALT0000000844	ALDB	v1	lnc	lincRNA	ALDBGALG0000000589	NA	NA	NA	NA	NA	NA	NA	NA	NA	NA	NA	NA	NA	NA	NA	NA	NA	NA	NA	NA	NA	2;2;2	165;1085;2005	2407;2407;2407	2170;2170;2170	1	2170	lincDivg	1.1.1	ENSGALG00000009440	BMT2	31492	NA	unclassified	NA	NA	NA	lincConv	ENSGALG00000025332
1	26756162	26762866	+	107052656	XR_001465283	NCBI	v103	lnc	lncRNA_NCBI	107052656	NA	NA	NA	NA	NA	NA	NA	NA	NA	NA	NA	NA	NA	NA	NA	NA	NA	NA	NA	NA	NA	2;2;2	1317;2398;3479	1913;1913;1913	4796;4796;4796	1	4796	lincSSup	1.1.1	ENSGALG00000009440	BMT2	5611	NA	unclassified	NA	NA	NA	NA	NA
1	26768477	26802391	+	ENSGALG00000009440	ENSGALT00000038899	ensembl	v94	pcg	protein_coding	BMT2	base methyltransferase of 25S rRNA 2 homolog	BMT2	NA	BMT2	BMT2	BMT2	NA	Bmt2	base methyltransferase of 25S rRNA 2 homolog	base methyltransferase of 25S rRNA 2 homolog	NA	NA	NA	one2one	one2one	ENSG00000164603	ENSMUSG00000042742	NA	NA	NA	NA	5;5;5	115;174;3278	3688;7161;11974	3947;3947;3947	1	3947	NA	unclassified	NA	NA	NA	lncgSSexOvlp	1.1.1	ENSGALG00000009443	TMEM168	0	NA	NA
1	26780685	26827520	+	ENSGALG00000009443	ENSGALT00000015373;ENSGALT00000066631	ensembl	v94	pcg	protein_coding	TMEM168	transmembrane protein 168	NA	NA	TMEM168	NA	NA	NA	NA	transmembrane protein 168	NA	NA	transmembrane protein 168_XtoMany	transmembrane protein 168_XtoMany	one2many	one2many	ENSG00000146802_XtoMany	ENSMUSG00000029569_XtoMany	TMEM168_XtoMany	NA	TMEM168_XtoMany	Tmem168_XtoMany	5;5.5;6	142;275;1268	964;4053;17974	2550;2648.5;2747	2	2648.5	NA	unclassified	NA	NA	NA	lncgSSex	n.n.1	ENSGALG00000009440	BMT2	0	NA	NA
1	26802094	26804690	-	107052664	XR_001465289	NCBI	v103	lnc	lncRNA_NCBI	107052664	NA	NA	NA	NA	NA	NA	NA	NA	NA	NA	NA	NA	NA	NA	NA	NA	NA	NA	NA	NA	NA	2;2;2	88;1129.5;2171	342;342;342	2259;2259;2259	1	2259	lncgASexOvlp	1.1.1	ENSGALG00000009440	BMT2	0	NA	unclassified	NA	NA	NA	NA	NA
1	26853783	26863464	-	ALDBGALG0000000590	ALDBGALT0000000845;ALDBGALT0000000846	ALDB	v1	lnc	lincRNA	ALDBGALG0000000590	NA	NA	NA	NA	NA	NA	NA	NA	NA	NA	NA	NA	NA	NA	NA	NA	NA	NA	NA	NA	NA	3;3.5;4	117;194;1304	151;2130;6599	620;1310.5;2001	2	1310.5	lincConv	n.1.1	ENSGALG00000009443	TMEM168	26263	NA	unclassified	NA	NA	NA	NA	NA
1	26877029	26903822	-	ENSGALG00000033415	ENSGALT00000078446	ensembl	v94	lnc	lincRNA	ENSGALG00000033415	NA	NA	NA	NA	NA	NA	NA	NA	NA	NA	NA	NA	NA	NA	NA	NA	NA	NA	NA	NA	NA	4;4;4	52;121;344	1050;1073;24045	638;638;638	1	638	lincSSdw	1.1.1	ENSGALG00000009446	LSMEM1	4910	NA	unclassified	NA	NA	NA	NA	NA
1	26889950	26890810	+	ALDBGALG0000000073	ALDBGALT0000000107	ALDB	v1	lnc	lincRNA	ALDBGALG0000000073	NA	NA	NA	NA	NA	NA	NA	NA	NA	NA	NA	NA	NA	NA	NA	NA	NA	NA	NA	NA	NA	2;2;2	37;382.5;728	100;100;100	765;765;765	1	765	lincConv	1.1.1	ENSGALG00000009446	LSMEM1	17922	NA	unclassified	NA	NA	NA	NA	NA
1	26908732	26912859	-	ENSGALG00000009446	ENSGALT00000030698	ensembl	v94	pcg	protein_coding	LSMEM1	leucine rich single-pass membrane protein 1	LSMEM1	LSMEM1	LSMEM1	LSMEM1	LSMEM1	NA	Lsmem1	leucine rich single-pass membrane protein 1	leucine rich single-pass membrane protein 1	NA	NA	NA	one2one	one2one	ENSG00000181016	ENSMUSG00000071342	NA	NA	NA	NA	3;3;3	127;141;209	1802;1829.5;1857	477;477;477	1	477	NA	unclassified	NA	NA	NA	lincSSdw	1.1.1	ENSGALG00000009448	IFRD1	4250	NA	NA
1	26917109	26927702	-	ENSGALG00000009448	ENSGALT00000015379	ensembl	v94	pcg	protein_coding	IFRD1	interferon related developmental regulator 1	IFRD1	NA	IFRD1	IFRD1	IFRD1	NA	Ifrd1	interferon related developmental regulator 1	interferon related developmental regulator 1	NA	NA	NA	one2one	one2one	ENSG00000006652	ENSMUSG00000001627	NA	NA	NA	NA	12;12;12	51;127;701	101;681;1628	2180;2180;2180	1	2180	NA	unclassified	NA	NA	NA	lincSSup	1.1.1	ENSGALG00000009446	LSMEM1	4250	NA	NA
1	26927898	26939003	+	INRAGALG00000000416	INRAGALT00000000748;INRAGALT00000000749;INRAGALT00000000750;INRAGALT00000000751;INRAGALT00000000752;INRAGALT00000000753;INRAGALT00000000754;INRAGALT00000000755;INRAGALT00000000756;INRAGALT00000000757;INRAGALT00000000758;INRAGALT00000000759;INRAGALT00000000761;INRAGALT00000000762;INRAGALT00000000763;INRAGALT00000000764;INRAGALT00000000765;INRAGALT00000000766;INRAGALT00000000767	INRA	2018	lnc	lincRNA	INRAGALG00000000416	NA	NA	NA	NA	NA	NA	NA	NA	NA	NA	NA	NA	NA	NA	NA	NA	NA	NA	NA	NA	NA	1;3;4	60;469.5;2690	NA	998;3191;4237	19	3191	lincDivg	n.1.1	ENSGALG00000009448	IFRD1	196	NA	unclassified	NA	NA	NA	NA	NA
1	26928156	26951775	-	INRAGALG00000000417	INRAGALT00000000760	INRA	2018	lnc	lincRNA	INRAGALG00000000417	NA	NA	NA	NA	NA	NA	NA	NA	NA	NA	NA	NA	NA	NA	NA	NA	NA	NA	NA	NA	NA	2;2;2	156;432.5;709	22759;22759;22759	865;865;865	1	865	lincSSup	1.1.1	ENSGALG00000009448	IFRD1	454	NA	unclassified	NA	NA	NA	NA	NA
1	26959171	26967854	+	INRAGALG00000000418	INRAGALT00000000768	INRA	2018	lnc	lincRNA	INRAGALG00000000418	NA	NA	NA	NA	NA	NA	NA	NA	NA	NA	NA	NA	NA	NA	NA	NA	NA	NA	NA	NA	NA	3;3;3	55;84;5640	1196;1456.5;1717	5779;5779;5779	1	5779	lincConv	1.1.1	ENSGALG00000009454	ZNF277	587	NA	unclassified	NA	NA	NA	NA	NA
1	26968441	27022185	-	ENSGALG00000009454	ENSGALT00000015386	ensembl	v94	pcg	protein_coding	ZNF277	zinc finger protein 277	ZNF277	NA	ZNF277	ZNF277	ZNF277	NA	Zfp277	zinc finger protein 277	zinc finger protein 277	NA	NA	NA	one2one	one2one	ENSG00000198839	ENSMUSG00000055917	NA	NA	NA	NA	12;12;12	43;94.5;331	599;1965;20692	1498;1498;1498	1	1498	NA	unclassified	NA	NA	NA	NA	unclassified	NA	NA	NA	NA	NA
1	26990144	26991096	+	NONGGAG007033	NONGGAT012171	NONCODE	v5	lnc	antisense	NONGGAG007033	NA	NA	NA	NA	NA	NA	NA	NA	NA	NA	NA	NA	NA	NA	NA	NA	NA	NA	NA	NA	NA	2;2;2	64;178.5;293	600;600;600	357;357;357	1	357	lncgASinNest	1.1.1	ENSGALG00000009454	ZNF277	0	NA	unclassified	NA	NA	NA	NA	NA
1	27079398	27081915	-	NONGGAG007418	NONGGAT012611	NONCODE	v5	lnc	lincRNA	NONGGAG007418	NA	NA	NA	NA	NA	NA	NA	NA	NA	NA	NA	NA	NA	NA	NA	NA	NA	NA	NA	NA	NA	2;2;2	160;388;616	1746;1746;1746	776;776;776	1	776	lincSSup	1.1.1	ENSGALG00000009454	ZNF277	57213	NA	unclassified	NA	NA	NA	NA	NA
1	27109795	27111097	+	INRAGALG00000000421	INRAGALT00000000771	INRA	2018	lnc	lincRNA	INRAGALG00000000421	NA	NA	NA	NA	NA	NA	NA	NA	NA	NA	NA	NA	NA	NA	NA	NA	NA	NA	NA	NA	NA	1;1;1	1303;1303;1303	NA	1303;1303;1303	1	1303	lincSSup	1.1.1	ENSGALG00000009480	DOCK4	73690	NA	unclassified	NA	NA	NA	NA	NA
1	27122669	27123855	+	INRAGALG00000000422	INRAGALT00000000772	INRA	2018	lnc	lincRNA	INRAGALG00000000422	NA	NA	NA	NA	NA	NA	NA	NA	NA	NA	NA	NA	NA	NA	NA	NA	NA	NA	NA	NA	NA	2;2;2	374;580;786	31;31;31	1160;1160;1160	1	1160	lincSSup	1.1.1	ENSGALG00000009480	DOCK4	60932	NA	unclassified	NA	NA	NA	NA	NA
1	27184787	27262852	+	ENSGALG00000009480	ENSGALT00000038867	ensembl	v94	pcg	protein_coding	DOCK4	dedicator of cytokinesis 4	DOCK4	DOCK4	DOCK4	DOCK4	DOCK4	NA	Dock4	dedicator of cytokinesis 4	dedicator of cytokinesis 4	NA	NA	NA	one2one	one2one	ENSG00000128512	ENSMUSG00000035954	NA	NA	NA	NA	36;36;36	27;101;193	93;1456;8529	3975;3975;3975	1	3975	NA	unclassified	NA	NA	NA	NA	unclassified	NA	NA	NA	NA	NA
1	27276811	27280572	-	ALDBGALG0000000592	ALDBGALT0000000848	ALDB	v1	lnc	lincRNA	ALDBGALG0000000592	NA	NA	NA	NA	NA	NA	NA	NA	NA	NA	NA	NA	NA	NA	NA	NA	NA	NA	NA	NA	NA	3;3;3	125;662;1675	102;654;1206	2462;2462;2462	1	2462	lincConv	1.1.1	ENSGALG00000009480	DOCK4	13959	NA	unclassified	NA	NA	NA	NA	NA
1	27299899	27307305	+	ENSGALG00000009485	ENSGALT00000038864	ensembl	v94	pcg	protein_coding	IMMP2L_XtoMany	inner mitochondrial membrane peptidase subunit 2_XtoMany	NA	NA	NA	NA	NA	NA	NA	NA	NA	NA	inner mitochondrial membrane peptidase subunit 2_XtoMany	IMP2 inner mitochondrial membrane peptidase-like (S. cerevisiae)_XtoMany	one2many	one2many	ENSG00000184903_XtoMany	ENSMUSG00000056899_XtoMany	IMMP2L_XtoMany	NA	IMMP2L_XtoMany	Immp2l_XtoMany	3;3;3	100;104;135	701;3538;6375	339;339;339	1	339	NA	unclassified	NA	NA	NA	NA	unclassified	NA	NA	NA	NA	NA
1	27344386	27345417	+	INRAGALG00000100083	INRAGALT00000100113	INRA	2018	lnc	lincRNA	INRAGALG00000100083	NA	NA	NA	NA	NA	NA	NA	NA	NA	NA	NA	NA	NA	NA	NA	NA	NA	NA	NA	NA	NA	1;1;1	1032;1032;1032	NA	1032;1032;1032	1	1032	lincSSdw	1.1.1	ENSGALG00000009485	IMMP2L_XtoMany	37081	NA	unclassified	NA	NA	NA	NA	NA
1	27396313	27398169	+	INRAGALG00000100084	INRAGALT00000100114	INRA	2018	lnc	lincRNA	INRAGALG00000100084	NA	NA	NA	NA	NA	NA	NA	NA	NA	NA	NA	NA	NA	NA	NA	NA	NA	NA	NA	NA	NA	1;1;1	1857;1857;1857	NA	1857;1857;1857	1	1857	lincSSdw	1.1.1	ENSGALG00000009485	IMMP2L_XtoMany	89008	NA	unclassified	NA	NA	NA	NA	NA
1	27398701	27399629	+	INRAGALG00000100085	INRAGALT00000100115	INRA	2018	lnc	lincRNA	INRAGALG00000100085	NA	NA	NA	NA	NA	NA	NA	NA	NA	NA	NA	NA	NA	NA	NA	NA	NA	NA	NA	NA	NA	1;1;1	929;929;929	NA	929;929;929	1	929	lincConv	1.1.1	ENSGALG00000009488	LRRN3	90339	NA	unclassified	NA	NA	NA	NA	NA
1	27400595	27402937	+	INRAGALG00000000426	INRAGALT00000000777	INRA	2018	lnc	lincRNA	INRAGALG00000000426	NA	NA	NA	NA	NA	NA	NA	NA	NA	NA	NA	NA	NA	NA	NA	NA	NA	NA	NA	NA	NA	1;1;1	2343;2343;2343	NA	2343;2343;2343	1	2343	lincConv	1.1.1	ENSGALG00000009488	LRRN3	87031	NA	unclassified	NA	NA	NA	NA	NA
1	27415443	27417668	-	NONGGAG007419	NONGGAT012612	NONCODE	v5	lnc	antisense	NONGGAG007419	NA	NA	NA	NA	NA	NA	NA	NA	NA	NA	NA	NA	NA	NA	NA	NA	NA	NA	NA	NA	NA	2;2;2	48;118.5;189	1993;1993;1993	237;237;237	1	237	lincSSdw	1.1.1	ENSGALG00000009488	LRRN3	72300	NA	unclassified	NA	NA	NA	NA	NA
1	27424393	27425364	-	NONGGAG007420	NONGGAT012613	NONCODE	v5	lnc	antisense	NONGGAG007420	NA	NA	NA	NA	NA	NA	NA	NA	NA	NA	NA	NA	NA	NA	NA	NA	NA	NA	NA	NA	NA	3;3;3	50;92;217	97;310.5;524	359;359;359	1	359	lincSSdw	1.1.1	ENSGALG00000009488	LRRN3	64604	NA	unclassified	NA	NA	NA	NA	NA
1	27436205	27438485	-	NONGGAG007421	NONGGAT012614	NONCODE	v5	lnc	antisense	NONGGAG007421	NA	NA	NA	NA	NA	NA	NA	NA	NA	NA	NA	NA	NA	NA	NA	NA	NA	NA	NA	NA	NA	2;2;2	34;985;1936	315;315;315	1970;1970;1970	1	1970	lincSSdw	1.1.1	ENSGALG00000009488	LRRN3	51483	NA	unclassified	NA	NA	NA	NA	NA
1	27474299	27475349	+	INRAGALG00000100087	INRAGALT00000100117	INRA	2018	lnc	lincRNA	INRAGALG00000100087	NA	NA	NA	NA	NA	NA	NA	NA	NA	NA	NA	NA	NA	NA	NA	NA	NA	NA	NA	NA	NA	1;1;1	1051;1051;1051	NA	1051;1051;1051	1	1051	lincConv	1.1.1	ENSGALG00000009488	LRRN3	14619	NA	unclassified	NA	NA	NA	NA	NA
1	27481562	27483278	+	INRAGALG00000100088	INRAGALT00000100118	INRA	2018	lnc	lincRNA	INRAGALG00000100088	NA	NA	NA	NA	NA	NA	NA	NA	NA	NA	NA	NA	NA	NA	NA	NA	NA	NA	NA	NA	NA	1;1;1	1717;1717;1717	NA	1717;1717;1717	1	1717	lincConv	1.1.1	ENSGALG00000009488	LRRN3	6690	NA	unclassified	NA	NA	NA	NA	NA
1	27483424	27485539	+	INRAGALG00000100089	INRAGALT00000100119	INRA	2018	lnc	lincRNA	INRAGALG00000100089	NA	NA	NA	NA	NA	NA	NA	NA	NA	NA	NA	NA	NA	NA	NA	NA	NA	NA	NA	NA	NA	1;1;1	2116;2116;2116	NA	2116;2116;2116	1	2116	lincConv	1.1.1	ENSGALG00000009488	LRRN3	4429	NA	unclassified	NA	NA	NA	NA	NA
1	27489968	27492094	-	ENSGALG00000009488	ENSGALT00000015449	ensembl	v94	pcg	protein_coding	LRRN3	leucine rich repeat neuronal 3	LRRN3	LRRN3	LRRN3	LRRN3	LRRN3	NA	Lrrn3	leucine rich repeat neuronal 3	leucine rich repeat neuronal 3	NA	NA	NA	one2one	one2one	ENSG00000173114	ENSMUSG00000036295	NA	NA	NA	NA	1;1;1	2127;2127;2127	NA	2127;2127;2127	1	2127	NA	unclassified	NA	NA	NA	NA	unclassified	NA	NA	NA	NA	NA
1	27513504	27526725	-	NONGGAG007422	NONGGAT012615	NONCODE	v5	lnc	antisense	NONGGAG007422	NA	NA	NA	NA	NA	NA	NA	NA	NA	NA	NA	NA	NA	NA	NA	NA	NA	NA	NA	NA	NA	2;2;2	103;235;367	12756;12756;12756	470;470;470	1	470	lincSSup	1.1.1	ENSGALG00000009488	LRRN3	21410	NA	unclassified	NA	NA	NA	NA	NA
1	27516665	27518529	+	INRAGALG00000000429	INRAGALT00000000780	INRA	2018	lnc	lincRNA	INRAGALG00000000429	NA	NA	NA	NA	NA	NA	NA	NA	NA	NA	NA	NA	NA	NA	NA	NA	NA	NA	NA	NA	NA	1;1;1	1865;1865;1865	NA	1865;1865;1865	1	1865	lincDivg	1.1.1	ENSGALG00000009488	LRRN3	24571	NA	unclassified	NA	NA	NA	NA	NA
1	27601853	27750489	+	ENSGALG00000027876	ENSGALT00000044925	ensembl	v94	pcg	protein_coding	IMMP2L_XtoMany	inner mitochondrial membrane peptidase subunit 2_XtoMany	NA	NA	NA	NA	NA	NA	NA	NA	NA	NA	inner mitochondrial membrane peptidase subunit 2_XtoMany	IMP2 inner mitochondrial membrane peptidase-like (S. cerevisiae)_XtoMany	one2many	one2many	ENSG00000184903_XtoMany	ENSMUSG00000056899_XtoMany	IMMP2L_XtoMany	NA	IMMP2L_XtoMany	Immp2l_XtoMany	3;3;3	65;103;467	55371;74005;92639	635;635;635	1	635	NA	unclassified	NA	NA	NA	NA	unclassified	NA	NA	NA	NA	NA
1	27630806	27655335	-	NONGGAG007423	NONGGAT012616	NONCODE	v5	lnc	antisense	NONGGAG007423	NA	NA	NA	NA	NA	NA	NA	NA	NA	NA	NA	NA	NA	NA	NA	NA	NA	NA	NA	NA	NA	2;2;2	85;193.5;302	24147;24147;24147	387;387;387	1	387	lncgASinNest	1.1.1	ENSGALG00000027876	IMMP2L_XtoMany	0	NA	unclassified	NA	NA	NA	NA	NA
1	28011590	28013100	-	NONGGAG007424	NONGGAT012617	NONCODE	v5	lnc	lincRNA	NONGGAG007424	NA	NA	NA	NA	NA	NA	NA	NA	NA	NA	NA	NA	NA	NA	NA	NA	NA	NA	NA	NA	NA	2;2;2	193;210.5;228	1094;1094;1094	421;421;421	1	421	unclassified	unclassified	NA	NA	NA	NA	unclassified	NA	NA	NA	NA	NA
1	28047926	28048376	+	ENSGALG00000029421	ENSGALT00000056410	ensembl	v94	lnc	lincRNA	ENSGALG00000029421	NA	NA	NA	NA	NA	NA	NA	NA	NA	NA	NA	NA	NA	NA	NA	NA	NA	NA	NA	NA	NA	2;2;2	29;194.5;360	66;66;66	389;389;389	1	389	unclassified	unclassified	NA	NA	NA	NA	unclassified	NA	NA	NA	NA	NA
1	28100918	28103896	-	NONGGAG007425	NONGGAT012618	NONCODE	v5	lnc	lincRNA	NONGGAG007425	NA	NA	NA	NA	NA	NA	NA	NA	NA	NA	NA	NA	NA	NA	NA	NA	NA	NA	NA	NA	NA	4;4;4	55;82.5;498	424;533;1316	718;718;718	1	718	unclassified	unclassified	NA	NA	NA	NA	unclassified	NA	NA	NA	NA	NA
1	28133437	28138604	-	ALDBGALG0000000593	ALDBGALT0000000849	ALDB	v1	lnc	lincRNA	ALDBGALG0000000593	NA	NA	NA	NA	NA	NA	NA	NA	NA	NA	NA	NA	NA	NA	NA	NA	NA	NA	NA	NA	NA	3;3;3	81;100;127	584;2434;4284	308;308;308	1	308	unclassified	unclassified	NA	NA	NA	NA	unclassified	NA	NA	NA	lincSSup	ENSGALG00000028019
1	28144393	28144504	-	ENSGALG00000028019	ENSGALT00000045289	ensembl	v94	mir	miRNA	ENSGALG00000028019	NA	NA	NA	NA	NA	NA	NA	NA	NA	NA	NA	NA	NA	NA	NA	NA	NA	NA	NA	NA	NA	1;1;1	112;112;112	NA	112;112;112	1	112	NA	unclassified	NA	NA	NA	NA	unclassified	NA	NA	NA	NA	NA
1	28160676	28160762	+	ENSGALG00000042296	ENSGALT00000060064	ensembl	v94	mir	miRNA	ENSGALG00000042296	NA	NA	NA	NA	NA	NA	NA	NA	NA	NA	NA	NA	NA	NA	NA	NA	NA	NA	NA	NA	NA	1;1;1	87;87;87	NA	87;87;87	1	87	NA	unclassified	NA	NA	NA	NA	unclassified	NA	NA	NA	NA	NA
1	28165977	28167426	-	INRAGALG00000000430	INRAGALT00000000781	INRA	2018	lnc	lincRNA	INRAGALG00000000430	NA	NA	NA	NA	NA	NA	NA	NA	NA	NA	NA	NA	NA	NA	NA	NA	NA	NA	NA	NA	NA	1;1;1	1450;1450;1450	NA	1450;1450;1450	1	1450	unclassified	unclassified	NA	NA	NA	NA	unclassified	NA	NA	NA	lincConv	ENSGALG00000042296
1	28205662	28213962	+	NONGGAG000119	NONGGAT000194;NONGGAT000195;NONGGAT000196	NONCODE	v5	lnc	lincRNA	NONGGAG000119	NA	NA	NA	NA	NA	NA	NA	NA	NA	NA	NA	NA	NA	NA	NA	NA	NA	NA	NA	NA	NA	2;2;2	41;741.5;2015	3619;3688;5373	748;817;2932	3	817	unclassified	unclassified	NA	NA	NA	NA	unclassified	NA	NA	NA	NA	NA
1	28320188	28338585	+	ALDBGALG0000000074	ALDBGALT0000000108;ALDBGALT0000000109	ALDB	v1	lnc	lincRNA	ALDBGALG0000000074	NA	NA	NA	NA	NA	NA	NA	NA	NA	NA	NA	NA	NA	NA	NA	NA	NA	NA	NA	NA	NA	3;3.5;4	30;74;996	2760;5376;11895	1100;1147.5;1195	2	1147.5	lincConv	n.1.1	ENSGALG00000009492	DNAJB9	99693	NA	unclassified	NA	NA	NA	NA	NA
1	28438278	28446016	-	ENSGALG00000009492	ENSGALT00000044409	ensembl	v94	pcg	protein_coding	DNAJB9	DnaJ heat shock protein family (Hsp40) member B9	DNAJB9	NA	DNAJB9	DNAJB9	DNAJB9	NA	Dnajb9	DnaJ heat shock protein family (Hsp40) member B9	DnaJ heat shock protein family (Hsp40) member B9	NA	NA	NA	one2one	one2one	ENSG00000128590	ENSMUSG00000014905	NA	NA	NA	NA	3;3;3	53;228;2175	2083;2645.5;3208	2456;2456;2456	1	2456	NA	unclassified	NA	NA	NA	lincDivg	1.1.1	ENSGALG00000009494	THAP5	166	NA	NA
1	28446182	28454715	+	ENSGALG00000009494	ENSGALT00000015456;ENSGALT00000070829	ensembl	v94	pcg	protein_coding	THAP5	THAP domain containing 5	THAP5	NA	THAP5	THAP5	THAP5	NA	NA	THAP domain containing 5	THAP domain containing 5	NA	NA	NA	one2one	NA	ENSG00000177683	NA	NA	NA	NA	NA	3;4;5	59;190;1498	273;1449;3796	1547;1693;1839	2	1693	NA	unclassified	NA	NA	NA	lincDivg	n.1.1	ENSGALG00000009492	DNAJB9	166	NA	NA
1	28458259	28460376	+	INRAGALG00000000433	INRAGALT00000000784	INRA	2018	lnc	lincRNA	INRAGALG00000000433	NA	NA	NA	NA	NA	NA	NA	NA	NA	NA	NA	NA	NA	NA	NA	NA	NA	NA	NA	NA	NA	1;1;1	2118;2118;2118	NA	2118;2118;2118	1	2118	lincSSdw	1.1.1	ENSGALG00000009494	THAP5	3544	NA	unclassified	NA	NA	NA	NA	NA
1	28461896	28467455	-	INRAGALG00000000434	INRAGALT00000000785;INRAGALT00000000786;INRAGALT00000000787	INRA	2018	lnc	lincRNA	INRAGALG00000000434	NA	NA	NA	NA	NA	NA	NA	NA	NA	NA	NA	NA	NA	NA	NA	NA	NA	NA	NA	NA	NA	2;2;3	40;876;1246	199;1776.5;3004	994;1321;2122	3	1321	lincConv	n.1.1	ENSGALG00000009494	THAP5	7181	NA	unclassified	NA	NA	NA	NA	NA
1	28505731	28507926	-	ENSGALG00000009497	ENSGALT00000015460	ensembl	v94	pcg	protein_coding	AVPR2	arginine vasopressin receptor 2	AVPR2	NA	AVPR2	AVPR2	AVPR2	NA	Avpr2	arginine vasopressin receptor 2	arginine vasopressin receptor 2	NA	NA	NA	one2one	one2one	ENSG00000126895	ENSMUSG00000031390	NA	NA	NA	NA	2;2;2	200;556.5;913	1087;1087;1087	1113;1113;1113	1	1113	NA	unclassified	NA	NA	NA	NA	unclassified	NA	NA	NA	NA	NA
1	28527080	28561125	+	ENSGALG00000009505	ENSGALT00000015471;ENSGALT00000083775	ensembl	v94	pcg	protein_coding	PNPLA8	patatin like phospholipase domain containing 8	PNPLA8	NA	PNPLA8	PNPLA8	PNPLA8	NA	Pnpla8	patatin like phospholipase domain containing 8	patatin like phospholipase domain containing 8	NA	NA	NA	one2one	one2one	ENSG00000135241	ENSMUSG00000036257	NA	NA	NA	NA	5;7;9	58;183.5;1139	471;3011;14001	1670;2041;2412	2	2041	NA	unclassified	NA	NA	NA	NA	unclassified	NA	NA	NA	NA	NA
1	28579093	28718391	+	ENSGALG00000009514	ENSGALT00000052324;ENSGALT00000015492;ENSGALT00000048710;ENSGALT00000049128;ENSGALT00000066268;ENSGALT00000066598;ENSGALT00000063987	ensembl	v94	pcg	protein_coding	NRCAM	neuronal cell adhesion molecule	NRCAM	NA	NRCAM	NRCAM	NRCAM	NA	Nrcam	neuronal cell adhesion molecule	neuronal cell adhesion molecule	NA	NA	NA	one2one	one2one	ENSG00000091129	ENSMUSG00000020598	NA	NA	NA	NA	26;32;34	12;126;342	86;1271;46954	3841;4111;4269	7	4111	NA	unclassified	NA	NA	NA	NA	unclassified	NA	NA	NA	NA	NA
1	28623578	28627615	-	NONGGAG000120	NONGGAT000197	NONCODE	v5	lnc	lincRNA	NONGGAG000120	NA	NA	NA	NA	NA	NA	NA	NA	NA	NA	NA	NA	NA	NA	NA	NA	NA	NA	NA	NA	NA	3;3;3	77;155;388	101;1713;3325	620;620;620	1	620	lncgASinOvlp	1.1.1	ENSGALG00000009514	NRCAM	0	NA	unclassified	NA	NA	NA	NA	NA
1	28757424	28995706	+	ENSGALG00000009523	ENSGALT00000063605;ENSGALT00000075780;ENSGALT00000081632;ENSGALT00000038834;ENSGALT00000087240	ensembl	v94	pcg	protein_coding	CNTN1	contactin 1	CNTN1	NA	CNTN1	CNTN1	CNTN1	NA	Cntn1	contactin 1	contactin 1	NA	NA	NA	one2one	one2one	ENSG00000018236	ENSMUSG00000055022	NA	NA	NA	NA	22;23;24	12;148;1994	6;2641;152839	3249;4618;4985	5	4618	NA	unclassified	NA	NA	NA	NA	unclassified	NA	NA	NA	NA	NA
1	28781736	28784464	-	NONGGAG007426	NONGGAT012619;NONGGAT012620	NONCODE	v5	lnc	lincRNA	NONGGAG007426	NA	NA	NA	NA	NA	NA	NA	NA	NA	NA	NA	NA	NA	NA	NA	NA	NA	NA	NA	NA	NA	3;3;3	181;339.5;969	398;544.5;622	816;1266.5;1717	2	1266.5	lncgASinNest	n.1.1	ENSGALG00000009523	CNTN1	0	NA	unclassified	NA	NA	NA	NA	NA
1	28873380	28874073	-	NONGGAG007427	NONGGAT012621	NONCODE	v5	lnc	lincRNA	NONGGAG007427	NA	NA	NA	NA	NA	NA	NA	NA	NA	NA	NA	NA	NA	NA	NA	NA	NA	NA	NA	NA	NA	2;2;2	200;306;412	86;86;86	612;612;612	1	612	lncgASinNest	1.1.1	ENSGALG00000009523	CNTN1	0	NA	unclassified	NA	NA	NA	NA	NA
1	29041613	29287618	+	ENSGALG00000009530	ENSGALT00000030693;ENSGALT00000072998	ensembl	v94	pcg	protein_coding	PDZRN4	PDZ domain containing ring finger 4	PDZRN4	PDZRN4	PDZRN4	PDZRN4	PDZRN4	NA	Pdzrn4	PDZ domain containing ring finger 4	PDZ domain containing ring finger 4	NA	NA	NA	one2one	one2one	ENSG00000165966	ENSMUSG00000036218	NA	NA	NA	NA	8;9;10	63;103;1527	1148;3376;196602	2334;2520;2706	2	2520	NA	unclassified	NA	NA	NA	NA	unclassified	NA	NA	NA	NA	NA
1	29086358	29091300	-	ENSGALG00000030765	ENSGALT00000080886	ensembl	v94	lnc	lincRNA	ENSGALG00000030765	NA	NA	NA	NA	NA	NA	NA	NA	NA	NA	NA	NA	NA	NA	NA	NA	NA	NA	NA	NA	NA	3;3;3	141;312;361	1889;2068.5;2248	814;814;814	1	814	lncgASinNest	1.1.1	ENSGALG00000009530	PDZRN4	0	NA	unclassified	NA	NA	NA	NA	NA
1	29404980	29405330	+	INRAGALG00000000437	INRAGALT00000000790	INRA	2018	pcg	protein_coding	INRAGALG00000000437	NA	NA	NA	NA	NA	NA	NA	NA	NA	NA	NA	NA	NA	NA	NA	NA	NA	NA	NA	NA	NA	1;1;1	351;351;351	NA	351;351;351	1	351	NA	unclassified	NA	NA	NA	NA	unclassified	NA	NA	NA	NA	NA
1	29435545	29444633	-	ENSGALG00000033978	ENSGALT00000076113	ensembl	v94	lnc	lincRNA	ENSGALG00000033978	NA	NA	NA	NA	NA	NA	NA	NA	NA	NA	NA	NA	NA	NA	NA	NA	NA	NA	NA	NA	NA	2;2;2	354;384;414	8325;8325;8325	768;768;768	1	768	lincSSdw	1.1.1	ENSGALG00000009532	GXYLT1	19539	NA	unclassified	NA	NA	NA	NA	NA
1	29464172	29495190	-	ENSGALG00000009532	ENSGALT00000015515;ENSGALT00000053618	ensembl	v94	pcg	protein_coding	GXYLT1	glucoside xylosyltransferase 1	GXYLT1	NA	GXYLT1	GXYLT1	GXYLT1	NA	Gxylt1	glucoside xylosyltransferase 1	glucoside xylosyltransferase 1	NA	NA	NA	one2one	one2one	ENSG00000151233	ENSMUSG00000036197	NA	NA	NA	NA	7;7.5;8	93;173;1837	342;1426;10619	1197;2120.5;3044	2	2120.5	NA	unclassified	NA	NA	NA	NA	unclassified	NA	NA	NA	NA	NA
1	29501968	29505058	-	ENSGALG00000040936	ENSGALT00000069802	ensembl	v94	lnc	lincRNA	ENSGALG00000040936	NA	NA	NA	NA	NA	NA	NA	NA	NA	NA	NA	NA	NA	NA	NA	NA	NA	NA	NA	NA	NA	2;2;2	125;485;845	2125;2125;2125	970;970;970	1	970	lincSSdw	1.1.1	ENSGALG00000009540	YAF2	3328	NA	unclassified	NA	NA	NA	NA	NA
1	29508386	29535325	-	ENSGALG00000009540	ENSGALT00000015526	ensembl	v94	pcg	protein_coding	YAF2	YY1 associated factor 2	YAF2	NA	YAF2	YAF2	YAF2	NA	Yaf2	YY1 associated factor 2	YY1 associated factor 2	NA	NA	NA	one2one	one2one	ENSG00000015153	ENSMUSG00000022634	NA	NA	NA	NA	4;4;4	126;163;2060	129;2670;21641	2512;2512;2512	1	2512	NA	unclassified	NA	NA	NA	NA	unclassified	NA	NA	NA	NA	NA
1	29535712	29542287	+	INRAGALG00000000438	INRAGALT00000000791;INRAGALT00000000792;INRAGALT00000000793;INRAGALT00000000794	INRA	2018	lnc	lincRNA	INRAGALG00000000438	NA	NA	NA	NA	NA	NA	NA	NA	NA	NA	NA	NA	NA	NA	NA	NA	NA	NA	NA	NA	NA	1;2;2	811;3011;6553	NA	2935;5857;6553	4	5857	lincDivg	n.1.1	ENSGALG00000009540	YAF2	387	NA	unclassified	NA	NA	NA	NA	NA
1	29549181	29550317	-	ENSGALG00000040505	ENSGALT00000062297	ensembl	v94	pcg	protein_coding	ENSGALG00000040505	NA	NA	NA	NA	NA	NA	NA	NA	NA	NA	NA	NA	NA	NA	NA	NA	NA	NA	NA	NA	NA	2;2;2	6;270;534	601;601;601	540;540;540	1	540	NA	unclassified	NA	NA	NA	NA	unclassified	NA	NA	NA	NA	NA
1	29551330	29555340	-	INRAGALG00000100571	INRAGALT00000100695	INRA	2018	lnc	lincRNA	INRAGALG00000100571	NA	NA	NA	NA	NA	NA	NA	NA	NA	NA	NA	NA	NA	NA	NA	NA	NA	NA	NA	NA	NA	1;1;1	4011;4011;4011	NA	4011;4011;4011	1	4011	lincSSup	1.1.1	ENSGALG00000040505	ENSGALG00000040505	1013	NA	unclassified	NA	NA	NA	NA	NA
1	29565648	29577484	-	ENSGALG00000009544	ENSGALT00000015532;ENSGALT00000071206	ensembl	v94	pcg	protein_coding	ZCRB1	zinc finger CCHC-type and RNA binding motif containing 1	ZCRB1	NA	ZCRB1	ZCRB1	ZCRB1	NA	Zcrb1	zinc finger CCHC-type and RNA binding motif containing 1	zinc finger CCHC-type and RNA binding motif containing 1	NA	NA	NA	one2one	one2one	ENSG00000139168	ENSMUSG00000022635	NA	NA	NA	NA	8;8.5;9	29;108;685	84;676;5070	1320;1421;1522	2	1421	NA	unclassified	NA	NA	NA	lincDivg	n.1.1	ENSGALG00000009547	PPHLN1	46	NA	NA
1	29577530	29714435	+	ENSGALG00000009547	ENSGALT00000015537;ENSGALT00000073496;ENSGALT00000076750	ensembl	v94	pcg	protein_coding	PPHLN1	periphilin 1	PPHLN1	NA	PPHLN1	PPHLN1	PPHLN1	NA	NA	periphilin 1	periphilin 1	NA	NA	periphilin 1_XtoMany#bifunctional apoptosis regulator_XtoMany	one2one	one2many	ENSG00000134283	ENSMUSG00000036167_XtoMany#ENSMUSG00000079737_XtoMany	NA	NA_XtoMany#NA_XtoMany	NA	Pphln1_XtoMany#Bfar_XtoMany	9;10;11	12;106;2333	5;3816;98221	989;3265;3362	3	3265	NA	unclassified	NA	NA	NA	lncgASinCont_n.n.n	n.n.n	ENSGALG00000009556	PRICKLE1	0	NA	NA
1	29649659	29708429	-	ENSGALG00000009556	ENSGALT00000015558;ENSGALT00000077783	ensembl	v94	pcg	protein_coding	PRICKLE1	prickle planar cell polarity protein 1	PRICKLE1	PRICKLE1	PRICKLE1	PRICKLE1	PRICKLE1	NA	Prickle1	prickle planar cell polarity protein 1	prickle planar cell polarity protein 1	NA	NA	NA	one2one	one2one	ENSG00000139174	ENSMUSG00000036158	NA	NA	NA	NA	8;8;8	114;195.5;864	145;837;49648	2762;2767.5;2773	2	2767.5	NA	unclassified	NA	NA	NA	lncgASinNest	n.1.1	ENSGALG00000009547	PPHLN1	0	NA	NA
1	29791117	29832128	-	ENSGALG00000032573	ENSGALT00000055897	ensembl	v94	lnc	lincRNA	ENSGALG00000032573	NA	NA	NA	NA	NA	NA	NA	NA	NA	NA	NA	NA	NA	NA	NA	NA	NA	NA	NA	NA	NA	2;2;2	236;796;1356	39424;39424;39424	1592;1592;1592	1	1592	lincConv	1.1.1	ENSGALG00000009547	PPHLN1	76682	NA	unclassified	NA	NA	NA	NA	NA
1	29925304	30007946	-	ENSGALG00000009572	ENSGALT00000015593;ENSGALT00000078782	ensembl	v94	pcg	protein_coding	ADAMTS20	ADAM metallopeptidase with thrombospondin type 1 motif 20	ADAMTS20	ADAMTS20	ADAMTS20	ADAMTS20	ADAMTS20	NA	Adamts20	ADAM metallopeptidase with thrombospondin type 1 motif 20	ADAM metallopeptidase with thrombospondin type 1 motif 20	NA	NA	NA	one2one	one2one	ENSG00000173157	ENSMUSG00000022449	NA	NA	NA	NA	38;38.5;39	41;137;621	98;820;17124	5721;5818.5;5916	2	5818.5	NA	unclassified	NA	NA	NA	NA	unclassified	NA	NA	NA	NA	NA
1	30059683	30069488	-	ENSGALG00000009577	ENSGALT00000015605	ensembl	v94	pcg	protein_coding	PUS7L	pseudouridine synthase 7 like	PUS7L	PUS7L	PUS7L	PUS7L	PUS7L	NA	Pus7l	pseudouridylate synthase 7 like	pseudouridine synthase 7 like	NA	NA	NA	one2one	one2one	ENSG00000129317	ENSMUSG00000033356	NA	NA	NA	NA	8;8;8	54;178;828	498;1241;1575	2021;2021;2021	1	2021	NA	unclassified	NA	NA	NA	lincDivg	1.1.1	ENSGALG00000009586	IRAK4	356	NA	NA
1	30069844	30081296	+	ENSGALG00000009586	ENSGALT00000015615;ENSGALT00000015616	ensembl	v94	pcg	protein_coding	IRAK4	interleukin 1 receptor associated kinase 4	IRAK4	NA	IRAK4	IRAK4	IRAK4	NA	Irak4	interleukin 1 receptor associated kinase 4	interleukin 1 receptor associated kinase 4	NA	NA	NA	one2one	one2one	ENSG00000198001	ENSMUSG00000059883	NA	NA	NA	NA	11;11.5;12	33;152;950	97;879;1433	1395;1994;2593	2	1994	NA	unclassified	NA	NA	NA	lincDivg	n.1.1	ENSGALG00000009577	PUS7L	356	NA	NA
1	30082534	30100993	-	ENSGALG00000009595	ENSGALT00000074174;ENSGALT00000015635	ensembl	v94	pcg	protein_coding	TWF1	twinfilin actin binding protein 1	TWF1	NA	TWF1	TWF1	TWF1	NA	Twf1	twinfilin actin binding protein 1	twinfilin actin binding protein 1	NA	NA	NA	one2one	one2one	ENSG00000151239	ENSMUSG00000022451	NA	NA	NA	NA	5;7;9	13;113.5;3077	192;1652.5;4150	549;2293.5;4038	2	2293.5	NA	unclassified	NA	NA	NA	lincConv	n.n.1	ENSGALG00000009586	IRAK4	1238	NA	NA
1	30103567	30113422	-	INRAGALG00000000442	INRAGALT00000000798;INRAGALT00000000799;INRAGALT00000000802	INRA	2018	lnc	lincRNA	INRAGALG00000000442	NA	NA	NA	NA	NA	NA	NA	NA	NA	NA	NA	NA	NA	NA	NA	NA	NA	NA	NA	NA	NA	1;1;2	28;1166;3270	NA	923;1437;3270	3	1437	lincSSup	n.1.1	ENSGALG00000009595	TWF1	2574	NA	unclassified	NA	NA	NA	NA	NA
1	30105055	30107932	-	INRAGALG00000000443	INRAGALT00000000800	INRA	2018	lnc	lincRNA	INRAGALG00000000443	NA	NA	NA	NA	NA	NA	NA	NA	NA	NA	NA	NA	NA	NA	NA	NA	NA	NA	NA	NA	NA	1;1;1	2878;2878;2878	NA	2878;2878;2878	1	2878	lincSSup	1.1.1	ENSGALG00000009595	TWF1	4062	NA	unclassified	NA	NA	NA	NA	NA
1	30123356	30126015	-	NONGGAG007429	NONGGAT012623	NONCODE	v5	lnc	lincRNA	NONGGAG007429	NA	NA	NA	NA	NA	NA	NA	NA	NA	NA	NA	NA	NA	NA	NA	NA	NA	NA	NA	NA	NA	3;3;3	121;240;403	689;952;1215	764;764;764	1	764	lincDivg	1.1.1	ENSGALG00000009596	TMEM117	16704	NA	unclassified	NA	NA	NA	NA	NA
1	30142719	30308483	+	ENSGALG00000009596	ENSGALT00000015636	ensembl	v94	pcg	protein_coding	TMEM117	transmembrane protein 117	TMEM117	TMEM117	NA	TMEM117	TMEM117	NA	Tmem117	NA	transmembrane protein 117	NA	NA	NA	one2one	one2one	ENSG00000139173	ENSMUSG00000063296	NA	NA	NA	NA	6;6;6	20;114;641	134;28454;95580	1104;1104;1104	1	1104	NA	unclassified	NA	NA	NA	NA	unclassified	NA	NA	NA	NA	NA
1	30272067	30273226	-	NONGGAG000122	NONGGAT000200	NONCODE	v5	lnc	lincRNA	NONGGAG000122	NA	NA	NA	NA	NA	NA	NA	NA	NA	NA	NA	NA	NA	NA	NA	NA	NA	NA	NA	NA	NA	3;3;3	27;135;350	149;328;507	512;512;512	1	512	lncgASinNest	1.1.1	ENSGALG00000009596	TMEM117	0	NA	unclassified	NA	NA	NA	NA	NA
1	30311474	30314667	-	107052694	XR_001465342	NCBI	v103	lnc	lncRNA_NCBI	107052694	NA	NA	NA	NA	NA	NA	NA	NA	NA	NA	NA	NA	NA	NA	NA	NA	NA	NA	NA	NA	NA	2;2;2	203;1447;2691	304;304;304	2894;2894;2894	1	2894	lincConv	1.1.1	ENSGALG00000009596	TMEM117	2991	NA	unclassified	NA	NA	NA	NA	NA
1	30320949	30325028	-	NONGGAG000123	NONGGAT000201;NONGGAT000202;NONGGAT000203	NONCODE	v5	lnc	lincRNA	NONGGAG000123	NA	NA	NA	NA	NA	NA	NA	NA	NA	NA	NA	NA	NA	NA	NA	NA	NA	NA	NA	NA	NA	2;2;2	85;320;1709	966;1353;3429	407;651;2027	3	651	lincConv	n.1.1	ENSGALG00000009596	TMEM117	12466	NA	unclassified	NA	NA	NA	NA	NA
1	30342085	30485295	-	ENSGALG00000009601	ENSGALT00000038787;ENSGALT00000047907	ensembl	v94	pcg	protein_coding	NELL2	neural EGFL like 2	NELL2	NA	NELL2	NELL2	NELL2	NA	Nell2	neural EGFL like 2	neural EGFL like 2	NA	NA	NA	one2one	one2one	ENSG00000184613	ENSMUSG00000022454	NA	NA	NA	NA	20;20.5;21	31;129;543	49;2849;21905	2810;2935.5;3061	2	2935.5	NA	unclassified	NA	NA	NA	NA	unclassified	NA	NA	NA	NA	NA
1	30529790	30533660	+	ENSGALG00000009603	ENSGALT00000015649;ENSGALT00000052207	ensembl	v94	pcg	protein_coding	PRLL	prolactin-like protein	PRLL	NA	PRLL	NA	NA	NA	NA	prolactin-like protein	NA	NA	NA	NA	NA	NA	NA	NA	NA	NA	NA	NA	3;4;5	31;136;588	83;581.5;1513	327;710.5;1094	2	710.5	NA	unclassified	NA	NA	NA	lincConv	n.1.1	ENSGALG00000009604	DBX2	6365	NA	NA
1	30540025	30560231	-	ENSGALG00000009604	ENSGALT00000038779;ENSGALT00000090302;ENSGALT00000088057;ENSGALT00000089323	ensembl	v94	pcg	protein_coding	DBX2	developing brain homeobox 2	DBX2	NA	DBX2	DBX2	DBX2	NA	Dbx2	developing brain homeobox 2	developing brain homeobox 2	NA	NA	NA	one2one	one2one	ENSG00000185610	ENSMUSG00000045608	NA	NA	NA	NA	4;4;4	91;188;1550	2033;5348;10614	913;1213;2225	4	1213	NA	unclassified	NA	NA	NA	lncgASex	n.n.1	ENSGALG00000009638	ANO6	0	NA	NA
1	30560077	30668939	+	ENSGALG00000009638	ENSGALT00000015694	ensembl	v94	pcg	protein_coding	ANO6	anoctamin 6	ANO6	ANO6	ANO6	ANO6	ANO6	NA	Ano6	anoctamin 6	anoctamin 6	NA	NA	NA	one2one	one2one	ENSG00000177119	ENSMUSG00000064210	NA	NA	NA	NA	20;20;20	61;128.5;3332	118;1171;39200	6035;6035;6035	1	6035	NA	unclassified	NA	NA	NA	lncgASexOvlp	1.1.1	ENSGALG00000009604	DBX2	0	NA	NA
1	30589033	30599889	-	INRAGALG00000000446	INRAGALT00000000804	INRA	2018	lnc	antisense	INRAGALG00000000446	NA	NA	NA	NA	NA	NA	NA	NA	NA	NA	NA	NA	NA	NA	NA	NA	NA	NA	NA	NA	NA	3;3;3	92;93;1870	103;4405;8707	2055;2055;2055	1	2055	lncgASinNest	1.1.1	ENSGALG00000009638	ANO6	0	NA	unclassified	NA	NA	NA	NA	NA
1	30672187	30716270	+	INRAGALG00000000447	INRAGALT00000000805;INRAGALT00000000806;INRAGALT00000000807;INRAGALT00000000808;INRAGALT00000000809;INRAGALT00000000810;INRAGALT00000000811;INRAGALT00000000812;INRAGALT00000000813;INRAGALT00000000814;INRAGALT00000000815;INRAGALT00000000820;INRAGALT00000000821;INRAGALT00000000824	INRA	2018	lnc	lincRNA	INRAGALG00000000447	NA	NA	NA	NA	NA	NA	NA	NA	NA	NA	NA	NA	NA	NA	NA	NA	NA	NA	NA	NA	NA	1;6;7	16;118;7226	NA	289;3310;9277	14	3310	lincSSdw_n.n.n	n.n.n	ENSGALG00000009638	ANO6	3248	NA	unclassified	NA	NA	NA	NA	NA
1	30672894	30676645	+	INRAGALG00000000448	INRAGALT00000000816	INRA	2018	lnc	lincRNA	INRAGALG00000000448	NA	NA	NA	NA	NA	NA	NA	NA	NA	NA	NA	NA	NA	NA	NA	NA	NA	NA	NA	NA	NA	1;1;1	3752;3752;3752	NA	3752;3752;3752	1	3752	lincSSdw	1.1.1	ENSGALG00000009638	ANO6	3955	NA	unclassified	NA	NA	NA	NA	NA
1	30676821	30677472	+	INRAGALG00000000449	INRAGALT00000000817	INRA	2018	lnc	lincRNA	INRAGALG00000000449	NA	NA	NA	NA	NA	NA	NA	NA	NA	NA	NA	NA	NA	NA	NA	NA	NA	NA	NA	NA	NA	1;1;1	652;652;652	NA	652;652;652	1	652	lincSSdw	1.1.1	ENSGALG00000009638	ANO6	7882	NA	unclassified	NA	NA	NA	NA	NA
1	30678568	30681424	+	INRAGALG00000000450	INRAGALT00000000818	INRA	2018	lnc	lincRNA	INRAGALG00000000450	NA	NA	NA	NA	NA	NA	NA	NA	NA	NA	NA	NA	NA	NA	NA	NA	NA	NA	NA	NA	NA	1;1;1	2857;2857;2857	NA	2857;2857;2857	1	2857	lincSSdw	1.1.1	ENSGALG00000009638	ANO6	9629	NA	unclassified	NA	NA	NA	NA	NA
1	30679852	30682598	-	INRAGALG00000000451	INRAGALT00000000819	INRA	2018	lnc	lincRNA	INRAGALG00000000451	NA	NA	NA	NA	NA	NA	NA	NA	NA	NA	NA	NA	NA	NA	NA	NA	NA	NA	NA	NA	NA	2;2;2	283;532.5;782	1686;1686;1686	1065;1065;1065	1	1065	lincConv	1.1.1	ENSGALG00000009638	ANO6	10913	NA	unclassified	NA	NA	NA	NA	NA
1	30690826	30696122	+	INRAGALG00000000452	INRAGALT00000000822	INRA	2018	lnc	lincRNA	INRAGALG00000000452	NA	NA	NA	NA	NA	NA	NA	NA	NA	NA	NA	NA	NA	NA	NA	NA	NA	NA	NA	NA	NA	1;1;1	5297;5297;5297	NA	5297;5297;5297	1	5297	lincSSdw	1.1.1	ENSGALG00000009638	ANO6	21887	NA	unclassified	NA	NA	NA	NA	NA
1	30711025	30713579	-	INRAGALG00000000453	INRAGALT00000000823	INRA	2018	lnc	lincRNA	INRAGALG00000000453	NA	NA	NA	NA	NA	NA	NA	NA	NA	NA	NA	NA	NA	NA	NA	NA	NA	NA	NA	NA	NA	1;1;1	2555;2555;2555	NA	2555;2555;2555	1	2555	lincDivg	1.1.1	ENSGALG00000033074	ARID2	38619	NA	unclassified	NA	NA	NA	NA	NA
1	30714409	30739096	-	INRAGALG00000000454	INRAGALT00000000825;INRAGALT00000000826;INRAGALT00000000827;INRAGALT00000000831	INRA	2018	pcg	lincRNA;protein_coding	INRAGALG00000000454	NA	NA	NA	NA	NA	NA	NA	NA	NA	NA	NA	NA	NA	NA	NA	NA	NA	NA	NA	NA	NA	1;2.5;3	64;2730;6595	NA	6595;7088.5;9325	4	7088.5	NA	unclassified	NA	NA	NA	NA	unclassified	NA	NA	NA	NA	NA
1	30723043	30725736	-	INRAGALG00000000455	INRAGALT00000000828	INRA	2018	lnc	lincRNA	INRAGALG00000000455	NA	NA	NA	NA	NA	NA	NA	NA	NA	NA	NA	NA	NA	NA	NA	NA	NA	NA	NA	NA	NA	1;1;1	2694;2694;2694	NA	2694;2694;2694	1	2694	lincDivg	1.1.1	ENSGALG00000033074	ARID2	26462	NA	unclassified	NA	NA	NA	NA	NA
1	30727056	30728302	-	INRAGALG00000000456	INRAGALT00000000829	INRA	2018	lnc	lincRNA	INRAGALG00000000456	NA	NA	NA	NA	NA	NA	NA	NA	NA	NA	NA	NA	NA	NA	NA	NA	NA	NA	NA	NA	NA	1;1;1	1247;1247;1247	NA	1247;1247;1247	1	1247	lincDivg	1.1.1	ENSGALG00000033074	ARID2	23896	NA	unclassified	NA	NA	NA	NA	NA
1	30728610	30729408	-	INRAGALG00000000457	INRAGALT00000000830	INRA	2018	lnc	lincRNA	INRAGALG00000000457	NA	NA	NA	NA	NA	NA	NA	NA	NA	NA	NA	NA	NA	NA	NA	NA	NA	NA	NA	NA	NA	1;1;1	799;799;799	NA	799;799;799	1	799	lincDivg	1.1.1	ENSGALG00000033074	ARID2	22790	NA	unclassified	NA	NA	NA	NA	NA
1	30736416	30736903	-	INRAGALG00000000458	INRAGALT00000000832	INRA	2018	lnc	lincRNA	INRAGALG00000000458	NA	NA	NA	NA	NA	NA	NA	NA	NA	NA	NA	NA	NA	NA	NA	NA	NA	NA	NA	NA	NA	1;1;1	488;488;488	NA	488;488;488	1	488	lincDivg	1.1.1	ENSGALG00000033074	ARID2	15295	NA	unclassified	NA	NA	NA	NA	NA
1	30737095	30737538	-	INRAGALG00000000459	INRAGALT00000000833	INRA	2018	lnc	lincRNA	INRAGALG00000000459	NA	NA	NA	NA	NA	NA	NA	NA	NA	NA	NA	NA	NA	NA	NA	NA	NA	NA	NA	NA	NA	1;1;1	444;444;444	NA	444;444;444	1	444	lincDivg	1.1.1	ENSGALG00000033074	ARID2	14660	NA	unclassified	NA	NA	NA	NA	NA
1	30739435	30739868	-	INRAGALG00000000460	INRAGALT00000000834	INRA	2018	lnc	lincRNA	INRAGALG00000000460	NA	NA	NA	NA	NA	NA	NA	NA	NA	NA	NA	NA	NA	NA	NA	NA	NA	NA	NA	NA	NA	1;1;1	434;434;434	NA	434;434;434	1	434	lincDivg	1.1.1	ENSGALG00000033074	ARID2	12330	NA	unclassified	NA	NA	NA	NA	NA
1	30744668	30750140	-	ENSGALG00000039562	ENSGALT00000080467	ensembl	v94	lnc	lincRNA	ENSGALG00000039562	NA	NA	NA	NA	NA	NA	NA	NA	NA	NA	NA	NA	NA	NA	NA	NA	NA	NA	NA	NA	NA	3;3;3	64;249;345	792;2411.5;4031	658;658;658	1	658	lincDivg	1.1.1	ENSGALG00000033074	ARID2	2058	NA	unclassified	NA	NA	NA	NA	NA
1	30748668	30750355	+	NONGGAG000127	NONGGAT000216	NONCODE	v5	lnc	lincRNA	NONGGAG000127	NA	NA	NA	NA	NA	NA	NA	NA	NA	NA	NA	NA	NA	NA	NA	NA	NA	NA	NA	NA	NA	2;2;2	99;725.5;1352	241;241;241	1451;1451;1451	1	1451	lincSSup	1.1.1	ENSGALG00000033074	ARID2	1843	NA	unclassified	NA	NA	NA	NA	NA
1	30752198	30856043	+	ENSGALG00000033074	ENSGALT00000048984;ENSGALT00000068017	ensembl	v94	pcg	protein_coding	ARID2	AT-rich interaction domain 2	ARID2	ARID2	ARID2	ARID2	ARID2	NA	Arid2	AT-rich interaction domain 2	AT-rich interaction domain 2	NA	NA	NA	one2one	one2one	ENSG00000189079	ENSMUSG00000033237	NA	NA	NA	NA	21;21.5;22	67;135;2849	83;1123;56896	5545;5629;5713	2	5629	NA	unclassified	NA	NA	NA	lincConv	n.1.1	ENSGALG00000028849	SCAF11	7970	NA	NA
1	30795506	30803177	-	NONGGAG000128	NONGGAT000219	NONCODE	v5	lnc	lincRNA	NONGGAG000128	NA	NA	NA	NA	NA	NA	NA	NA	NA	NA	NA	NA	NA	NA	NA	NA	NA	NA	NA	NA	NA	3;3;3	106;119;134	2919;3660.5;4402	359;359;359	1	359	lncgASinNest	1.1.1	ENSGALG00000033074	ARID2	0	NA	unclassified	NA	NA	NA	NA	NA
1	30806010	30808706	-	107052702	XR_001465363	NCBI	v103	lnc	lncRNA_NCBI	107052702	NA	NA	NA	NA	NA	NA	NA	NA	NA	NA	NA	NA	NA	NA	NA	NA	NA	NA	NA	NA	NA	2;2;2	871;900;929	901;901;901	1800;1800;1800	1	1800	lncgASinNest	1.1.1	ENSGALG00000033074	ARID2	0	NA	unclassified	NA	NA	NA	NA	NA
1	30835761	30837770	-	NONGGAG007431	NONGGAT012625;NONGGAT012626	NONCODE	v5	lnc	lincRNA	NONGGAG007431	NA	NA	NA	NA	NA	NA	NA	NA	NA	NA	NA	NA	NA	NA	NA	NA	NA	NA	NA	NA	NA	2;2.5;3	68;95;346	457;457;1052	436;472.5;509	2	472.5	lncgASinNest	n.1.1	ENSGALG00000033074	ARID2	0	NA	unclassified	NA	NA	NA	NA	NA
1	30853437	30854362	-	NONGGAG007432	NONGGAT012627	NONCODE	v5	lnc	lincRNA	NONGGAG007432	NA	NA	NA	NA	NA	NA	NA	NA	NA	NA	NA	NA	NA	NA	NA	NA	NA	NA	NA	NA	NA	2;2;2	112;323;534	284;284;284	646;646;646	1	646	lncgASexNest	1.1.1	ENSGALG00000033074	ARID2	0	NA	unclassified	NA	NA	NA	NA	NA
1	30859598	30863935	-	NONGGAG007433	NONGGAT012628	NONCODE	v5	lnc	lincRNA	NONGGAG007433	NA	NA	NA	NA	NA	NA	NA	NA	NA	NA	NA	NA	NA	NA	NA	NA	NA	NA	NA	NA	NA	4;4;4	14;132.5;499	728;962;1882	778;778;778	1	778	lincSSdw	1.1.1	ENSGALG00000028849	SCAF11	78	NA	unclassified	NA	NA	NA	NA	NA
1	30864013	30895009	-	ENSGALG00000028849	ENSGALT00000047593;ENSGALT00000045186;ENSGALT00000054306	ensembl	v94	pcg	protein_coding	SCAF11	SR-related CTD associated factor 11	SCAF11	NA	SCAF11	SCAF11	SCAF11	NA	Scaf11	SR-related CTD-associated factor 11	SR-related CTD associated factor 11	NA	NA	NA	one2one	one2one	ENSG00000139218	ENSMUSG00000033228	NA	NA	NA	NA	13;14;15	47;107;2794	103;1063;8331	3934;4054;6769	3	4054	NA	unclassified	NA	NA	NA	lincConv	n.n.1	ENSGALG00000033074	ARID2	7970	NA	NA
1	30877270	30887246	+	NONGGAG007039	NONGGAT012177	NONCODE	v5	lnc	antisense	NONGGAG007039	NA	NA	NA	NA	NA	NA	NA	NA	NA	NA	NA	NA	NA	NA	NA	NA	NA	NA	NA	NA	NA	2;2;2	36;182;328	9617;9617;9617	364;364;364	1	364	lncgASinNest	1.1.1	ENSGALG00000028849	SCAF11	0	NA	unclassified	NA	NA	NA	NA	NA
1	30897323	30899270	-	INRAGALG00000000461	INRAGALT00000000835	INRA	2018	lnc	lincRNA	INRAGALG00000000461	NA	NA	NA	NA	NA	NA	NA	NA	NA	NA	NA	NA	NA	NA	NA	NA	NA	NA	NA	NA	NA	2;2;2	56;321;586	1310;1310;1310	642;642;642	1	642	lincSSup	1.1.1	ENSGALG00000028849	SCAF11	2314	NA	unclassified	NA	NA	NA	NA	NA
1	30904515	30906875	+	ALDBGALG0000000077	ALDBGALT0000000112;ALDBGALT0000000113	ALDB	v1	lnc	lincRNA	ALDBGALG0000000077	NA	NA	NA	NA	NA	NA	NA	NA	NA	NA	NA	NA	NA	NA	NA	NA	NA	NA	NA	NA	NA	2;2;2	215;308;319	390;1116;1842	523;575;627	2	575	lincDivg	n.1.1	ENSGALG00000028849	SCAF11	9506	NA	unclassified	NA	NA	NA	NA	NA
1	30907671	30909914	+	INRAGALG00000000462	INRAGALT00000000836	INRA	2018	lnc	lincRNA	INRAGALG00000000462	NA	NA	NA	NA	NA	NA	NA	NA	NA	NA	NA	NA	NA	NA	NA	NA	NA	NA	NA	NA	NA	1;1;1	2244;2244;2244	NA	2244;2244;2244	1	2244	lincDivg	1.1.1	ENSGALG00000028849	SCAF11	12662	NA	unclassified	NA	NA	NA	NA	NA
1	30936731	30961242	-	ENSGALG00000009698	ENSGALT00000015787	ensembl	v94	pcg	protein_coding	SLC38A1	solute carrier family 38 member 1	SLC38A1	NA	SLC38A1	SLC38A1	SLC38A1	NA	Slc38a1	solute carrier family 38 member 1	solute carrier family 38 member 1	NA	NA	NA	one2one	one2one	ENSG00000111371	ENSMUSG00000023169	NA	NA	NA	NA	15;15;15	59;98;373	110;862;5496	1741;1741;1741	1	1741	NA	unclassified	NA	NA	NA	NA	unclassified	NA	NA	NA	NA	NA
1	30949697	30960153	+	107052706	XR_001465370	NCBI	v103	lnc	lncRNA_NCBI	107052706	NA	NA	NA	NA	NA	NA	NA	NA	NA	NA	NA	NA	NA	NA	NA	NA	NA	NA	NA	NA	NA	3;3;3	60;2711;2951	1817;2371.5;2926	5722;5722;5722	1	5722	lncgASinNest	1.1.1	ENSGALG00000009698	SLC38A1	0	NA	unclassified	NA	NA	NA	NA	NA
1	30969441	30986846	+	101749506	XR_001465367;XR_001465368;XR_001465369;XR_211002	NCBI	v103	lnc	lncRNA_NCBI	101749506	NA	NA	NA	NA	NA	NA	NA	NA	NA	NA	NA	NA	NA	NA	NA	NA	NA	NA	NA	NA	NA	3;3.5;4	174;1366;11483	1024;2588.5;4437	8590;12046;13023	4	12046	lncgASexOvlp	n.1.1	ENSGALG00000008497	SLC38A2	0	NA	unclassified	NA	NA	NA	NA	NA
1	30982011	30984497	-	INRAGALG00000100576	INRAGALT00000100706	INRA	2018	lnc	lincRNA	INRAGALG00000100576	NA	NA	NA	NA	NA	NA	NA	NA	NA	NA	NA	NA	NA	NA	NA	NA	NA	NA	NA	NA	NA	2;2;2	443;781.5;1120	928;928;928	1563;1563;1563	1	1563	lincSSdw	1.1.1	ENSGALG00000008497	SLC38A2	809	NA	unclassified	NA	NA	NA	NA	NA
1	30985306	31000366	-	ENSGALG00000008497	ENSGALT00000015788	ensembl	v94	pcg	protein_coding	SLC38A2	solute carrier family 38 member 2	SLC38A2	NA	SLC38A2	SLC38A2	SLC38A2	NA	Slc38a2	solute carrier family 38 member 2	solute carrier family 38 member 2	NA	NA	NA	one2one	one2one	ENSG00000134294	ENSMUSG00000022462	NA	NA	NA	NA	16;16;16	59;108.5;3354	5;304;3048	5187;5187;5187	1	5187	NA	unclassified	NA	NA	NA	NA	unclassified	NA	NA	NA	NA	NA
1	31001243	31008297	+	ALDBGALG0000000078	ALDBGALT0000000114;ALDBGALT0000000115	ALDB	v1	lnc	lincRNA	ALDBGALG0000000078	NA	NA	NA	NA	NA	NA	NA	NA	NA	NA	NA	NA	NA	NA	NA	NA	NA	NA	NA	NA	NA	2;2;2	51;2360.5;3067	2089;3015;3941	3118;3919.5;4721	2	3919.5	lincDivg	n.1.1	ENSGALG00000008497	SLC38A2	877	NA	unclassified	NA	NA	NA	NA	NA
1	31003753	31006463	-	INRAGALG00000000466	INRAGALT00000000840;INRAGALT00000000841	INRA	2018	lnc	lincRNA	INRAGALG00000000466	NA	NA	NA	NA	NA	NA	NA	NA	NA	NA	NA	NA	NA	NA	NA	NA	NA	NA	NA	NA	NA	2;2.5;3	55;151;1162	576;1427;1427	716;966.5;1217	2	966.5	lincSSup	n.1.1	ENSGALG00000008497	SLC38A2	3387	NA	unclassified	NA	NA	NA	NA	NA
1	31004135	31005044	-	INRAGALG00000000467	INRAGALT00000000842	INRA	2018	lnc	lincRNA	INRAGALG00000000467	NA	NA	NA	NA	NA	NA	NA	NA	NA	NA	NA	NA	NA	NA	NA	NA	NA	NA	NA	NA	NA	1;1;1	910;910;910	NA	910;910;910	1	910	lincSSup	1.1.1	ENSGALG00000008497	SLC38A2	3769	NA	unclassified	NA	NA	NA	NA	NA
1	31010701	31014718	-	INRAGALG00000000468	INRAGALT00000000843;INRAGALT00000000844;INRAGALT00000000845	INRA	2018	lnc	lincRNA;misc_RNA	INRAGALG00000000468	NA	NA	NA	NA	NA	NA	NA	NA	NA	NA	NA	NA	NA	NA	NA	NA	NA	NA	NA	NA	NA	1;2;3	69;861;1397	NA	1192;1927;1954	3	1927	lincSSup	n.1.1	ENSGALG00000008497	SLC38A2	10335	NA	unclassified	NA	NA	NA	NA	NA
1	31022361	31022520	+	ENSGALG00000025619	ENSGALT00000042532	ensembl	v94	snr	snRNA	RF00003	NA	RF00003	NA	NA	NA	NA	NA	NA	NA	NA	NA	NA	NA	NA	one2one	NA	ENSMUSG00000065298	NA	NA	NA	NA	1;1;1	160;160;160	NA	160;160;160	1	160	NA	unclassified	NA	NA	NA	NA	unclassified	NA	NA	NA	NA	NA
1	31025841	31036927	-	INRAGALG00000000471	INRAGALT00000000848	INRA	2018	lnc	lincRNA	INRAGALG00000000471	NA	NA	NA	NA	NA	NA	NA	NA	NA	NA	NA	NA	NA	NA	NA	NA	NA	NA	NA	NA	NA	1;1;1	11087;11087;11087	NA	11087;11087;11087	1	11087	lincSSup	1.1.1	ENSGALG00000008497	SLC38A2	25475	NA	unclassified	NA	NA	NA	NA	NA
1	31048186	31062770	-	ENSGALG00000043800	ENSGALT00000057791	ensembl	v94	lnc	lincRNA	ENSGALG00000043800	NA	NA	NA	NA	NA	NA	NA	NA	NA	NA	NA	NA	NA	NA	NA	NA	NA	NA	NA	NA	NA	3;3;3	118;129;522	2542;6912;11282	769;769;769	1	769	lincSSdw	1.1.1	ENSGALG00000009730	SLC38A4	38764	NA	unclassified	NA	NA	NA	NA	NA
1	31058402	31101010	+	INRAGALG00000000472	INRAGALT00000000849	INRA	2018	lnc	lincRNA	INRAGALG00000000472	NA	NA	NA	NA	NA	NA	NA	NA	NA	NA	NA	NA	NA	NA	NA	NA	NA	NA	NA	NA	NA	3;3;3	65;96;2278	19674;20089;20504	2439;2439;2439	1	2439	lincConv	1.1.1	ENSGALG00000009730	SLC38A4	524	NA	unclassified	NA	NA	NA	NA	NA
1	31093543	31095327	-	INRAGALG00000000475	INRAGALT00000000852	INRA	2018	lnc	lincRNA	INRAGALG00000000475	NA	NA	NA	NA	NA	NA	NA	NA	NA	NA	NA	NA	NA	NA	NA	NA	NA	NA	NA	NA	NA	1;1;1	1785;1785;1785	NA	1785;1785;1785	1	1785	lincSSdw	1.1.1	ENSGALG00000009730	SLC38A4	6207	NA	unclassified	NA	NA	NA	NA	NA
1	31101534	31122087	-	ENSGALG00000009730	ENSGALT00000015837;ENSGALT00000062914	ensembl	v94	pcg	protein_coding	SLC38A4	solute carrier family 38 member 4	SLC38A4	NA	SLC38A4	SLC38A4	SLC38A4	NA	Slc38a4	solute carrier family 38 member 4	solute carrier family 38 member 4	NA	NA	NA	one2one	one2one	ENSG00000139209	ENSMUSG00000022464	NA	NA	NA	NA	16;16;16	59;98;1302	96;947;4032	2263;2645;3027	2	2645	NA	unclassified	NA	NA	NA	NA	unclassified	NA	NA	NA	NA	NA
1	31127968	31129690	-	INRAGALG00000000476	INRAGALT00000000853	INRA	2018	lnc	lincRNA	INRAGALG00000000476	NA	NA	NA	NA	NA	NA	NA	NA	NA	NA	NA	NA	NA	NA	NA	NA	NA	NA	NA	NA	NA	1;1;1	1723;1723;1723	NA	1723;1723;1723	1	1723	lincSSup	1.1.1	ENSGALG00000009730	SLC38A4	5881	NA	unclassified	NA	NA	NA	NA	NA
1	31130012	31131778	-	INRAGALG00000000477	INRAGALT00000000854	INRA	2018	lnc	lincRNA	INRAGALG00000000477	NA	NA	NA	NA	NA	NA	NA	NA	NA	NA	NA	NA	NA	NA	NA	NA	NA	NA	NA	NA	NA	1;1;1	1767;1767;1767	NA	1767;1767;1767	1	1767	lincSSup	1.1.1	ENSGALG00000009730	SLC38A4	7925	NA	unclassified	NA	NA	NA	NA	NA
1	31132023	31190132	+	INRAGALG00000000478	INRAGALT00000000855;INRAGALT00000000856;INRAGALT00000000857;INRAGALT00000000858;INRAGALT00000000859;INRAGALT00000000860;INRAGALT00000000861;INRAGALT00000000862;INRAGALT00000000863;INRAGALT00000000864;INRAGALT00000000865;INRAGALT00000000866;INRAGALT00000000867;INRAGALT00000000868;INRAGALT00000000869;INRAGALT00000000870;INRAGALT00000000871;INRAGALT00000000872;INRAGALT00000000873;INRAGALT00000000874…	INRA	2018	lnc	lincRNA	INRAGALG00000000478	NA	NA	NA	NA	NA	NA	NA	NA	NA	NA	NA	NA	NA	NA	NA	NA	NA	NA	NA	NA	NA	4;6;11	45;176.5;10318	266;1990;16040	523;16121.5;19252	66	16121.5	lincDivg	n.1.1	ENSGALG00000009730	SLC38A4	9936	NA	unclassified	NA	NA	NA	NA	NA
1	31132641	31133728	+	INRAGALG00000000479	INRAGALT00000000918	INRA	2018	lnc	lincRNA	INRAGALG00000000479	NA	NA	NA	NA	NA	NA	NA	NA	NA	NA	NA	NA	NA	NA	NA	NA	NA	NA	NA	NA	NA	1;1;1	1088;1088;1088	NA	1088;1088;1088	1	1088	lincDivg	1.1.1	ENSGALG00000009730	SLC38A4	10554	NA	unclassified	NA	NA	NA	NA	NA
1	31134094	31134464	+	INRAGALG00000000480	INRAGALT00000000919	INRA	2018	lnc	lincRNA	INRAGALG00000000480	NA	NA	NA	NA	NA	NA	NA	NA	NA	NA	NA	NA	NA	NA	NA	NA	NA	NA	NA	NA	NA	1;1;1	371;371;371	NA	371;371;371	1	371	lincDivg	1.1.1	ENSGALG00000009730	SLC38A4	12007	NA	unclassified	NA	NA	NA	NA	NA
1	31134521	31135018	+	INRAGALG00000000481	INRAGALT00000000920	INRA	2018	lnc	lincRNA	INRAGALG00000000481	NA	NA	NA	NA	NA	NA	NA	NA	NA	NA	NA	NA	NA	NA	NA	NA	NA	NA	NA	NA	NA	1;1;1	498;498;498	NA	498;498;498	1	498	lincDivg	1.1.1	ENSGALG00000009730	SLC38A4	12434	NA	unclassified	NA	NA	NA	NA	NA
1	31135705	31137127	+	INRAGALG00000000482	INRAGALT00000000922	INRA	2018	lnc	lincRNA	INRAGALG00000000482	NA	NA	NA	NA	NA	NA	NA	NA	NA	NA	NA	NA	NA	NA	NA	NA	NA	NA	NA	NA	NA	1;1;1	1423;1423;1423	NA	1423;1423;1423	1	1423	lincDivg	1.1.1	ENSGALG00000009730	SLC38A4	13618	NA	unclassified	NA	NA	NA	NA	NA
1	31186353	31188638	+	INRAGALG00000000486	INRAGALT00000000928	INRA	2018	lnc	lincRNA	INRAGALG00000000486	NA	NA	NA	NA	NA	NA	NA	NA	NA	NA	NA	NA	NA	NA	NA	NA	NA	NA	NA	NA	NA	1;1;1	2286;2286;2286	NA	2286;2286;2286	1	2286	lincConv	1.1.1	ENSGALG00000009739	AMIGO2	60258	NA	unclassified	NA	NA	NA	NA	NA
1	31213364	31218495	+	ALDBGALG0000000080	ALDBGALT0000000122;ALDBGALT0000000123;ALDBGALT0000000124	ALDB	v1	lnc	lincRNA	ALDBGALG0000000080	NA	NA	NA	NA	NA	NA	NA	NA	NA	NA	NA	NA	NA	NA	NA	NA	NA	NA	NA	NA	NA	2;2;2	64;248;1036	4019;4349;4640	496;770;1100	3	770	lincConv	n.1.1	ENSGALG00000009739	AMIGO2	30401	NA	unclassified	NA	NA	NA	NA	NA
1	31224748	31225477	+	ALDBGALG0000000081	ALDBGALT0000000125	ALDB	v1	lnc	lincRNA	ALDBGALG0000000081	NA	NA	NA	NA	NA	NA	NA	NA	NA	NA	NA	NA	NA	NA	NA	NA	NA	NA	NA	NA	NA	2;2;2	200;276.5;353	181;181;181	553;553;553	1	553	lincConv	1.1.1	ENSGALG00000009739	AMIGO2	23419	NA	unclassified	NA	NA	NA	NA	NA
1	31248132	31249947	+	NONGGAG000134	NONGGAT000234	NONCODE	v5	lnc	antisense	NONGGAG000134	NA	NA	NA	NA	NA	NA	NA	NA	NA	NA	NA	NA	NA	NA	NA	NA	NA	NA	NA	NA	NA	2;2;2	74;275;476	1270;1270;1270	550;550;550	1	550	lncgASexOvlp	1.1.1	ENSGALG00000009739	AMIGO2	0	NA	unclassified	NA	NA	NA	NA	NA
1	31248896	31258419	-	ENSGALG00000009739	ENSGALT00000015849	ensembl	v94	pcg	protein_coding	AMIGO2	adhesion molecule with Ig like domain 2	AMIGO2	NA	AMIGO2	AMIGO2	AMIGO2	NA	Amigo2	adhesion molecule with Ig like domain 2	adhesion molecule with Ig like domain 2	NA	NA	NA	one2one	one2one	ENSG00000139211	ENSMUSG00000048218	NA	NA	NA	NA	2;2;2	124;930;1736	7668;7668;7668	1860;1860;1860	1	1860	NA	unclassified	NA	NA	NA	NA	unclassified	NA	NA	NA	NA	NA
1	31322834	31339755	+	INRAGALG00000000488	INRAGALT00000000930;INRAGALT00000000931;INRAGALT00000000932;INRAGALT00000000933;INRAGALT00000000934;INRAGALT00000000935;INRAGALT00000000936;INRAGALT00000000937;INRAGALT00000000938;INRAGALT00000000939;INRAGALT00000000940;INRAGALT00000000941;INRAGALT00000000942;INRAGALT00000000943	INRA	2018	lnc	lincRNA	INRAGALG00000000488	NA	NA	NA	NA	NA	NA	NA	NA	NA	NA	NA	NA	NA	NA	NA	NA	NA	NA	NA	NA	NA	5;6.5;9	81;159;3881	93;1149;10898	2186;2854;4420	14	2854	lincDivg	n.1.1	ENSGALG00000009739	AMIGO2	64415	NA	unclassified	NA	NA	NA	NA	NA
1	31426792	31441729	-	ENSGALG00000009743	ENSGALT00000015853;ENSGALT00000073695;ENSGALT00000045671	ensembl	v94	pcg	protein_coding	RPAP3	RNA polymerase II associated protein 3	RPAP3	NA	RPAP3	RPAP3	RPAP3	NA	Rpap3	RNA polymerase II associated protein 3	RNA polymerase II associated protein 3	NA	NA	NA	one2one	one2one	ENSG00000005175	ENSMUSG00000022466	NA	NA	NA	NA	17;17;17	5;122;503	148;621;1876	2031;2118;2480	3	2118	NA	unclassified	NA	NA	NA	lincDivg	n.1.1	ENSGALG00000009747	ATP23	149	NA	NA
1	31441878	31449081	+	ENSGALG00000009747	ENSGALT00000015861;ENSGALT00000088746;ENSGALT00000089802	ensembl	v94	pcg	protein_coding	ATP23	ATP23 metallopeptidase and ATP synthase assembly factor homolog	ATP23	NA	ATP23	ATP23	ATP23	NA	Atp23	ATP23 metallopeptidase and ATP synthase assembly factor homolog	ATP23 metallopeptidase and ATP synthase assembly factor homolog	NA	NA	NA	one2one	one2one	ENSG00000166896	ENSMUSG00000025436	NA	NA	NA	NA	6;6;6	46;118.5;505	100;1208;2483	1047;1065;1075	3	1065	NA	unclassified	NA	NA	NA	lincDivg	n.1.1	ENSGALG00000009743	RPAP3	149	NA	NA
1	31456683	31465688	+	INRAGALG00000000493	INRAGALT00000000948;INRAGALT00000000949	INRA	2018	lnc	lincRNA	INRAGALG00000000493	NA	NA	NA	NA	NA	NA	NA	NA	NA	NA	NA	NA	NA	NA	NA	NA	NA	NA	NA	NA	NA	1;1.5;2	119;8560;8987	NA	8679;8833;8987	2	8833	lincSSdw	n.1.1	ENSGALG00000009747	ATP23	7602	NA	unclassified	NA	NA	NA	NA	NA
1	31463206	31464790	-	ALDBGALG0000000600	ALDBGALT0000000870	ALDB	v1	lnc	lincRNA	ALDBGALG0000000600	NA	NA	NA	NA	NA	NA	NA	NA	NA	NA	NA	NA	NA	NA	NA	NA	NA	NA	NA	NA	NA	2;2;2	370;443.5;517	702;702;702	887;887;887	1	887	lincConv	1.1.1	ENSGALG00000009747	ATP23	14125	NA	unclassified	NA	NA	NA	NA	NA
1	31721261	31765031	-	ENSGALG00000009755	ENSGALT00000015872;ENSGALT00000080261	ensembl	v94	pcg	protein_coding	LRIG3	leucine rich repeats and immunoglobulin like domains 3	LRIG3	NA	LRIG3	LRIG3	LRIG3	NA	Lrig3	leucine rich repeats and immunoglobulin like domains 3	leucine rich repeats and immunoglobulin like domains 3	NA	NA	NA	one2one	one2one	ENSG00000139263	ENSMUSG00000020105	NA	NA	NA	NA	19;19;19	2;144;737	83;887.5;13937	3132;3602.5;4073	2	3602.5	NA	unclassified	NA	NA	NA	NA	unclassified	NA	NA	NA	NA	NA
1	31768009	31768809	+	ALDBGALG0000000082	ALDBGALT0000000126	ALDB	v1	lnc	lincRNA	ALDBGALG0000000082	NA	NA	NA	NA	NA	NA	NA	NA	NA	NA	NA	NA	NA	NA	NA	NA	NA	NA	NA	NA	NA	2;2;2	156;396.5;637	12;12;12	793;793;793	1	793	lincDivg	1.1.1	ENSGALG00000009755	LRIG3	2978	NA	unclassified	NA	NA	NA	NA	NA
1	31823622	31823749	-	ENSGALG00000017893	ENSGALT00000028600	ensembl	v94	snr	snRNA	RF00619	_XtoMany#_XtoMany#_XtoMany#_XtoMany#_XtoMany#_XtoMany#_XtoMany#_XtoMany#_XtoMany#_XtoMany#_XtoMany#_XtoMany#_XtoMany#_XtoMany#_XtoMany#_XtoMany#_XtoMany	RF00619	NA	NA	NA	NA	NA	NA	NA	NA	NA	_XtoMany#_XtoMany#_XtoMany#_XtoMany#_XtoMany#_XtoMany#_XtoMany#_XtoMany#_XtoMany#_XtoMany#_XtoMany#_XtoMany#_XtoMany#_XtoMany#_XtoMany#_XtoMany#_XtoMany	_XtoMany#_XtoMany#_XtoMany#_XtoMany#_XtoMany	one2many	one2many	ENSG00000210841_XtoMany#ENSG00000221015_XtoMany#ENSG00000221023_XtoMany#ENSG00000221038_XtoMany#ENSG00000221059_XtoMany#ENSG00000221114_XtoMany#ENSG00000221340_XtoMany#ENSG00000221375_XtoMany#ENSG00000221387_XtoMany#ENSG00000221440_XtoMany#ENSG00000221574_XtoMany#ENSG00000221806_XtoMany#ENSG00000238561_XtoMany#ENSG00000251883_XtoMany#ENSG00000252118_XtoMany#ENSG00000252351_XtoMany#ENSG00000252620…	ENSMUSG00000080425_XtoMany#ENSMUSG00000087893_XtoMany#ENSMUSG00000088672_XtoMany#ENSMUSG00000088798_XtoMany#ENSMUSG00000089423_XtoMany	RNU6ATAC26P_XtoMany#RNU6ATAC29P_XtoMany#RNU6ATAC19P_XtoMany#RNU6ATAC7P_XtoMany#RNU6ATAC6P_XtoMany#RNU6ATAC30P_XtoMany#RNU6ATAC18P_XtoMany#RNU6ATAC23P_XtoMany#RNU6ATAC8P_XtoMany#RNU6ATAC31P_XtoMany#RNU6ATAC33P_XtoMany#RNU6ATAC34P_XtoMany#RNU6ATAC28P_XtoMany#RNU6ATAC17P_XtoMany#RNU6ATAC39P_XtoMany#RNU6ATAC12P_XtoMany#RNU6ATAC24P_XtoMany	NA_XtoMany#NA_XtoMany#NA_XtoMany#NA_XtoMany#NA_XtoMany	NA_XtoMany#NA_XtoMany#NA_XtoMany#NA_XtoMany#NA_XtoMany#NA_XtoMany#NA_XtoMany#NA_XtoMany#NA_XtoMany#NA_XtoMany#NA_XtoMany#NA_XtoMany#NA_XtoMany#NA_XtoMany#NA_XtoMany#NA_XtoMany#NA_XtoMany	NA_XtoMany#NA_XtoMany#NA_XtoMany#NA_XtoMany#NA_XtoMany	1;1;1	128;128;128	NA	128;128;128	1	128	NA	unclassified	NA	NA	NA	NA	unclassified	NA	NA	NA	NA	NA
1	31864915	31878625	+	NONGGAG007040	NONGGAT012178;NONGGAT012179	NONCODE	v5	lnc	lincRNA	NONGGAG007040	NA	NA	NA	NA	NA	NA	NA	NA	NA	NA	NA	NA	NA	NA	NA	NA	NA	NA	NA	NA	NA	3;4.5;6	33;53;215	57;1179;11202	329;330.5;332	2	330.5	lincDivg	n.1.1	ENSGALG00000009755	LRIG3	99884	NA	unclassified	NA	NA	NA	NA	NA
1	31929816	31930016	-	INRAGALG00000000495	INRAGALT00000000951	INRA	2018	mis	misc_RNA	INRAGALG00000000495	NA	NA	NA	NA	NA	NA	NA	NA	NA	NA	NA	NA	NA	NA	NA	NA	NA	NA	NA	NA	NA	1;1;1	201;201;201	NA	201;201;201	1	201	NA	unclassified	NA	NA	NA	NA	unclassified	NA	NA	NA	NA	NA
1	31934644	31941665	+	ALDBGALG0000000083	ALDBGALT0000000127	ALDB	v1	lnc	lincRNA	ALDBGALG0000000083	NA	NA	NA	NA	NA	NA	NA	NA	NA	NA	NA	NA	NA	NA	NA	NA	NA	NA	NA	NA	NA	2;2;2	154;601;1048	5824;5824;5824	1202;1202;1202	1	1202	unclassified	unclassified	NA	NA	NA	NA	unclassified	NA	NA	NA	NA	NA
1	31965265	32009042	-	ALDBGALG0000000601	ALDBGALT0000000871;ALDBGALT0000000872;ALDBGALT0000000873	ALDB	v1	lnc	lincRNA	ALDBGALG0000000601	NA	NA	NA	NA	NA	NA	NA	NA	NA	NA	NA	NA	NA	NA	NA	NA	NA	NA	NA	NA	NA	2;3;4	64;400;1770	4495;14838;20758	1085;2188;2265	3	2188	lincDivg	n.1.1	ENSGALG00000009759	SLC16A7	77245	NA	unclassified	NA	NA	NA	NA	NA
1	31974034	31978293	+	NONGGAG007041	NONGGAT012180	NONCODE	v5	lnc	lincRNA	NONGGAG007041	NA	NA	NA	NA	NA	NA	NA	NA	NA	NA	NA	NA	NA	NA	NA	NA	NA	NA	NA	NA	NA	2;2;2	129;302;475	3660;3660;3660	604;604;604	1	604	unclassified	unclassified	NA	NA	NA	NA	unclassified	NA	NA	NA	NA	NA
1	32032929	32041545	-	INRAGALG00000000498	INRAGALT00000000954;INRAGALT00000000955;INRAGALT00000000956;INRAGALT00000000957;INRAGALT00000000958	INRA	2018	lnc	lincRNA	INRAGALG00000000498	NA	NA	NA	NA	NA	NA	NA	NA	NA	NA	NA	NA	NA	NA	NA	NA	NA	NA	NA	NA	NA	3;3;4	83;282;1825	589;2757;3617	840;2251;2903	5	2251	lincDivg	n.1.1	ENSGALG00000009759	SLC16A7	44742	NA	unclassified	NA	NA	NA	NA	NA
1	32039726	32041012	-	ENSGALG00000037243	ENSGALT00000079828	ensembl	v94	lnc	lincRNA	ENSGALG00000037243	NA	NA	NA	NA	NA	NA	NA	NA	NA	NA	NA	NA	NA	NA	NA	NA	NA	NA	NA	NA	NA	2;2;2	48;573.5;1099	144;144;144	1147;1147;1147	1	1147	lincDivg	1.1.1	ENSGALG00000009759	SLC16A7	45275	NA	unclassified	NA	NA	NA	NA	NA
1	32040940	32050024	+	INRAGALG00000000499	INRAGALT00000000959;INRAGALT00000000960;INRAGALT00000000961;INRAGALT00000000962	INRA	2018	lnc	lincRNA	INRAGALG00000000499	NA	NA	NA	NA	NA	NA	NA	NA	NA	NA	NA	NA	NA	NA	NA	NA	NA	NA	NA	NA	NA	1;2;3	102;454.5;1456	NA	655;1320.5;1812	4	1320.5	lincSSup	n.1.1	ENSGALG00000009759	SLC16A7	36263	NA	unclassified	NA	NA	NA	NA	NA
1	32086287	32120482	+	ENSGALG00000009759	ENSGALT00000015878	ensembl	v94	pcg	protein_coding	SLC16A7	solute carrier family 16 member 7	SLC16A7	NA	SLC16A7	SLC16A7	SLC16A7	NA	Slc16a7	solute carrier family 16 member 7	solute carrier family 16 member 7	NA	NA	NA	one2one	one2one	ENSG00000118596	ENSMUSG00000020102	NA	NA	NA	NA	5;5;5	95;243;1362	1318;3906.5;22424	2657;2657;2657	1	2657	NA	unclassified	NA	NA	NA	NA	unclassified	NA	NA	NA	NA	NA
1	32126391	32127207	+	ALDBGALG0000000084	ALDBGALT0000000128	ALDB	v1	lnc	lincRNA	ALDBGALG0000000084	NA	NA	NA	NA	NA	NA	NA	NA	NA	NA	NA	NA	NA	NA	NA	NA	NA	NA	NA	NA	NA	2;2;2	164;403.5;643	14;14;14	807;807;807	1	807	lincSSdw	1.1.1	ENSGALG00000009759	SLC16A7	5909	NA	unclassified	NA	NA	NA	NA	NA
1	32217822	32233284	+	ALDBGALG0000000085	ALDBGALT0000000129;ALDBGALT0000000130;ALDBGALT0000000131;ALDBGALT0000000132	ALDB	v1	lnc	lincRNA	ALDBGALG0000000085	NA	NA	NA	NA	NA	NA	NA	NA	NA	NA	NA	NA	NA	NA	NA	NA	NA	NA	NA	NA	NA	3;3;4	49;115;1222	274;1701;12857	908;1014.5;1395	4	1014.5	lincSSdw	n.1.1	ENSGALG00000009759	SLC16A7	97340	NA	unclassified	NA	NA	NA	NA	NA
1	32244454	32245161	+	NONGGAG007042	NONGGAT012181	NONCODE	v5	lnc	lincRNA	NONGGAG007042	NA	NA	NA	NA	NA	NA	NA	NA	NA	NA	NA	NA	NA	NA	NA	NA	NA	NA	NA	NA	NA	2;2;2	121;136.5;152	439;439;439	273;273;273	1	273	unclassified	unclassified	NA	NA	NA	NA	unclassified	NA	NA	NA	NA	NA
1	32268154	32452343	-	ENSGALG00000038179	ENSGALT00000058924	ensembl	v94	lnc	lincRNA	ENSGALG00000038179	NA	NA	NA	NA	NA	NA	NA	NA	NA	NA	NA	NA	NA	NA	NA	NA	NA	NA	NA	NA	NA	2;2;2	109;194.5;280	183805;183805;183805	389;389;389	1	389	unclassified	unclassified	NA	NA	NA	NA	unclassified	NA	NA	NA	NA	NA
1	32603298	32610836	+	INRAGALG00000000500	INRAGALT00000000963;INRAGALT00000000964;INRAGALT00000000965;INRAGALT00000000966;INRAGALT00000000967;INRAGALT00000000968;INRAGALT00000000969;INRAGALT00000000970;INRAGALT00000000971;INRAGALT00000000972;INRAGALT00000000973;INRAGALT00000000974;INRAGALT00000000975;INRAGALT00000000976;INRAGALT00000000977;INRAGALT00000000978;INRAGALT00000000979;INRAGALT00000000980;INRAGALT00000000981;INRAGALT00000000982…	INRA	2018	pcg	protein_coding;lincRNA;misc_RNA	INRAGALG00000000500	NA	NA	NA	NA	NA	NA	NA	NA	NA	NA	NA	NA	NA	NA	NA	NA	NA	NA	NA	NA	NA	2;4;6	54;997;5589	37;812;4684	1647;4389;7444	47	4389	NA	unclassified	NA	NA	NA	NA	unclassified	NA	NA	NA	NA	NA
1	32603425	32604254	-	ENSGALG00000042870	ENSGALT00000065772	ensembl	v94	lnc	lincRNA	ENSGALG00000042870	NA	NA	NA	NA	NA	NA	NA	NA	NA	NA	NA	NA	NA	NA	NA	NA	NA	NA	NA	NA	NA	3;3;3	80;222;255	88;140.5;193	557;557;557	1	557	unclassified	unclassified	NA	NA	NA	NA	unclassified	NA	NA	NA	NA	NA
1	32609614	32611156	-	INRAGALG00000000501	INRAGALT00000001010	INRA	2018	pcg	protein_coding	INRAGALG00000000501	NA	NA	NA	NA	NA	NA	NA	NA	NA	NA	NA	NA	NA	NA	NA	NA	NA	NA	NA	NA	NA	1;1;1	1543;1543;1543	NA	1543;1543;1543	1	1543	NA	unclassified	NA	NA	NA	NA	unclassified	NA	NA	NA	NA	NA
1	32704783	32715013	-	ALDBGALG0000000606	ALDBGALT0000000878	ALDB	v1	lnc	lincRNA	ALDBGALG0000000606	NA	NA	NA	NA	NA	NA	NA	NA	NA	NA	NA	NA	NA	NA	NA	NA	NA	NA	NA	NA	NA	2;2;2	613;1791;2969	6653;6653;6653	3582;3582;3582	1	3582	lincSSdw	1.1.1	ENSGALG00000019361	FAM19A2	14351	NA	unclassified	NA	NA	NA	NA	NA
1	32715897	32722469	-	INRAGALG00000000503	INRAGALT00000001012	INRA	2018	lnc	lincRNA	INRAGALG00000000503	NA	NA	NA	NA	NA	NA	NA	NA	NA	NA	NA	NA	NA	NA	NA	NA	NA	NA	NA	NA	NA	2;2;2	83;3029.5;5976	518;518;518	6059;6059;6059	1	6059	lincSSdw	1.1.1	ENSGALG00000019361	FAM19A2	6895	NA	unclassified	NA	NA	NA	NA	NA
1	32723595	32727107	-	INRAGALG00000000504	INRAGALT00000001013	INRA	2018	lnc	lincRNA	INRAGALG00000000504	NA	NA	NA	NA	NA	NA	NA	NA	NA	NA	NA	NA	NA	NA	NA	NA	NA	NA	NA	NA	NA	1;1;1	3513;3513;3513	NA	3513;3513;3513	1	3513	lincSSdw	1.1.1	ENSGALG00000019361	FAM19A2	2257	NA	unclassified	NA	NA	NA	NA	NA
1	32729364	32758798	-	ENSGALG00000019361	ENSGALT00000030682	ensembl	v94	pcg	protein_coding	FAM19A2	family with sequence similarity 19 member A2, C-C motif chemokine like	FAM19A2	FAM19A2	FAM19A2	FAM19A2	FAM19A2	NA	Fam19a2	family with sequence similarity 19 member A2, C-C motif chemokine like	family with sequence similarity 19 member A2, C-C motif chemokine like	NA	NA	NA	one2one	one2one	ENSG00000198673	ENSMUSG00000044071	NA	NA	NA	NA	3;3;3	106;153;164	1037;14510;27983	423;423;423	1	423	NA	unclassified	NA	NA	NA	NA	unclassified	NA	NA	NA	NA	NA
1	32863779	32864858	+	NONGGAG000136	NONGGAT000238	NONCODE	v5	lnc	lincRNA	NONGGAG000136	NA	NA	NA	NA	NA	NA	NA	NA	NA	NA	NA	NA	NA	NA	NA	NA	NA	NA	NA	NA	NA	3;3;3	106;141;186	124;327.5;531	433;433;433	1	433	lincSSup	1.1.1	ENSGALG00000030024	USP15	40602	NA	unclassified	NA	NA	NA	NA	NA
1	32890580	32894767	-	ALDBGALG0000000607	ALDBGALT0000000879	ALDB	v1	lnc	lincRNA	ALDBGALG0000000607	NA	NA	NA	NA	NA	NA	NA	NA	NA	NA	NA	NA	NA	NA	NA	NA	NA	NA	NA	NA	NA	3;3;3	69;90;738	799;1649.5;2500	897;897;897	1	897	lincDivg	1.1.1	ENSGALG00000030024	USP15	10693	NA	unclassified	NA	NA	NA	NA	NA
1	32905460	32969236	+	ENSGALG00000030024	ENSGALT00000054787;ENSGALT00000061318;ENSGALT00000065051;ENSGALT00000087053	ensembl	v94	pcg	protein_coding	USP15	ubiquitin specific peptidase 15	USP15	NA	USP15	USP15	USP15	NA	Usp15	ubiquitin specific peptidase 15	ubiquitin specific peptidase 15	NA	NA	NA	one2one	one2one	ENSG00000135655	ENSMUSG00000020124	NA	NA	NA	NA	22;22.5;24	9;127;1897	5;643;16326	3081;4654;4697	4	4654	NA	unclassified	NA	NA	NA	NA	unclassified	NA	NA	NA	NA	NA
1	32975249	32976662	-	INRAGALG00000000505	INRAGALT00000001014	INRA	2018	lnc	lincRNA	INRAGALG00000000505	NA	NA	NA	NA	NA	NA	NA	NA	NA	NA	NA	NA	NA	NA	NA	NA	NA	NA	NA	NA	NA	1;1;1	1414;1414;1414	NA	1414;1414;1414	1	1414	lincConv	1.1.1	ENSGALG00000030024	USP15	6013	NA	unclassified	NA	NA	NA	NA	NA
1	32982962	32983531	-	INRAGALG00000000506	INRAGALT00000001015	INRA	2018	lnc	lincRNA	INRAGALG00000000506	NA	NA	NA	NA	NA	NA	NA	NA	NA	NA	NA	NA	NA	NA	NA	NA	NA	NA	NA	NA	NA	1;1;1	570;570;570	NA	570;570;570	1	570	lincDivg	1.1.1	ENSGALG00000009795	MON2	91	NA	unclassified	NA	NA	NA	NA	NA
1	32983622	33058180	+	ENSGALG00000009795	ENSGALT00000038683;ENSGALT00000015932;ENSGALT00000056422;ENSGALT00000064261;ENSGALT00000078499;ENSGALT00000073839;ENSGALT00000056220	ensembl	v94	pcg	protein_coding	MON2	MON2 homolog, regulator of endosome-to-Golgi trafficking	MON2	NA	MON2	MON2	MON2	NA	Mon2	MON2 homolog, regulator of endosome-to-Golgi trafficking	MON2 homolog, regulator of endosome-to-Golgi trafficking	NA	NA	NA	one2one	one2one	ENSG00000061987	ENSMUSG00000034602	NA	NA	NA	NA	31;35;36	9;128;1432	77;851;14701	4521;5148;6513	7	5148	NA	unclassified	NA	NA	NA	NA	unclassified	NA	NA	NA	NA	NA
1	33056446	33064425	-	INRAGALG00000000507	INRAGALT00000001016	INRA	2018	lnc	antisense	INRAGALG00000000507	NA	NA	NA	NA	NA	NA	NA	NA	NA	NA	NA	NA	NA	NA	NA	NA	NA	NA	NA	NA	NA	2;2;2	195;727.5;1260	6529;6529;6529	1455;1455;1455	1	1455	lncgASinOvlp	1.1.1	ENSGALG00000009795	MON2	0	NA	unclassified	NA	NA	NA	lncgASinNest	ENSGALG00000018237
1	33060797	33060880	+	ENSGALG00000018237	ENSGALT00000028944	ensembl	v94	mir	miRNA	MIRLET7I	microRNA let-7i	gga-let-7i	NA	MIRLET7I	NA	NA	NA	NA	microRNA let-7i	NA	NA	NA	NA	NA	NA	NA	NA	NA	NA	NA	NA	1;1;1	84;84;84	NA	84;84;84	1	84	NA	unclassified	NA	NA	NA	NA	unclassified	NA	NA	NA	NA	NA
1	33065504	33066755	+	INRAGALG00000000509	INRAGALT00000001018	INRA	2018	lnc	lincRNA	INRAGALG00000000509	NA	NA	NA	NA	NA	NA	NA	NA	NA	NA	NA	NA	NA	NA	NA	NA	NA	NA	NA	NA	NA	1;1;1	1252;1252;1252	NA	1252;1252;1252	1	1252	lincSSdw	1.1.1	ENSGALG00000009795	MON2	7324	NA	unclassified	NA	NA	NA	lincSSup	ENSGALG00000018237
1	33066764	33074413	+	NONGGAG000137	NONGGAT000240	NONCODE	v5	lnc	lincRNA	NONGGAG000137	NA	NA	NA	NA	NA	NA	NA	NA	NA	NA	NA	NA	NA	NA	NA	NA	NA	NA	NA	NA	NA	2;2;2	144;281.5;419	7091;7091;7091	563;563;563	1	563	lincSSdw	1.1.1	ENSGALG00000009795	MON2	8584	NA	unclassified	NA	NA	NA	lincSSup	ENSGALG00000018237
1	33066908	33070709	+	INRAGALG00000000510	INRAGALT00000001019	INRA	2018	lnc	lincRNA	INRAGALG00000000510	NA	NA	NA	NA	NA	NA	NA	NA	NA	NA	NA	NA	NA	NA	NA	NA	NA	NA	NA	NA	NA	2;2;2	1310;1888.5;2467	29;29;29	3777;3777;3777	1	3777	lincSSdw	1.1.1	ENSGALG00000009795	MON2	8728	NA	unclassified	NA	NA	NA	lincSSup	ENSGALG00000018237
1	33070865	33071975	+	INRAGALG00000000511	INRAGALT00000001020	INRA	2018	lnc	lincRNA	INRAGALG00000000511	NA	NA	NA	NA	NA	NA	NA	NA	NA	NA	NA	NA	NA	NA	NA	NA	NA	NA	NA	NA	NA	1;1;1	1111;1111;1111	NA	1111;1111;1111	1	1111	lincSSdw	1.1.1	ENSGALG00000009795	MON2	12685	NA	unclassified	NA	NA	NA	lincSSup	ENSGALG00000018237
1	33072468	33073791	+	INRAGALG00000000512	INRAGALT00000001021	INRA	2018	lnc	lincRNA	INRAGALG00000000512	NA	NA	NA	NA	NA	NA	NA	NA	NA	NA	NA	NA	NA	NA	NA	NA	NA	NA	NA	NA	NA	1;1;1	1324;1324;1324	NA	1324;1324;1324	1	1324	lincSSdw	1.1.1	ENSGALG00000009795	MON2	14288	NA	unclassified	NA	NA	NA	NA	NA
1	33074444	33077755	+	INRAGALG00000000513	INRAGALT00000001022	INRA	2018	lnc	lincRNA	INRAGALG00000000513	NA	NA	NA	NA	NA	NA	NA	NA	NA	NA	NA	NA	NA	NA	NA	NA	NA	NA	NA	NA	NA	1;1;1	3312;3312;3312	NA	3312;3312;3312	1	3312	lincConv	1.1.1	ENSGALG00000009805	PPM1H	12225	NA	unclassified	NA	NA	NA	NA	NA
1	33089980	33218417	-	ENSGALG00000009805	ENSGALT00000015947	ensembl	v94	pcg	protein_coding	PPM1H	protein phosphatase, Mg2+/Mn2+ dependent 1H	PPM1H	PPM1H	PPM1H	PPM1H	PPM1H	NA	Ppm1h	protein phosphatase, Mg2+/Mn2+ dependent 1H	protein phosphatase, Mg2+/Mn2+ dependent 1H	NA	NA	NA	one2one	one2one	ENSG00000111110	ENSMUSG00000034613	NA	NA	NA	NA	10;10;10	64;133.5;345	1739;7886;59544	1533;1533;1533	1	1533	NA	unclassified	NA	NA	NA	NA	unclassified	NA	NA	NA	NA	NA
1	33105829	33106499	+	NONGGAG007043	NONGGAT012182	NONCODE	v5	lnc	lincRNA	NONGGAG007043	NA	NA	NA	NA	NA	NA	NA	NA	NA	NA	NA	NA	NA	NA	NA	NA	NA	NA	NA	NA	NA	2;2;2	44;122;200	431;431;431	244;244;244	1	244	lncgASinNest	1.1.1	ENSGALG00000009805	PPM1H	0	NA	unclassified	NA	NA	NA	NA	NA
1	33219015	33220335	+	INRAGALG00000100100	INRAGALT00000100131	INRA	2018	lnc	lincRNA	INRAGALG00000100100	NA	NA	NA	NA	NA	NA	NA	NA	NA	NA	NA	NA	NA	NA	NA	NA	NA	NA	NA	NA	NA	1;1;1	1321;1321;1321	NA	1321;1321;1321	1	1321	lincDivg	1.1.1	ENSGALG00000009805	PPM1H	598	NA	unclassified	NA	NA	NA	NA	NA
1	33226152	33228802	+	INRAGALG00000100101	INRAGALT00000100132	INRA	2018	lnc	lincRNA	INRAGALG00000100101	NA	NA	NA	NA	NA	NA	NA	NA	NA	NA	NA	NA	NA	NA	NA	NA	NA	NA	NA	NA	NA	1;1;1	2651;2651;2651	NA	2651;2651;2651	1	2651	lincDivg	1.1.1	ENSGALG00000009805	PPM1H	7735	NA	unclassified	NA	NA	NA	NA	NA
1	33234686	33235968	+	INRAGALG00000100102	INRAGALT00000100133	INRA	2018	lnc	lincRNA	INRAGALG00000100102	NA	NA	NA	NA	NA	NA	NA	NA	NA	NA	NA	NA	NA	NA	NA	NA	NA	NA	NA	NA	NA	1;1;1	1283;1283;1283	NA	1283;1283;1283	1	1283	lincDivg	1.1.1	ENSGALG00000009805	PPM1H	16269	NA	unclassified	NA	NA	NA	NA	NA
1	33298676	33301273	-	ENSGALG00000040567	ENSGALT00000073363	ensembl	v94	pcg	protein_coding	AVPR1A	arginine vasopressin receptor 1A	AVPR1A	NA	AVPR1A	AVPR1A	AVPR1A	NA	Avpr1a	arginine vasopressin receptor 1A	arginine vasopressin receptor 1A	NA	NA	NA	one2one	one2one	ENSG00000166148	ENSMUSG00000020123	NA	NA	NA	NA	3;3;3	45;284;928	6;674.5;1343	1257;1257;1257	1	1257	NA	unclassified	NA	NA	NA	NA	unclassified	NA	NA	NA	NA	NA
1	33395407	33407028	+	ENSGALG00000009815	ENSGALT00000015961;ENSGALT00000090366	ensembl	v94	pcg	protein_coding	RXYLT1	ribitol xylosyltransferase 1	TMEM5	NA	TMEM5	RXYLT1	RXYLT1	NA	Tmem5	transmembrane protein 5	ribitol xylosyltransferase 1	NA	NA	NA	one2one	one2one	ENSG00000118600	ENSMUSG00000034620	NA	NA	NA	NA	6;6;6	48;172.5;1218	369;1441;4682	1024;1579.5;2135	2	1579.5	NA	unclassified	NA	NA	NA	NA	unclassified	NA	NA	NA	NA	NA
1	33422185	33425996	-	ALDBGALG0000000608	ALDBGALT0000000880	ALDB	v1	lnc	lincRNA	ALDBGALG0000000608	NA	NA	NA	NA	NA	NA	NA	NA	NA	NA	NA	NA	NA	NA	NA	NA	NA	NA	NA	NA	NA	2;2;2	29;480.5;932	2855;2855;2855	961;961;961	1	961	lincDivg	1.1.1	ENSGALG00000009825	SRGAP1	14192	NA	unclassified	NA	NA	NA	NA	NA
1	33430678	33439740	-	ALDBGALG0000000609	ALDBGALT0000000881	ALDB	v1	lnc	lincRNA	ALDBGALG0000000609	NA	NA	NA	NA	NA	NA	NA	NA	NA	NA	NA	NA	NA	NA	NA	NA	NA	NA	NA	NA	NA	3;3;3	84;1988;5965	474;517;560	8037;8037;8037	1	8037	lincDivg	1.1.1	ENSGALG00000009825	SRGAP1	448	NA	unclassified	NA	NA	NA	NA	NA
1	33440188	33580652	+	ENSGALG00000009825	ENSGALT00000015976;ENSGALT00000058753;ENSGALT00000076654	ensembl	v94	pcg	protein_coding	SRGAP1	SLIT-ROBO Rho GTPase activating protein 1	SRGAP1	NA	SRGAP1	SRGAP1	SRGAP1	NA	Srgap1	SLIT-ROBO Rho GTPase activating protein 1	SLIT-ROBO Rho GTPase activating protein 1	NA	NA	NA	one2one	one2one	ENSG00000196935	ENSMUSG00000020121	NA	NA	NA	NA	12;21;22	28;135;2969	124;2339;68390	1608;3198;6140	3	3198	NA	unclassified	NA	NA	NA	NA	unclassified	NA	NA	NA	NA	NA
1	33582106	33590820	-	INRAGALG00000000517	INRAGALT00000001027;INRAGALT00000001028	INRA	2018	lnc	lincRNA	INRAGALG00000000517	NA	NA	NA	NA	NA	NA	NA	NA	NA	NA	NA	NA	NA	NA	NA	NA	NA	NA	NA	NA	NA	2;2.5;3	100;318;908	689;6549;6549	1008;1246.5;1485	2	1246.5	lincConv	n.1.1	ENSGALG00000009825	SRGAP1	1454	NA	unclassified	NA	NA	NA	NA	NA
1	33594888	33606303	-	ENSGALG00000027682	ENSGALT00000087458;ENSGALT00000045276;ENSGALT00000080557;ENSGALT00000015981;ENSGALT00000073655;ENSGALT00000086903;ENSGALT00000088803	ensembl	v94	pcg	protein_coding	C12orf66	chromosome 12 open reading frame 66	C12orf66	C12orf66	C1H12ORF66	C12orf66	C12orf66	NA	BC048403	chromosome 1 open reading frame, human C12orf66	chromosome 12 open reading frame 66	NA	NA	NA	one2one	one2one	ENSG00000174206	ENSMUSG00000053684	NA	NA	NA	NA	2;4;6	48;136.5;1366	310;807;3903	234;664;1916	7	664	NA	unclassified	NA	NA	NA	lincDivg	n.1.1	ENSGALG00000009835	XPOT	778	NA	NA
1	33604370	33604501	-	ENSGALG00000025464	ENSGALT00000042377	ensembl	v94	sno	snoRNA	RF00263	_XtoMany#_XtoMany#_XtoMany#_XtoMany#_XtoMany#_XtoMany	RF00263	NA	NA	NA	NA	NA	NA	NA	NA	NA	_XtoMany#_XtoMany#_XtoMany#_XtoMany#_XtoMany#_XtoMany	_XtoMany#_XtoMany#_XtoMany#_XtoMany	one2many	one2many	ENSG00000201388_XtoMany#ENSG00000201407_XtoMany#ENSG00000207166_XtoMany#ENSG00000212565_XtoMany#ENSG00000251715_XtoMany#ENSG00000252458_XtoMany	ENSMUSG00000077380_XtoMany#ENSMUSG00000077563_XtoMany#ENSMUSG00000088691_XtoMany#ENSMUSG00000089007_XtoMany	SNORA68B_XtoMany#NA_XtoMany#SNORA68_XtoMany#NA_XtoMany#NA_XtoMany#NA_XtoMany	NA_XtoMany#NA_XtoMany#NA_XtoMany#NA_XtoMany	NA_XtoMany#NA_XtoMany#SNORA68_XtoMany#NA_XtoMany#NA_XtoMany#NA_XtoMany	NA_XtoMany#NA_XtoMany#NA_XtoMany#NA_XtoMany	1;1;1	132;132;132	NA	132;132;132	1	132	NA	unclassified	NA	NA	NA	NA	unclassified	NA	NA	NA	NA	NA
1	33607081	33632184	+	ENSGALG00000009835	ENSGALT00000015988;ENSGALT00000089301	ensembl	v94	pcg	protein_coding	XPOT	exportin for tRNA	XPOT	NA	XPOT	XPOT	XPOT	NA	Xpot	exportin for tRNA	exportin for tRNA	NA	NA	NA	one2one	one2one	ENSG00000184575	ENSMUSG00000034667	NA	NA	NA	NA	5;15;25	29;105.5;545	89;687;2380	383;1955.5;3528	2	1955.5	NA	unclassified	NA	NA	NA	lincDivg	n.n.1	ENSGALG00000027682	C12orf66	778	NA	NA
1	33628002	33638132	-	INRAGALG00000000518	INRAGALT00000001029	INRA	2018	lnc	antisense	INRAGALG00000000518	NA	NA	NA	NA	NA	NA	NA	NA	NA	NA	NA	NA	NA	NA	NA	NA	NA	NA	NA	NA	NA	3;3;3	40;172;1093	158;4417;8676	1305;1305;1305	1	1305	lncgASinOvlp	1.1.1	ENSGALG00000009835	XPOT	0	NA	unclassified	NA	NA	NA	NA	NA
1	33632300	33635197	-	INRAGALG00000000519	INRAGALT00000001030	INRA	2018	lnc	lincRNA	INRAGALG00000000519	NA	NA	NA	NA	NA	NA	NA	NA	NA	NA	NA	NA	NA	NA	NA	NA	NA	NA	NA	NA	NA	1;1;1	2898;2898;2898	NA	2898;2898;2898	1	2898	lincConv	1.1.1	ENSGALG00000009835	XPOT	116	NA	unclassified	NA	NA	NA	NA	NA
1	33632708	33634171	+	INRAGALG00000000520	INRAGALT00000001031	INRA	2018	lnc	lincRNA	INRAGALG00000000520	NA	NA	NA	NA	NA	NA	NA	NA	NA	NA	NA	NA	NA	NA	NA	NA	NA	NA	NA	NA	NA	3;3;3	65;67;968	143;186;229	1100;1100;1100	1	1100	lincSSdw	1.1.1	ENSGALG00000009835	XPOT	524	NA	unclassified	NA	NA	NA	NA	NA
1	33635397	33636710	-	INRAGALG00000000521	INRAGALT00000001032	INRA	2018	lnc	lincRNA	INRAGALG00000000521	NA	NA	NA	NA	NA	NA	NA	NA	NA	NA	NA	NA	NA	NA	NA	NA	NA	NA	NA	NA	NA	1;1;1	1314;1314;1314	NA	1314;1314;1314	1	1314	lincConv	1.1.1	ENSGALG00000009835	XPOT	3213	NA	unclassified	NA	NA	NA	NA	NA
1	33639595	33641025	+	INRAGALG00000100103	INRAGALT00000100134	INRA	2018	lnc	lincRNA	INRAGALG00000100103	NA	NA	NA	NA	NA	NA	NA	NA	NA	NA	NA	NA	NA	NA	NA	NA	NA	NA	NA	NA	NA	1;1;1	1431;1431;1431	NA	1431;1431;1431	1	1431	lincSSup	1.1.1	ENSGALG00000009840	TBK1	793	NA	unclassified	NA	NA	NA	NA	NA
1	33641818	33664801	+	ENSGALG00000009840	ENSGALT00000015999	ensembl	v94	pcg	protein_coding	TBK1	TANK binding kinase 1	TBK1	NA	TBK1	TBK1	TBK1	NA	Tbk1	TANK binding kinase 1	TANK binding kinase 1	NA	NA	NA	one2one	one2one	ENSG00000183735	ENSMUSG00000020115	NA	NA	NA	NA	20;20;20	40;109;2139	115;846;2453	4309;4309;4309	1	4309	NA	unclassified	NA	NA	NA	lincSSdw	1.1.1	ENSGALG00000009835	XPOT	9634	NA	NA
1	33658358	33659709	-	NONGGAG000138	NONGGAT000243	NONCODE	v5	lnc	antisense	NONGGAG000138	NA	NA	NA	NA	NA	NA	NA	NA	NA	NA	NA	NA	NA	NA	NA	NA	NA	NA	NA	NA	NA	2;2;2	31;116;201	1124;1124;1124	232;232;232	1	232	lncgASexNest	1.1.1	ENSGALG00000009840	TBK1	0	NA	unclassified	NA	NA	NA	NA	NA
1	33665520	33693244	+	ALDBGALG0000000088	ALDBGALT0000000135	ALDB	v1	lnc	lincRNA	ALDBGALG0000000088	NA	NA	NA	NA	NA	NA	NA	NA	NA	NA	NA	NA	NA	NA	NA	NA	NA	NA	NA	NA	NA	3;3;3	127;222;238	230;13573;26916	587;587;587	1	587	lincSSdw	1.1.1	ENSGALG00000009840	TBK1	719	NA	unclassified	NA	NA	NA	NA	NA
1	33668887	33670172	+	ALDBGALG0000000089	ALDBGALT0000000136	ALDB	v1	lnc	lincRNA	ALDBGALG0000000089	NA	NA	NA	NA	NA	NA	NA	NA	NA	NA	NA	NA	NA	NA	NA	NA	NA	NA	NA	NA	NA	2;2;2	129;593;1057	104;104;104	1186;1186;1186	1	1186	lincSSdw	1.1.1	ENSGALG00000009840	TBK1	4086	NA	unclassified	NA	NA	NA	NA	NA
1	33694863	33705388	+	ALDBGALG0000000090	ALDBGALT0000000137;ALDBGALT0000000138	ALDB	v1	lnc	lincRNA	ALDBGALG0000000090	NA	NA	NA	NA	NA	NA	NA	NA	NA	NA	NA	NA	NA	NA	NA	NA	NA	NA	NA	NA	NA	2;2;2	46;342;624	9835;9847.5;9860	670;677;684	2	677	lincSSup	n.1.1	ENSGALG00000009842	RASSF3	10337	NA	unclassified	NA	NA	NA	NA	NA
1	33714117	33715641	-	INRAGALG00000100588	INRAGALT00000100721	INRA	2018	lnc	lincRNA	INRAGALG00000100588	NA	NA	NA	NA	NA	NA	NA	NA	NA	NA	NA	NA	NA	NA	NA	NA	NA	NA	NA	NA	NA	1;1;1	1525;1525;1525	NA	1525;1525;1525	1	1525	lincDivg	1.1.1	ENSGALG00000009842	RASSF3	84	NA	unclassified	NA	NA	NA	NA	NA
1	33715725	33766463	+	ENSGALG00000009842	ENSGALT00000016002	ensembl	v94	pcg	protein_coding	RASSF3	Ras association domain family member 3	RASSF3	NA	RASSF3	RASSF3	RASSF3	NA	Rassf3	Ras association domain family member 3	Ras association domain family member 3	NA	NA	NA	one2one	one2one	ENSG00000153179	ENSMUSG00000025795	NA	NA	NA	NA	5;5;5	108;228;2679	319;1343.5;44350	3399;3399;3399	1	3399	NA	unclassified	NA	NA	NA	lincConv	1.1.1	ENSGALG00000009856	GNS	6165	NA	NA
1	33761134	33765024	-	INRAGALG00000000524	INRAGALT00000001035	INRA	2018	pcg	protein_coding	INRAGALG00000000524	NA	NA	NA	NA	NA	NA	NA	NA	NA	NA	NA	NA	NA	NA	NA	NA	NA	NA	NA	NA	NA	2;2;2	612;1761.5;2911	372;372;372	3523;3523;3523	1	3523	NA	unclassified	NA	NA	NA	NA	unclassified	NA	NA	NA	NA	NA
1	33772628	33793177	-	ENSGALG00000009856	ENSGALT00000016025	ensembl	v94	pcg	protein_coding	GNS	glucosamine (N-acetyl)-6-sulfatase	GNS	NA	GNS	GNS	GNS	NA	Gns	glucosamine (N-acetyl)-6-sulfatase	glucosamine (N-acetyl)-6-sulfatase	NA	NA	NA	one2one	one2one	ENSG00000135677	ENSMUSG00000034707	NA	NA	NA	NA	14;14;14	60;109.5;3626	339;809;3408	5275;5275;5275	1	5275	NA	unclassified	NA	NA	NA	lincDivg	1.1.1	ENSGALG00000009859	TBC1D30	879	NA	NA
1	33794056	33841926	+	ENSGALG00000009859	ENSGALT00000016033;ENSGALT00000065097;ENSGALT00000068044	ensembl	v94	pcg	protein_coding	TBC1D30	TBC1 domain family member 30	TBC1D30	TBC1D30	TBC1D30	TBC1D30	TBC1D30	NA	Tbc1d30	TBC1 domain family member 30	TBC1 domain family member 30	NA	NA	NA	one2one	one2one	ENSG00000111490	ENSMUSG00000052302	NA	NA	NA	NA	13;13;14	57;150;770	155;1908;22700	2331;2520;2577	3	2520	NA	unclassified	NA	NA	NA	lincDivg	n.n.1	ENSGALG00000009856	GNS	879	NA	NA
1	33869873	33876746	+	ALDBGALG0000000091	ALDBGALT0000000139	ALDB	v1	lnc	lincRNA	ALDBGALG0000000091	NA	NA	NA	NA	NA	NA	NA	NA	NA	NA	NA	NA	NA	NA	NA	NA	NA	NA	NA	NA	NA	5;5;5	103;124;798	682;1105;2331	1667;1667;1667	1	1667	lincConv	1.1.1	ENSGALG00000039209	WIF1	5128	NA	unclassified	NA	NA	NA	NA	NA
1	33881874	33923658	-	ENSGALG00000039209	ENSGALT00000063712;ENSGALT00000085942	ensembl	v94	pcg	protein_coding	WIF1	WNT inhibitory factor 1	WIF1	NA	WIF1	WIF1	WIF1	NA	Wif1	WNT inhibitory factor 1	WNT inhibitory factor 1	NA	NA	NA	one2one	one2one	ENSG00000156076	ENSMUSG00000020218	NA	NA	NA	NA	10;10;10	85;96.5;827	105;2613;23053	1774;1823.5;1873	2	1823.5	NA	unclassified	NA	NA	NA	NA	unclassified	NA	NA	NA	NA	NA
1	33937632	33977276	+	ENSGALG00000009873	ENSGALT00000016052	ensembl	v94	pcg	protein_coding	LEMD3	LEM domain containing 3	LEMD3	LEMD3	LEMD3	LEMD3	LEMD3	NA	Lemd3	LEM domain containing 3	LEM domain containing 3	NA	NA	NA	one2one	one2one	ENSG00000174106	ENSMUSG00000048661	NA	NA	NA	NA	11;11;11	38;102;1435	82;1622;16819	2399;2399;2399	1	2399	NA	unclassified	NA	NA	NA	lincSSup	1.1.1	ENSGALG00000026661	MSRB3	9585	NA	NA
1	33981057	33986594	+	INRAGALG00000100104	INRAGALT00000100135	INRA	2018	lnc	lincRNA	INRAGALG00000100104	NA	NA	NA	NA	NA	NA	NA	NA	NA	NA	NA	NA	NA	NA	NA	NA	NA	NA	NA	NA	NA	4;4;4	56;1154;2785	52;86;263	5149;5149;5149	1	5149	lincSSup	1.1.1	ENSGALG00000026661	MSRB3	267	NA	unclassified	NA	NA	NA	NA	NA
1	33986861	34070695	+	ENSGALG00000026661	ENSGALT00000054267;ENSGALT00000046186	ensembl	v94	pcg	protein_coding	MSRB3	methionine sulfoxide reductase B3	MSRB3	NA	MSRB3	MSRB3	MSRB3	NA	Msrb3	methionine sulfoxide reductase B3	methionine sulfoxide reductase B3	NA	NA	NA	one2one	one2one	ENSG00000174099	ENSMUSG00000051236	NA	NA	NA	NA	5;6;7	26;88;2726	1792;11639.5;33097	1064;2128.5;3193	2	2128.5	NA	unclassified	NA	NA	NA	lincSS	n.n.1	ENSGALG00000009873	LEMD3	9585	NA	NA
1	34073059	34074811	-	INRAGALG00000000530	INRAGALT00000001045;INRAGALT00000001046	INRA	2018	lnc	lincRNA	INRAGALG00000000530	NA	NA	NA	NA	NA	NA	NA	NA	NA	NA	NA	NA	NA	NA	NA	NA	NA	NA	NA	NA	NA	1;1.5;2	120;950;1753	NA	1070;1411.5;1753	2	1411.5	lincConv	n.1.1	ENSGALG00000026661	MSRB3	2364	NA	unclassified	NA	NA	NA	NA	NA
1	34096961	34101456	-	ALDBGALG0000000610	ALDBGALT0000000882	ALDB	v1	lnc	lincRNA	ALDBGALG0000000610	NA	NA	NA	NA	NA	NA	NA	NA	NA	NA	NA	NA	NA	NA	NA	NA	NA	NA	NA	NA	NA	2;2;2	162;227.5;293	4045;4045;4045	455;455;455	1	455	lincConv	1.1.1	ENSGALG00000026661	MSRB3	26266	NA	unclassified	NA	NA	NA	NA	NA
1	34159288	34166065	-	INRAGALG00000000534	INRAGALT00000001050;INRAGALT00000001051;INRAGALT00000001052;INRAGALT00000001053;INRAGALT00000001054;INRAGALT00000001055	INRA	2018	lnc	lincRNA	INRAGALG00000000534	NA	NA	NA	NA	NA	NA	NA	NA	NA	NA	NA	NA	NA	NA	NA	NA	NA	NA	NA	NA	NA	1;2.5;5	50;241;4277	NA	986;2791.5;4474	6	2791.5	lincDivg	n.1.1	ENSGALG00000009875	HMGA2	37922	NA	unclassified	NA	NA	NA	NA	NA
1	34162168	34162628	+	INRAGALG00000000535	INRAGALT00000001056	INRA	2018	lnc	lincRNA	INRAGALG00000000535	NA	NA	NA	NA	NA	NA	NA	NA	NA	NA	NA	NA	NA	NA	NA	NA	NA	NA	NA	NA	NA	1;1;1	461;461;461	NA	461;461;461	1	461	lincSSup	1.1.1	ENSGALG00000009875	HMGA2	41359	NA	unclassified	NA	NA	NA	NA	NA
1	34166765	34167722	-	INRAGALG00000000536	INRAGALT00000001057;INRAGALT00000001058	INRA	2018	lnc	lincRNA	INRAGALG00000000536	NA	NA	NA	NA	NA	NA	NA	NA	NA	NA	NA	NA	NA	NA	NA	NA	NA	NA	NA	NA	NA	2;2;2	64;375;637	141;176.5;212	630;725.5;821	2	725.5	lincDivg	n.1.1	ENSGALG00000009875	HMGA2	36265	NA	unclassified	NA	NA	NA	NA	NA
1	34167550	34169085	+	INRAGALG00000000537	INRAGALT00000001059;INRAGALT00000001060	INRA	2018	lnc	lincRNA	INRAGALG00000000537	NA	NA	NA	NA	NA	NA	NA	NA	NA	NA	NA	NA	NA	NA	NA	NA	NA	NA	NA	NA	NA	1;1.5;2	192;901;1536	NA	1093;1314.5;1536	2	1314.5	lincSSup	n.1.1	ENSGALG00000009875	HMGA2	34902	NA	unclassified	NA	NA	NA	NA	NA
1	34184757	34202899	-	INRAGALG00000000538	INRAGALT00000001061;INRAGALT00000001062;INRAGALT00000001063;INRAGALT00000001064;INRAGALT00000001065;INRAGALT00000001066;INRAGALT00000001067;INRAGALT00000001068;INRAGALT00000001069;INRAGALT00000001070;INRAGALT00000001071;INRAGALT00000001072;INRAGALT00000001073;INRAGALT00000001074;INRAGALT00000001075;INRAGALT00000001076;INRAGALT00000001077;INRAGALT00000001078;INRAGALT00000001079;INRAGALT00000001080…	INRA	2018	lnc	lincRNA	INRAGALG00000000538	NA	NA	NA	NA	NA	NA	NA	NA	NA	NA	NA	NA	NA	NA	NA	NA	NA	NA	NA	NA	NA	2;3.5;5	14;313;11357	107;1174;7755	3533;8837;17358	34	8837	lincDivg	n.1.1	ENSGALG00000009875	HMGA2	1088	NA	unclassified	NA	NA	NA	NA	NA
1	34197203	34198889	+	INRAGALG00000000539	INRAGALT00000001095	INRA	2018	lnc	lincRNA	INRAGALG00000000539	NA	NA	NA	NA	NA	NA	NA	NA	NA	NA	NA	NA	NA	NA	NA	NA	NA	NA	NA	NA	NA	1;1;1	1687;1687;1687	NA	1687;1687;1687	1	1687	lincSSup	1.1.1	ENSGALG00000009875	HMGA2	5098	NA	unclassified	NA	NA	NA	NA	NA
1	34203987	34308540	+	ENSGALG00000009875	ENSGALT00000016055	ensembl	v94	pcg	protein_coding	HMGA2	high mobility group AT-hook 2	HMGA2	NA	HMGA2	HMGA2	HMGA2	NA	Hmga2	high mobility group AT-hook 2	high mobility group AT-hook 2	NA	NA	NA	one2one	one2one	ENSG00000149948	ENSMUSG00000056758	NA	NA	NA	NA	5;5;5	33;87;177	2091;13228.5;75543	479;479;479	1	479	NA	unclassified	NA	NA	NA	NA	unclassified	NA	NA	NA	NA	NA
1	34320951	34332450	-	ALDBGALG0000000613	ALDBGALT0000000885	ALDB	v1	lnc	lincRNA	ALDBGALG0000000613	NA	NA	NA	NA	NA	NA	NA	NA	NA	NA	NA	NA	NA	NA	NA	NA	NA	NA	NA	NA	NA	3;3;3	73;223;658	97;5277;10457	954;954;954	1	954	lincConv	1.1.1	ENSGALG00000009875	HMGA2	12411	NA	unclassified	NA	NA	NA	NA	NA
1	34337292	34338176	-	INRAGALG00000000540	INRAGALT00000001096	INRA	2018	lnc	lincRNA	INRAGALG00000000540	NA	NA	NA	NA	NA	NA	NA	NA	NA	NA	NA	NA	NA	NA	NA	NA	NA	NA	NA	NA	NA	1;1;1	885;885;885	NA	885;885;885	1	885	lincSSdw	1.1.1	ENSGALG00000019358	LLPH	28468	NA	unclassified	NA	NA	NA	NA	NA
1	34338113	34355053	+	INRAGALG00000000541	INRAGALT00000001097;INRAGALT00000001098	INRA	2018	lnc	lincRNA	INRAGALG00000000541	NA	NA	NA	NA	NA	NA	NA	NA	NA	NA	NA	NA	NA	NA	NA	NA	NA	NA	NA	NA	NA	1;1.5;2	150;361;1026	NA	511;768.5;1026	2	768.5	lincConv	n.1.1	ENSGALG00000019358	LLPH	11591	NA	unclassified	NA	NA	NA	NA	NA
1	34355120	34356440	-	INRAGALG00000000545	INRAGALT00000001102;INRAGALT00000001103	INRA	2018	lnc	lincRNA	INRAGALG00000000545	NA	NA	NA	NA	NA	NA	NA	NA	NA	NA	NA	NA	NA	NA	NA	NA	NA	NA	NA	NA	NA	1;1.5;2	245;621;1047	NA	866;956.5;1047	2	956.5	lincSSdw	n.1.1	ENSGALG00000019358	LLPH	10204	NA	unclassified	NA	NA	NA	NA	NA
1	34360725	34361659	-	INRAGALG00000000546	INRAGALT00000001104	INRA	2018	lnc	lincRNA	INRAGALG00000000546	NA	NA	NA	NA	NA	NA	NA	NA	NA	NA	NA	NA	NA	NA	NA	NA	NA	NA	NA	NA	NA	1;1;1	935;935;935	NA	935;935;935	1	935	lincSSdw	1.1.1	ENSGALG00000019358	LLPH	4985	NA	unclassified	NA	NA	NA	NA	NA
1	34362071	34365512	-	INRAGALG00000000547	INRAGALT00000001105;INRAGALT00000001106	INRA	2018	lnc	lincRNA	INRAGALG00000000547	NA	NA	NA	NA	NA	NA	NA	NA	NA	NA	NA	NA	NA	NA	NA	NA	NA	NA	NA	NA	NA	3;3.5;4	24;187;380	384;619;1570	392;669.5;947	2	669.5	lincSSdw	n.1.1	ENSGALG00000019358	LLPH	1132	NA	unclassified	NA	NA	NA	NA	NA
1	34362442	34364060	+	ALDBGALG0000000092	ALDBGALT0000000140	ALDB	v1	lnc	lincRNA	ALDBGALG0000000092	NA	NA	NA	NA	NA	NA	NA	NA	NA	NA	NA	NA	NA	NA	NA	NA	NA	NA	NA	NA	NA	2;2;2	34;257;480	1109;1109;1109	514;514;514	1	514	lincConv	1.1.1	ENSGALG00000019358	LLPH	2584	NA	unclassified	NA	NA	NA	NA	NA
1	34366644	34369315	-	ENSGALG00000019358	ENSGALT00000038638;ENSGALT00000090254;ENSGALT00000057146	ensembl	v94	pcg	protein_coding	LLPH	LLP homolog, long-term synaptic facilitation factor	LLPH	NA	LLPH	LLPH	LLPH	NA	Llph	LLP homolog, long-term synaptic facilitation	LLP homolog, long-term synaptic facilitation factor	NA	NA	NA	one2one	one2one	ENSG00000139233	ENSMUSG00000020224	NA	NA	NA	NA	2;3;3	75;212;307	78;1763;1763	481;507;704	3	507	NA	unclassified	NA	NA	NA	lincSSdw	n.1.1	ENSGALG00000009879	TMBIM4	90	NA	NA
1	34369405	34377556	-	ENSGALG00000009879	ENSGALT00000016059;ENSGALT00000063287	ensembl	v94	pcg	protein_coding	TMBIM4	transmembrane BAX inhibitor motif containing 4	NA	NA	TMBIM4	NA	NA	NA	Tmbim4	transmembrane BAX inhibitor motif containing 4	NA	NA	transmembrane BAX inhibitor motif containing 4_XtoMany#_XtoMany	NA	one2many	one2one	ENSG00000155957_XtoMany#ENSG00000228144_XtoMany	ENSMUSG00000020225	TMBIM4_XtoMany#NA_XtoMany	NA	TMBIM4_XtoMany#NA_XtoMany	NA	6;6.5;7	34;109;1241	468;774;2876	1666;1833;2000	2	1833	NA	unclassified	NA	NA	NA	lincSSup	n.1.1	ENSGALG00000019358	LLPH	90	NA	NA
1	34396150	34397104	+	INRAGALG00000000548	INRAGALT00000001107	INRA	2018	lnc	lincRNA	INRAGALG00000000548	NA	NA	NA	NA	NA	NA	NA	NA	NA	NA	NA	NA	NA	NA	NA	NA	NA	NA	NA	NA	NA	1;1;1	955;955;955	NA	955;955;955	1	955	lincDivg	1.1.1	ENSGALG00000009879	TMBIM4	18594	NA	unclassified	NA	NA	NA	NA	NA
1	34398097	34399067	+	INRAGALG00000000549	INRAGALT00000001108	INRA	2018	lnc	lincRNA	INRAGALG00000000549	NA	NA	NA	NA	NA	NA	NA	NA	NA	NA	NA	NA	NA	NA	NA	NA	NA	NA	NA	NA	NA	1;1;1	971;971;971	NA	971;971;971	1	971	lincSSup	1.1.1	ENSGALG00000009885	HELB	16803	NA	unclassified	NA	NA	NA	NA	NA
1	34400205	34401255	+	INRAGALG00000000550	INRAGALT00000001109	INRA	2018	lnc	lincRNA	INRAGALG00000000550	NA	NA	NA	NA	NA	NA	NA	NA	NA	NA	NA	NA	NA	NA	NA	NA	NA	NA	NA	NA	NA	1;1;1	1051;1051;1051	NA	1051;1051;1051	1	1051	lincSSup	1.1.1	ENSGALG00000009885	HELB	14615	NA	unclassified	NA	NA	NA	NA	NA
1	34411347	34413696	-	INRAGALG00000000551	INRAGALT00000001110	INRA	2018	lnc	lincRNA	INRAGALG00000000551	NA	NA	NA	NA	NA	NA	NA	NA	NA	NA	NA	NA	NA	NA	NA	NA	NA	NA	NA	NA	NA	2;2;2	41;1013.5;1986	327;327;327	2027;2027;2027	1	2027	lincDivg	1.1.1	ENSGALG00000009885	HELB	2174	NA	unclassified	NA	NA	NA	NA	NA
1	34414498	34415396	-	ENSGALG00000035292	ENSGALT00000060796	ensembl	v94	lnc	lincRNA	ENSGALG00000035292	NA	NA	NA	NA	NA	NA	NA	NA	NA	NA	NA	NA	NA	NA	NA	NA	NA	NA	NA	NA	NA	2;2;2	361;371.5;382	160;160;160	743;743;743	1	743	lincDivg	1.1.1	ENSGALG00000009885	HELB	474	NA	unclassified	NA	NA	NA	NA	NA
1	34415870	34428812	+	ENSGALG00000009885	ENSGALT00000016069;ENSGALT00000060782	ensembl	v94	pcg	protein_coding	HELB	DNA helicase B	HELB	HELB	HELB	HELB	HELB	NA	Helb	DNA helicase B	DNA helicase B	NA	NA	NA	one2one	one2one	ENSG00000127311	ENSMUSG00000020228	NA	NA	NA	NA	5;9;13	24;187;873	228;877;2047	1680;2394;3108	2	2394	NA	unclassified	NA	NA	NA	lincConv	n.1.1	ENSGALG00000009895	GRIP1	2382	NA	NA
1	34431194	34578266	-	ENSGALG00000009895	ENSGALT00000016088;ENSGALT00000064143	ensembl	v94	pcg	protein_coding	GRIP1	glutamate receptor interacting protein 1	GRIP1	GRIP1	GRIP1	GRIP1	GRIP1	NA	Grip1	glutamate receptor interacting protein 1	glutamate receptor interacting protein 1	NA	NA	NA	one2one	one2one	ENSG00000155974	ENSMUSG00000034813	NA	NA	NA	NA	24;24.5;25	45;146;237	150;2368;48372	3390;3412.5;3435	2	3412.5	NA	unclassified	NA	NA	NA	lincConv	n.1.1	ENSGALG00000009885	HELB	2382	NA	NA
1	34431639	34435079	+	INRAGALG00000000552	INRAGALT00000001111	INRA	2018	lnc	antisense	INRAGALG00000000552	NA	NA	NA	NA	NA	NA	NA	NA	NA	NA	NA	NA	NA	NA	NA	NA	NA	NA	NA	NA	NA	1;1;1	3441;3441;3441	NA	3441;3441;3441	1	3441	lncgASexNest	1.1.1	ENSGALG00000009895	GRIP1	0	NA	unclassified	NA	NA	NA	NA	NA
1	34436455	34441276	+	INRAGALG00000000553	INRAGALT00000001112	INRA	2018	lnc	antisense	INRAGALG00000000553	NA	NA	NA	NA	NA	NA	NA	NA	NA	NA	NA	NA	NA	NA	NA	NA	NA	NA	NA	NA	NA	2;2;2	262;1798;3334	1230;1230;1230	3596;3596;3596	1	3596	lncgASexNest	1.1.1	ENSGALG00000009895	GRIP1	0	NA	unclassified	NA	NA	NA	NA	NA
1	34741603	34745144	+	ALDBGALG0000000093	ALDBGALT0000000141	ALDB	v1	lnc	lincRNA	ALDBGALG0000000093	NA	NA	NA	NA	NA	NA	NA	NA	NA	NA	NA	NA	NA	NA	NA	NA	NA	NA	NA	NA	NA	3;3;3	57;163;373	868;1478.5;2089	593;593;593	1	593	lincSSup	1.1.1	ENSGALG00000033879	CAND1_XtoMany	54356	NA	unclassified	NA	NA	NA	NA	NA
1	34799500	34801222	+	ENSGALG00000033879	ENSGALT00000059869	ensembl	v94	pcg	protein_coding	CAND1_XtoMany	cullin associated and neddylation dissociated 1_XtoMany	NA	NA	NA	NA	NA	NA	NA	NA	NA	NA	cullin associated and neddylation dissociated 1_XtoMany	cullin associated and neddylation disassociated 1_XtoMany	one2many	one2many	ENSG00000111530_XtoMany	ENSMUSG00000020114_XtoMany	CAND1_XtoMany	NA	CAND1_XtoMany	Cand1_XtoMany	4;4;4	106;187.5;257	85;416;496	738;738;738	1	738	NA	unclassified	NA	NA	NA	lincSSup	1.1.1	ENSGALG00000009899	CAND1_XtoMany	3476	NA	NA
1	34804698	34809101	+	ENSGALG00000009899	ENSGALT00000016099	ensembl	v94	pcg	protein_coding	CAND1_XtoMany	cullin associated and neddylation dissociated 1_XtoMany	NA	NA	NA	NA	NA	NA	NA	NA	NA	NA	cullin associated and neddylation dissociated 1_XtoMany	cullin associated and neddylation disassociated 1_XtoMany	one2many	one2many	ENSG00000111530_XtoMany	ENSMUSG00000020114_XtoMany	CAND1_XtoMany	NA	CAND1_XtoMany	Cand1_XtoMany	6;6;6	96;153.5;543	94;753;1258	1224;1224;1224	1	1224	NA	unclassified	NA	NA	NA	lincSSdw	1.1.1	ENSGALG00000033879	CAND1_XtoMany	3476	NA	NA
1	34809345	34810586	+	ENSGALG00000030452	ENSGALT00000054832	ensembl	v94	lnc	lincRNA	ENSGALG00000030452	NA	NA	NA	NA	NA	NA	NA	NA	NA	NA	NA	NA	NA	NA	NA	NA	NA	NA	NA	NA	NA	2;2;2	57;445;833	356;356;356	890;890;890	1	890	lincSSdw	1.1.1	ENSGALG00000009899	CAND1_XtoMany	244	NA	unclassified	NA	NA	NA	NA	NA
1	34816901	34822017	+	NONGGAG000141	NONGGAT000246	NONCODE	v5	lnc	lincRNA	NONGGAG000141	NA	NA	NA	NA	NA	NA	NA	NA	NA	NA	NA	NA	NA	NA	NA	NA	NA	NA	NA	NA	NA	3;3;3	30;109;185	326;2400.5;4475	324;324;324	1	324	lincSSdw	1.1.1	ENSGALG00000009899	CAND1_XtoMany	7800	NA	unclassified	NA	NA	NA	NA	NA
1	34837232	34839238	+	ALDBGALG0000000094	ALDBGALT0000000142	ALDB	v1	lnc	lincRNA	ALDBGALG0000000094	NA	NA	NA	NA	NA	NA	NA	NA	NA	NA	NA	NA	NA	NA	NA	NA	NA	NA	NA	NA	NA	2;2;2	893;952.5;1012	106;106;106	1905;1905;1905	1	1905	lincSSdw	1.1.1	ENSGALG00000009899	CAND1_XtoMany	28131	NA	unclassified	NA	NA	NA	NA	NA
1	34846742	34849422	+	ALDBGALG0000000095	ALDBGALT0000000143	ALDB	v1	lnc	lincRNA	ALDBGALG0000000095	NA	NA	NA	NA	NA	NA	NA	NA	NA	NA	NA	NA	NA	NA	NA	NA	NA	NA	NA	NA	NA	2;2;2	101;243.5;386	2198;2198;2198	487;487;487	1	487	lincSSdw	1.1.1	ENSGALG00000009899	CAND1_XtoMany	37641	NA	unclassified	NA	NA	NA	NA	NA
1	34884472	34898283	-	ALDBGALG0000000614	ALDBGALT0000000886;ALDBGALT0000000887;ALDBGALT0000000888;ALDBGALT0000000889;ALDBGALT0000000890;ALDBGALT0000000891;ALDBGALT0000000892;ALDBGALT0000000893	ALDB	v1	lnc	lincRNA	ALDBGALG0000000614	NA	NA	NA	NA	NA	NA	NA	NA	NA	NA	NA	NA	NA	NA	NA	NA	NA	NA	NA	NA	NA	3;4;5	74;140;4953	217;1900;4481	669;922.5;5330	8	922.5	lincDivg	n.1.1	ENSGALG00000009901	DYRK2	1023	NA	unclassified	NA	NA	NA	NA	NA
1	34899306	34909399	+	ENSGALG00000009901	ENSGALT00000016103	ensembl	v94	pcg	protein_coding	DYRK2	dual specificity tyrosine phosphorylation regulated kinase 2	DYRK2	NA	DYRK2	DYRK2	DYRK2	NA	Dyrk2	dual specificity tyrosine phosphorylation regulated kinase 2	dual specificity tyrosine phosphorylation regulated kinase 2	NA	NA	NA	one2one	one2one	ENSG00000127334	ENSMUSG00000028630	NA	NA	NA	NA	2;2;2	152;1201;2250	7696;7696;7696	2402;2402;2402	1	2402	NA	unclassified	NA	NA	NA	NA	unclassified	NA	NA	NA	NA	NA
1	34937427	34940502	+	NONGGAG000144	NONGGAT000250	NONCODE	v5	lnc	lincRNA	NONGGAG000144	NA	NA	NA	NA	NA	NA	NA	NA	NA	NA	NA	NA	NA	NA	NA	NA	NA	NA	NA	NA	NA	2;2;2	179;249.5;320	2581;2581;2581	499;499;499	1	499	lincSSdw	1.1.1	ENSGALG00000009901	DYRK2	28028	NA	unclassified	NA	NA	NA	NA	NA
1	34965299	34965541	+	INRAGALG00000000556	INRAGALT00000001115	INRA	2018	lnc	lincRNA	INRAGALG00000000556	NA	NA	NA	NA	NA	NA	NA	NA	NA	NA	NA	NA	NA	NA	NA	NA	NA	NA	NA	NA	NA	1;1;1	243;243;243	NA	243;243;243	1	243	lincSSdw	1.1.1	ENSGALG00000009901	DYRK2	55900	NA	unclassified	NA	NA	NA	NA	NA
1	34990934	34998152	-	ALDBGALG0000000615	ALDBGALT0000000894;ALDBGALT0000000895	ALDB	v1	lnc	lincRNA	ALDBGALG0000000615	NA	NA	NA	NA	NA	NA	NA	NA	NA	NA	NA	NA	NA	NA	NA	NA	NA	NA	NA	NA	NA	3;3;3	97;153;622	1110;1764.5;5245	860;866;872	2	866	lincSSdw	n.1.1	ENSGALG00000009903	IFNG	55069	NA	unclassified	NA	NA	NA	NA	NA
1	35034600	35035592	-	ALDBGALG0000000616	ALDBGALT0000000896	ALDB	v1	lnc	lincRNA	ALDBGALG0000000616	NA	NA	NA	NA	NA	NA	NA	NA	NA	NA	NA	NA	NA	NA	NA	NA	NA	NA	NA	NA	NA	2;2;2	213;276;339	445;445;445	552;552;552	1	552	lincSSdw	1.1.1	ENSGALG00000009903	IFNG	17629	NA	unclassified	NA	NA	NA	NA	NA
1	35053221	35057370	-	ENSGALG00000009903	ENSGALT00000016105	ensembl	v94	pcg	protein_coding	IFNG	interferon gamma	IFNG	NA	IFNG	IFNG	IFNG	NA	Ifng	interferon gamma	interferon gamma	NA	NA	NA	one2one	one2one	ENSG00000111537	ENSMUSG00000055170	NA	NA	NA	NA	4;4;4	69;200.5;853	359;647;1833	1323;1323;1323	1	1323	NA	unclassified	NA	NA	NA	NA	unclassified	NA	NA	NA	NA	NA
1	35062797	35065283	-	INRAGALG00000000557	INRAGALT00000001116	INRA	2018	mis	misc_RNA	INRAGALG00000000557	NA	NA	NA	NA	NA	NA	NA	NA	NA	NA	NA	NA	NA	NA	NA	NA	NA	NA	NA	NA	NA	2;2;2	14;984;1954	523;523;523	1968;1968;1968	1	1968	NA	unclassified	NA	NA	NA	NA	unclassified	NA	NA	NA	NA	NA
1	35081112	35087712	-	ENSGALG00000037779	ENSGALT00000081137	ensembl	v94	pcg	protein_coding	IL26	interleukin 26	IL26	IL26	NA	IL26	IL26	NA	NA	NA	interleukin 26	NA	NA	NA	one2one	NA	ENSG00000111536	NA	NA	NA	NA	NA	5;5;5	57;87;171	80;903.5;4217	513;513;513	1	513	NA	unclassified	NA	NA	NA	NA	unclassified	NA	NA	NA	NA	NA
1	35101235	35103693	-	ENSGALG00000009904	ENSGALT00000016106	ensembl	v94	pcg	protein_coding	IL22	interleukin 22	IL22	NA	IL22	IL22	IL22	NA	NA	interleukin 22	interleukin 22	NA	NA	interleukin 22_XtoMany#interleukin 10-related T cell-derived inducible factor beta_XtoMany	one2one	one2many	ENSG00000127318	ENSMUSG00000074695_XtoMany#ENSMUSG00000090461_XtoMany	NA	NA_XtoMany#NA_XtoMany	NA	Il22_XtoMany#Iltifb_XtoMany	6;6;6	23;105;346	84;228;768	893;893;893	1	893	NA	unclassified	NA	NA	NA	lincSSdw	1.1.1	ENSGALG00000009905	MDM1	9161	NA	NA
1	35112854	35137000	-	ENSGALG00000009905	ENSGALT00000081470;ENSGALT00000016130;ENSGALT00000074417	ensembl	v94	pcg	protein_coding	MDM1	Mdm1 nuclear protein	MDM1	NA	MDM1	MDM1	MDM1	NA	Mdm1	Mdm1 nuclear protein	Mdm1 nuclear protein	NA	NA	NA	one2one	one2one	ENSG00000111554	ENSMUSG00000020212	NA	NA	NA	NA	14;14;15	12;134;1318	125;1129.5;4705	2064;2178;3351	3	2178	NA	unclassified	NA	NA	NA	lincSS	n.n.1	ENSGALG00000009904	IL22	9161	NA	NA
1	35154121	35169506	-	INRAGALG00000000559	INRAGALT00000001118;INRAGALT00000001119	INRA	2018	lnc	lincRNA	INRAGALG00000000559	NA	NA	NA	NA	NA	NA	NA	NA	NA	NA	NA	NA	NA	NA	NA	NA	NA	NA	NA	NA	NA	2;2.5;3	51;206;3320	297;2938;8887	2981;3275;3569	2	3275	lincSSup	n.1.1	ENSGALG00000009905	MDM1	17121	NA	unclassified	NA	NA	NA	NA	NA
1	35163181	35164379	-	INRAGALG00000000560	INRAGALT00000001120	INRA	2018	lnc	lincRNA	INRAGALG00000000560	NA	NA	NA	NA	NA	NA	NA	NA	NA	NA	NA	NA	NA	NA	NA	NA	NA	NA	NA	NA	NA	1;1;1	1199;1199;1199	NA	1199;1199;1199	1	1199	lincSSup	1.1.1	ENSGALG00000009905	MDM1	26181	NA	unclassified	NA	NA	NA	NA	NA
1	35170741	35192769	+	INRAGALG00000000562	INRAGALT00000001122;INRAGALT00000001123;INRAGALT00000001124;INRAGALT00000001125;INRAGALT00000001126;INRAGALT00000001127;INRAGALT00000001128;INRAGALT00000001129;INRAGALT00000001130;INRAGALT00000001131;INRAGALT00000001132;INRAGALT00000001133;INRAGALT00000001134;INRAGALT00000001135;INRAGALT00000001136;INRAGALT00000001137;INRAGALT00000001138;INRAGALT00000001139;INRAGALT00000001140;INRAGALT00000001141…	INRA	2018	lnc	lincRNA	INRAGALG00000000562	NA	NA	NA	NA	NA	NA	NA	NA	NA	NA	NA	NA	NA	NA	NA	NA	NA	NA	NA	NA	NA	2;4;7	50;139;11338	26;1712;21152	813;4951;12639	22	4951	lincDivg_n.n.n	n.n.n	ENSGALG00000009905	MDM1	33814	NA	unclassified	NA	NA	NA	NA	NA
1	35186110	35188330	-	ALDBGALG0000000617	ALDBGALT0000000897	ALDB	v1	lnc	lincRNA	ALDBGALG0000000617	NA	NA	NA	NA	NA	NA	NA	NA	NA	NA	NA	NA	NA	NA	NA	NA	NA	NA	NA	NA	NA	2;2;2	50;218;386	1789;1789;1789	436;436;436	1	436	lincDivg	1.1.1	ENSGALG00000009927	RAP1B	27734	NA	unclassified	NA	NA	NA	NA	NA
1	35193994	35196386	-	INRAGALG00000000563	INRAGALT00000001144	INRA	2018	lnc	lincRNA	INRAGALG00000000563	NA	NA	NA	NA	NA	NA	NA	NA	NA	NA	NA	NA	NA	NA	NA	NA	NA	NA	NA	NA	NA	1;1;1	2393;2393;2393	NA	2393;2393;2393	1	2393	lincDivg	1.1.1	ENSGALG00000009927	RAP1B	19678	NA	unclassified	NA	NA	NA	NA	NA
1	35206631	35208096	-	INRAGALG00000000566	INRAGALT00000001147	INRA	2018	lnc	lincRNA	INRAGALG00000000566	NA	NA	NA	NA	NA	NA	NA	NA	NA	NA	NA	NA	NA	NA	NA	NA	NA	NA	NA	NA	NA	1;1;1	1466;1466;1466	NA	1466;1466;1466	1	1466	lincDivg	1.1.1	ENSGALG00000009927	RAP1B	7968	NA	unclassified	NA	NA	NA	NA	NA
1	35210461	35215147	-	INRAGALG00000000567	INRAGALT00000001148	INRA	2018	lnc	lincRNA	INRAGALG00000000567	NA	NA	NA	NA	NA	NA	NA	NA	NA	NA	NA	NA	NA	NA	NA	NA	NA	NA	NA	NA	NA	2;2;2	322;650.5;979	3390;3390;3390	1301;1301;1301	1	1301	lincDivg	1.1.1	ENSGALG00000009927	RAP1B	917	NA	unclassified	NA	NA	NA	NA	NA
1	35214655	35215381	+	NONGGAG000146	NONGGAT000252	NONCODE	v5	lnc	lincRNA	NONGGAG000146	NA	NA	NA	NA	NA	NA	NA	NA	NA	NA	NA	NA	NA	NA	NA	NA	NA	NA	NA	NA	NA	2;2;2	26;317.5;609	96;96;96	635;635;635	1	635	lincSSup	1.1.1	ENSGALG00000009927	RAP1B	683	NA	unclassified	NA	NA	NA	NA	NA
1	35216064	35249134	+	ENSGALG00000009927	ENSGALT00000016139;ENSGALT00000071959;ENSGALT00000083406	ensembl	v94	pcg	protein_coding	RAP1B	RAP1B, member of RAS oncogene family	RAP1B	NA	RAP1B	RAP1B	RAP1B	NA	Rap1b	RAP1B, member of RAS oncogene family	RAP1B, member of RAS oncogene family	NA	NA	NA	one2one	one2one	ENSG00000127314	ENSMUSG00000052681	NA	NA	NA	NA	7;8;9	57;113;4040	451;1481;18241	992;1192;4759	3	1192	NA	unclassified	NA	NA	NA	lincSSup	n.1.1	ENSGALG00000009934	NUP107	1719	NA	NA
1	35250853	35276198	+	ENSGALG00000009934	ENSGALT00000016152	ensembl	v94	pcg	protein_coding	NUP107	nucleoporin 107	NUP107	NA	NUP107	NUP107	NUP107	NA	Nup107	nucleoporin 107	nucleoporin 107	NA	NA	NA	one2one	one2one	ENSG00000111581	ENSMUSG00000052798	NA	NA	NA	NA	28;28;28	39;103.5;323	124;646;1904	3054;3054;3054	1	3054	NA	unclassified	NA	NA	NA	lincSSup	1.1.1	ENSGALG00000009940	SLC35E3	698	NA	NA
1	35276896	35282437	+	ENSGALG00000009940	ENSGALT00000016160	ensembl	v94	pcg	protein_coding	SLC35E3	solute carrier family 35 member E3	SLC35E3	NA	SLC35E3	SLC35E3	SLC35E3	NA	Slc35e3	solute carrier family 35 member E3	solute carrier family 35 member E3	NA	NA	NA	one2one	one2one	ENSG00000175782	ENSMUSG00000060181	NA	NA	NA	NA	5;5;5	83;159;2292	86;303;1722	3144;3144;3144	1	3144	NA	unclassified	NA	NA	NA	lincSSdw	1.1.1	ENSGALG00000009934	NUP107	698	NA	NA
1	35287331	35295809	+	INRAGALG00000000568	INRAGALT00000001149;INRAGALT00000001151;INRAGALT00000001152	INRA	2018	lnc	antisense	INRAGALG00000000568	NA	NA	NA	NA	NA	NA	NA	NA	NA	NA	NA	NA	NA	NA	NA	NA	NA	NA	NA	NA	NA	2;2;3	65;497;7607	83;159.5;498	730;1602;8400	3	1602	lncgASex	n.n.1	ENSGALG00000045785	ENSGALG00000045785	0	NA	unclassified	NA	NA	NA	NA	NA
1	35289968	35293933	-	INRAGALG00000000569	INRAGALT00000001150	INRA	2018	lnc	lincRNA	INRAGALG00000000569	NA	NA	NA	NA	NA	NA	NA	NA	NA	NA	NA	NA	NA	NA	NA	NA	NA	NA	NA	NA	NA	3;3;3	143;304;2426	152;550.5;949	2873;2873;2873	1	2873	lincSSdw	1.1.1	ENSGALG00000045785	ENSGALG00000045785	163	NA	unclassified	NA	NA	NA	NA	NA
1	35294096	35298219	-	ENSGALG00000045785	ENSGALT00000087006	ensembl	v94	pcg	protein_coding	ENSGALG00000045785	NA	NA	NA	NA	NA	NA	NA	NA	NA	NA	NA	NA	NA	NA	NA	NA	NA	NA	NA	NA	NA	3;3;3	122;170;176	264;1832;3400	468;468;468	1	468	NA	unclassified	NA	NA	NA	lincDivg	1.1.1	ENSGALG00000009942	MDM2	186	NA	NA
1	35298405	35309601	+	ENSGALG00000009942	ENSGALT00000016163	ensembl	v94	pcg	protein_coding	MDM2	MDM2 proto-oncogene	MDM2	NA	MDM2	MDM2	MDM2	NA	Mdm2	MDM2 proto-oncogene	MDM2 proto-oncogene	NA	NA	NA	one2one	one2one	ENSG00000135679	ENSMUSG00000020184	NA	NA	NA	NA	10;10;10	50;85;718	149;998;2465	1610;1610;1610	1	1610	NA	unclassified	NA	NA	NA	lincDivg	1.1.1	ENSGALG00000045785	ENSGALG00000045785	186	NA	NA
1	35313784	35314607	+	ENSGALG00000040284	ENSGALT00000071577	ensembl	v94	lnc	lincRNA	ENSGALG00000040284	NA	NA	NA	NA	NA	NA	NA	NA	NA	NA	NA	NA	NA	NA	NA	NA	NA	NA	NA	NA	NA	2;2;2	119;346.5;574	135;135;135	693;693;693	1	693	lincConv	1.1.1	ENSGALG00000009945	CPM	1174	NA	unclassified	NA	NA	NA	NA	NA
1	35315781	35347355	-	ENSGALG00000009945	ENSGALT00000016170;ENSGALT00000084246	ensembl	v94	pcg	protein_coding	CPM	carboxypeptidase M	CPM	NA	CPM	CPM	CPM	NA	Cpm	carboxypeptidase M	carboxypeptidase M	NA	NA	NA	one2one	one2one	ENSG00000135678	ENSMUSG00000020183	NA	NA	NA	NA	9;9;9	30;153;619	144;906.5;17816	1434;1581.5;1729	2	1581.5	NA	unclassified	NA	NA	NA	lincConv	n.1.1	ENSGALG00000009942	MDM2	6180	NA	NA
1	35386197	35411271	+	ENSGALG00000019355	ENSGALT00000016192;ENSGALT00000083766;ENSGALT00000090224;ENSGALT00000087754;ENSGALT00000081509	ensembl	v94	pcg	protein_coding	CPSF6	cleavage and polyadenylation specific factor 6	CPSF6	NA	CPSF6	CPSF6	CPSF6	NA	Cpsf6	cleavage and polyadenylation specific factor 6	cleavage and polyadenylation specific factor 6	NA	NA	NA	one2one	one2one	ENSG00000111605	ENSMUSG00000055531	NA	NA	NA	NA	9;10;12	12;154;505	5;984.5;7821	1611;2056;2165	5	2056	NA	unclassified	NA	NA	NA	NA	unclassified	NA	NA	NA	NA	NA
1	35416214	35418982	+	INRAGALG00000100110	INRAGALT00000100142	INRA	2018	lnc	lincRNA	INRAGALG00000100110	NA	NA	NA	NA	NA	NA	NA	NA	NA	NA	NA	NA	NA	NA	NA	NA	NA	NA	NA	NA	NA	1;1;1	2769;2769;2769	NA	2769;2769;2769	1	2769	lincSSdw	1.1.1	ENSGALG00000019355	CPSF6	4943	NA	unclassified	NA	NA	NA	NA	NA
1	35419316	35421421	-	ENSGALG00000034310	ENSGALT00000065833	ensembl	v94	lnc	lincRNA	ENSGALG00000034310	NA	NA	NA	NA	NA	NA	NA	NA	NA	NA	NA	NA	NA	NA	NA	NA	NA	NA	NA	NA	NA	2;2;2	113;818;1523	474;474;474	1636;1636;1636	1	1636	lincDivg	1.1.1	ENSGALG00000009963	LYZ	4493	NA	unclassified	NA	NA	NA	NA	NA
1	35422112	35424738	-	INRAGALG00000100593	INRAGALT00000100727	INRA	2018	lnc	lincRNA	INRAGALG00000100593	NA	NA	NA	NA	NA	NA	NA	NA	NA	NA	NA	NA	NA	NA	NA	NA	NA	NA	NA	NA	NA	1;1;1	2627;2627;2627	NA	2627;2627;2627	1	2627	lincDivg	1.1.1	ENSGALG00000009963	LYZ	1176	NA	unclassified	NA	NA	NA	NA	NA
1	35425914	35429601	+	ENSGALG00000009963	ENSGALT00000016196	ensembl	v94	pcg	protein_coding	LYZ	lysozyme	LYZ	NA	LYZ	LYZ	LYZ	NA	NA	lysozyme (renal amyloidosis)	lysozyme	NA	NA	RIKEN cDNA 9530003J23 gene_XtoMany#lysozyme 1_XtoMany#lysozyme 2_XtoMany	one2one	one2many	ENSG00000090382	ENSMUSG00000020177_XtoMany#ENSMUSG00000069515_XtoMany#ENSMUSG00000069516_XtoMany	NA	NA_XtoMany#NA_XtoMany#NA_XtoMany	NA	9530003J23Rik_XtoMany#Lyz1_XtoMany#Lyz2_XtoMany	4;4;4	79;162.5;180	85;1256;1775	584;584;584	1	584	NA	unclassified	NA	NA	NA	lncgSSexOvlp	1.1.1	ENSGALG00000029135	YEATS4	0	NA	NA
1	35427329	35432184	+	ENSGALG00000029135	ENSGALT00000044371	ensembl	v94	pcg	protein_coding	YEATS4	YEATS domain containing 4	YEATS4	NA	YEATS4	YEATS4	YEATS4	NA	Yeats4	YEATS domain containing 4	YEATS domain containing 4	NA	NA	NA	one2one	one2one	ENSG00000127337	ENSMUSG00000020171	NA	NA	NA	NA	9;9;9	67;95;463	81;123;1775	1337;1337;1337	1	1337	NA	unclassified	NA	NA	NA	lncgSSexOvlp	1.1.1	ENSGALG00000009963	LYZ	0	NA	NA
1	35440504	35449450	-	INRAGALG00000000570	INRAGALT00000001153;INRAGALT00000001154;INRAGALT00000001155;INRAGALT00000001156;INRAGALT00000001157	INRA	2018	lnc	lincRNA	INRAGALG00000000570	NA	NA	NA	NA	NA	NA	NA	NA	NA	NA	NA	NA	NA	NA	NA	NA	NA	NA	NA	NA	NA	3;4;4	117;986;5110	96;102;3090	2946;6270;8749	5	6270	lincDivg	n.1.1	ENSGALG00000009966	FRS2	59	NA	unclassified	NA	NA	NA	NA	NA
1	35449509	35495133	+	ENSGALG00000009966	ENSGALT00000016200	ensembl	v94	pcg	protein_coding	FRS2	fibroblast growth factor receptor substrate 2	FRS2	NA	FRS2	FRS2	FRS2	NA	Frs2	fibroblast growth factor receptor substrate 2	fibroblast growth factor receptor substrate 2	NA	NA	NA	one2one	one2one	ENSG00000166225	ENSMUSG00000020170	NA	NA	NA	NA	7;7;7	92;159;1683	874;1928;34265	2519;2519;2519	1	2519	NA	unclassified	NA	NA	NA	lincSSup	1.1.1	ENSGALG00000009975	CCT2	8838	NA	NA
1	35499164	35501010	+	ALDBGALG0000000096	ALDBGALT0000000144	ALDB	v1	lnc	lincRNA	ALDBGALG0000000096	NA	NA	NA	NA	NA	NA	NA	NA	NA	NA	NA	NA	NA	NA	NA	NA	NA	NA	NA	NA	NA	2;2;2	558;597;636	657;657;657	1194;1194;1194	1	1194	lincSSup	1.1.1	ENSGALG00000009975	CCT2	2961	NA	unclassified	NA	NA	NA	NA	NA
1	35503971	35515953	+	ENSGALG00000009975	ENSGALT00000088659;ENSGALT00000016215;ENSGALT00000065629	ensembl	v94	pcg	protein_coding	CCT2	chaperonin containing TCP1 subunit 2	CCT2	NA	CCT2	CCT2	CCT2	NA	Cct2	chaperonin containing TCP1 subunit 2	chaperonin containing TCP1 subunit 2	NA	NA	NA	one2one	one2one	ENSG00000166226	ENSMUSG00000034024	NA	NA	NA	NA	16;16;16	24;104;323	90;582;1598	1629;1920;1983	3	1920	NA	unclassified	NA	NA	NA	lincSSup	n.1.1	ENSGALG00000010018	CTSEAL	6174	NA	NA
1	35517139	35518821	-	ENSGALG00000009976	ENSGALT00000016216	ensembl	v94	pcg	protein_coding	LRRC10	leucine rich repeat containing 10	LRRC10	LRRC10	LRRC10	LRRC10	LRRC10	NA	Lrrc10	leucine rich repeat containing 10	leucine rich repeat containing 10	NA	NA	NA	one2one	one2one	ENSG00000198812	ENSMUSG00000060187	NA	NA	NA	NA	1;1;1	1683;1683;1683	NA	1683;1683;1683	1	1683	NA	unclassified	NA	NA	NA	lincDivg	1.1.1	ENSGALG00000010018	CTSEAL	3306	NA	NA
1	35520000	35521028	+	INRAGALG00000000571	INRAGALT00000001158	INRA	2018	lnc	lincRNA	INRAGALG00000000571	NA	NA	NA	NA	NA	NA	NA	NA	NA	NA	NA	NA	NA	NA	NA	NA	NA	NA	NA	NA	NA	1;1;1	1029;1029;1029	NA	1029;1029;1029	1	1029	lincSSup	1.1.1	ENSGALG00000010018	CTSEAL	1099	NA	unclassified	NA	NA	NA	NA	NA
1	35521286	35522044	+	INRAGALG00000000572	INRAGALT00000001159	INRA	2018	lnc	lincRNA	INRAGALG00000000572	NA	NA	NA	NA	NA	NA	NA	NA	NA	NA	NA	NA	NA	NA	NA	NA	NA	NA	NA	NA	NA	1;1;1	759;759;759	NA	759;759;759	1	759	lincSSup	1.1.1	ENSGALG00000010018	CTSEAL	83	NA	unclassified	NA	NA	NA	NA	NA
1	35522127	35529831	+	ENSGALG00000010018	ENSGALT00000016271	ensembl	v94	pcg	protein_coding	CTSEAL	cathepsin E-A-like	CTSEAL	NA	CTSEAL	NA	NA	NA	NA	cathepsin E-A-like	NA	NA	NA	NA	NA	NA	NA	NA	NA	NA	NA	NA	9;9;9	89;123;295	80;554.5;2538	1366;1366;1366	1	1366	NA	unclassified	NA	NA	NA	lincDivg	1.1.1	ENSGALG00000009976	LRRC10	3306	NA	NA
1	35534379	35550868	-	ENSGALG00000010029	ENSGALT00000016288	ensembl	v94	pcg	protein_coding	BEST3	bestrophin 3	BEST3	NA	BEST3	BEST3	BEST3	NA	Best3	bestrophin 3	bestrophin 3	NA	NA	NA	one2one	one2one	ENSG00000127325	ENSMUSG00000020169	NA	NA	NA	NA	9;9;9	78;152;910	404;1380;4641	2010;2010;2010	1	2010	NA	unclassified	NA	NA	NA	lincConv	1.1.1	ENSGALG00000010018	CTSEAL	4548	NA	NA
1	35565047	35594362	+	ENSGALG00000009959	ENSGALT00000016187;ENSGALT00000049799;ENSGALT00000071643	ensembl	v94	pcg	protein_coding	RAB3IP	RAB3A interacting protein	NA	NA	RAB3IP	NA	NA	NA	Rab3ip	RAB3A interacting protein	NA	NA	RAB3A interacting protein_XtoMany#_XtoMany	NA	one2many	one2one	ENSG00000127328_XtoMany#ENSG00000258052_XtoMany	ENSMUSG00000064181	RAB3IP_XtoMany#NA_XtoMany	NA	RAB3IP_XtoMany#NA_XtoMany	NA	6;8;11	59;113;372	99;2078;7150	1097;1121;1761	3	1121	NA	unclassified	NA	NA	NA	lincSSup	n.1.1	ENSGALG00000019352	MYRFL	2670	NA	NA
1	35597032	35639634	+	ENSGALG00000019352	ENSGALT00000016304	ensembl	v94	pcg	protein_coding	MYRFL	myelin regulatory factor like	MYRFL	MYRFL	MYRFL	MYRFL	MYRFL	NA	Myrfl	myelin regulatory factor-like	myelin regulatory factor like	NA	NA	NA	one2one	one2one	ENSG00000166268	ENSMUSG00000034057	NA	NA	NA	NA	25;25;25	46;91;259	95;1314.5;6093	2691;2691;2691	1	2691	NA	unclassified	NA	NA	NA	lincSSdw	1.1.1	ENSGALG00000009959	RAB3IP	2670	NA	NA
1	35652715	35654402	+	ALDBGALG0000000097	ALDBGALT0000000145	ALDB	v1	lnc	lincRNA	ALDBGALG0000000097	NA	NA	NA	NA	NA	NA	NA	NA	NA	NA	NA	NA	NA	NA	NA	NA	NA	NA	NA	NA	NA	2;2;2	599;630;661	432;432;432	1260;1260;1260	1	1260	lincSSdw	1.1.1	ENSGALG00000019352	MYRFL	13081	NA	unclassified	NA	NA	NA	NA	NA
1	35672401	35677576	-	ALDBGALG0000000618	ALDBGALT0000000898;ALDBGALT0000000899	ALDB	v1	lnc	lincRNA	ALDBGALG0000000618	NA	NA	NA	NA	NA	NA	NA	NA	NA	NA	NA	NA	NA	NA	NA	NA	NA	NA	NA	NA	NA	3;3;3	39;188.5;694	169;721;4075	783;927;1071	2	927	lincConv	n.1.1	ENSGALG00000019352	MYRFL	32767	NA	unclassified	NA	NA	NA	NA	NA
1	35722709	35724664	-	INRAGALG00000000574	INRAGALT00000001161	INRA	2018	lnc	lincRNA	INRAGALG00000000574	NA	NA	NA	NA	NA	NA	NA	NA	NA	NA	NA	NA	NA	NA	NA	NA	NA	NA	NA	NA	NA	1;1;1	1956;1956;1956	NA	1956;1956;1956	1	1956	lincDivg	1.1.1	ENSGALG00000010042	CNOT2	208	NA	unclassified	NA	NA	NA	NA	NA
1	35724872	35814526	+	ENSGALG00000010042	ENSGALT00000016314;ENSGALT00000073696;ENSGALT00000087437	ensembl	v94	pcg	protein_coding	CNOT2	CCR4-NOT transcription complex subunit 2	CNOT2	NA	CNOT2	CNOT2	CNOT2	NA	Cnot2	CCR4-NOT transcription complex subunit 2	CCR4-NOT transcription complex subunit 2	NA	NA	NA	one2one	one2one	ENSG00000111596	ENSMUSG00000020166	NA	NA	NA	NA	10;15;15	48;122;1134	100;1460;50150	1438;1623;2693	3	1623	NA	unclassified	NA	NA	NA	lincSSup	n.1.1	ENSGALG00000010044	KCNMB4	6464	NA	NA
1	35820990	35831958	+	ENSGALG00000010044	ENSGALT00000016322	ensembl	v94	pcg	protein_coding	KCNMB4	potassium calcium-activated channel subfamily M regulatory beta subunit 4	KCNMB4	NA	KCNMB4	KCNMB4	KCNMB4	NA	Kcnmb4	potassium calcium-activated channel subfamily M regulatory beta subunit 4	potassium calcium-activated channel subfamily M regulatory beta subunit 4	NA	NA	NA	one2one	one2one	ENSG00000135643	ENSMUSG00000054934	NA	NA	NA	NA	3;3;3	128;358;602	4500;4944.5;5389	1088;1088;1088	1	1088	NA	unclassified	NA	NA	NA	lincSSdw	1.1.1	ENSGALG00000010042	CNOT2	6464	NA	NA
1	35835689	35837821	-	INRAGALG00000100596	INRAGALT00000100730	INRA	2018	lnc	lincRNA	INRAGALG00000100596	NA	NA	NA	NA	NA	NA	NA	NA	NA	NA	NA	NA	NA	NA	NA	NA	NA	NA	NA	NA	NA	1;1;1	2133;2133;2133	NA	2133;2133;2133	1	2133	lincConv	1.1.1	ENSGALG00000010044	KCNMB4	3731	NA	unclassified	NA	NA	NA	NA	NA
1	35846167	35891845	-	ENSGALG00000010049	ENSGALT00000016330;ENSGALT00000067809;ENSGALT00000071400	ensembl	v94	pcg	protein_coding	PTPRB	protein tyrosine phosphatase, receptor type B	PTPRB	PTPRB	PTPRB	PTPRB	PTPRB	NA	Ptprb	protein tyrosine phosphatase, receptor type B	protein tyrosine phosphatase, receptor type B	NA	NA	NA	one2one	one2one	ENSG00000127329	ENSMUSG00000020154	NA	NA	NA	NA	31;31;32	18;258;442	105;877;10133	6151;6218;6329	3	6218	NA	unclassified	NA	NA	NA	NA	unclassified	NA	NA	NA	NA	NA
1	35892485	35894526	-	INRAGALG00000100597	INRAGALT00000100731	INRA	2018	lnc	lincRNA	INRAGALG00000100597	NA	NA	NA	NA	NA	NA	NA	NA	NA	NA	NA	NA	NA	NA	NA	NA	NA	NA	NA	NA	NA	1;1;1	2042;2042;2042	NA	2042;2042;2042	1	2042	lincSSup	1.1.1	ENSGALG00000010049	PTPRB	640	NA	unclassified	NA	NA	NA	NA	NA
1	35894835	35896665	-	INRAGALG00000000575	INRAGALT00000001162	INRA	2018	lnc	lincRNA	INRAGALG00000000575	NA	NA	NA	NA	NA	NA	NA	NA	NA	NA	NA	NA	NA	NA	NA	NA	NA	NA	NA	NA	NA	1;1;1	1831;1831;1831	NA	1831;1831;1831	1	1831	lincSSup	1.1.1	ENSGALG00000010049	PTPRB	2990	NA	unclassified	NA	NA	NA	NA	NA
1	35908165	35944608	-	ENSGALG00000040855	ENSGALT00000079691	ensembl	v94	pcg	protein_coding	PTPRR_XtoMany	protein tyrosine phosphatase, receptor type R_XtoMany	NA	NA	NA	NA	NA	NA	NA	NA	NA	NA	protein tyrosine phosphatase, receptor type R_XtoMany	protein tyrosine phosphatase, receptor type, R_XtoMany	one2many	one2many	ENSG00000153233_XtoMany	ENSMUSG00000020151_XtoMany	PTPRR_XtoMany	NA	PTPRR_XtoMany	Ptprr_XtoMany	6;6;6	111;148;1233	1176;6587;15419	2974;2974;2974	1	2974	NA	unclassified	NA	NA	NA	lncgSSexOvlp	1.1.1	ENSGALG00000010148	PTPRR	0	NA	NA
1	35942364	36065234	-	ENSGALG00000010148	ENSGALT00000016498	ensembl	v94	pcg	protein_coding	PTPRR	protein tyrosine phosphatase, receptor type R	NA	NA	PTPRR	NA	NA	NA	NA	protein tyrosine phosphatase, receptor type R	NA	NA	protein tyrosine phosphatase, receptor type R_XtoMany	protein tyrosine phosphatase, receptor type, R_XtoMany	one2many	one2many	ENSG00000153233_XtoMany	ENSMUSG00000020151_XtoMany	PTPRR_XtoMany	NA	PTPRR_XtoMany	Ptprr_XtoMany	9;9;9	85;157;1092	2449;6695;61016	2470;2470;2470	1	2470	NA	unclassified	NA	NA	NA	lncgSSexOvlp	1.1.1	ENSGALG00000040855	PTPRR_XtoMany	0	NA	NA
1	36112240	36113773	+	ENSGALG00000038699	ENSGALT00000061115	ensembl	v94	lnc	lincRNA	ENSGALG00000038699	NA	NA	NA	NA	NA	NA	NA	NA	NA	NA	NA	NA	NA	NA	NA	NA	NA	NA	NA	NA	NA	2;2;2	180;389.5;599	759;759;759	779;779;779	1	779	lincConv	1.1.1	ENSGALG00000010152	TSPAN8	32378	NA	unclassified	NA	NA	NA	NA	NA
1	36146151	36163273	-	ENSGALG00000010152	ENSGALT00000016502	ensembl	v94	pcg	protein_coding	TSPAN8	tetraspanin 8	TSPAN8	NA	TSPAN8	TSPAN8	TSPAN8	NA	Tspan8	tetraspanin 8	tetraspanin 8	NA	NA	NA	one2one	one2one	ENSG00000127324	ENSMUSG00000034127	NA	NA	NA	NA	8;8;8	63;120;292	89;2588;4092	1091;1091;1091	1	1091	NA	unclassified	NA	NA	NA	NA	unclassified	NA	NA	NA	NA	NA
1	36163404	36181651	+	107052768	XR_001465487;XR_001465489;XR_001465490	NCBI	v103	lnc	lncRNA_NCBI	107052768	NA	NA	NA	NA	NA	NA	NA	NA	NA	NA	NA	NA	NA	NA	NA	NA	NA	NA	NA	NA	NA	7;8;8	54;135;1254	79;542;10198	2025;2125;2142	3	2125	lincDivg	n.1.1	ENSGALG00000010152	TSPAN8	131	NA	unclassified	NA	NA	NA	NA	NA
1	36234838	36246826	-	INRAGALG00000000576	INRAGALT00000001163;INRAGALT00000001164;INRAGALT00000001165;INRAGALT00000001166	INRA	2018	lnc	lincRNA	INRAGALG00000000576	NA	NA	NA	NA	NA	NA	NA	NA	NA	NA	NA	NA	NA	NA	NA	NA	NA	NA	NA	NA	NA	2;2;2	73;1851;4236	2394;4612.5;10037	1924;4021.5;6289	4	4021.5	lincDivg	n.1.1	ENSGALG00000010163	LGR5	1743	NA	unclassified	NA	NA	NA	NA	NA
1	36239927	36242307	-	INRAGALG00000000577	INRAGALT00000001167	INRA	2018	lnc	lincRNA	INRAGALG00000000577	NA	NA	NA	NA	NA	NA	NA	NA	NA	NA	NA	NA	NA	NA	NA	NA	NA	NA	NA	NA	NA	1;1;1	2381;2381;2381	NA	2381;2381;2381	1	2381	lincDivg	1.1.1	ENSGALG00000010163	LGR5	6262	NA	unclassified	NA	NA	NA	NA	NA
1	36248569	36332580	+	ENSGALG00000010163	ENSGALT00000016526	ensembl	v94	pcg	protein_coding	LGR5	leucine rich repeat containing G protein-coupled receptor 5	LGR5	LGR5	LGR5	LGR5	LGR5	NA	Lgr5	leucine rich repeat containing G protein-coupled receptor 5	leucine rich repeat containing G protein-coupled receptor 5	NA	NA	NA	one2one	one2one	ENSG00000139292	ENSMUSG00000020140	NA	NA	NA	NA	18;18;18	66;72;1091	104;1846;31695	2730;2730;2730	1	2730	NA	unclassified	NA	NA	NA	NA	unclassified	NA	NA	NA	NA	NA
1	36249199	36286891	-	INRAGALG00000000579	INRAGALT00000001169;INRAGALT00000001170;INRAGALT00000001171	INRA	2018	lnc	antisense	INRAGALG00000000579	NA	NA	NA	NA	NA	NA	NA	NA	NA	NA	NA	NA	NA	NA	NA	NA	NA	NA	NA	NA	NA	3;4;5	94;168;3772	428;1067;23125	807;1730;5483	3	1730	lncgASinNest	n.1.1	ENSGALG00000010163	LGR5	0	NA	unclassified	NA	NA	NA	NA	NA
1	36351342	36388496	-	ENSGALG00000010177	ENSGALT00000016545;ENSGALT00000049117;ENSGALT00000068245	ensembl	v94	pcg	protein_coding	ZFC3H1	zinc finger C3H1-type containing	ZFC3H1	ZFC3H1	ZFC3H1	ZFC3H1	ZFC3H1	NA	Zfc3h1	zinc finger C3H1-type containing	zinc finger C3H1-type containing	NA	NA	NA	one2one	one2one	ENSG00000133858	ENSMUSG00000034163	NA	NA	NA	NA	32;35;36	12;132;583	49;585;4219	5630;5910;6186	3	5910	NA	unclassified	NA	NA	NA	NA	unclassified	NA	NA	NA	NA	NA
1	36388843	36390481	+	ENSGALG00000038456	ENSGALT00000061486	ensembl	v94	lnc	lincRNA	ENSGALG00000038456	NA	NA	NA	NA	NA	NA	NA	NA	NA	NA	NA	NA	NA	NA	NA	NA	NA	NA	NA	NA	NA	2;2;2	37;234;431	1175;1175;1175	468;468;468	1	468	lincDivg	1.1.1	ENSGALG00000010177	ZFC3H1	347	NA	unclassified	NA	NA	NA	NA	NA
1	36404293	36408971	-	INRAGALG00000000581	INRAGALT00000001174	INRA	2018	lnc	antisense	INRAGALG00000000581	NA	NA	NA	NA	NA	NA	NA	NA	NA	NA	NA	NA	NA	NA	NA	NA	NA	NA	NA	NA	NA	2;2;2	113;2285;4457	113;113;113	4570;4570;4570	1	4570	lncgASexOvlp	1.1.1	ENSGALG00000041783	TMEM19	0	NA	unclassified	NA	NA	NA	NA	NA
1	36408413	36421447	+	ENSGALG00000041783	ENSGALT00000071672	ensembl	v94	pcg	protein_coding	TMEM19	transmembrane protein 19	TMEM19	TMEM19	TMEM19	TMEM19	TMEM19	NA	Tmem19	transmembrane protein 19	transmembrane protein 19	NA	NA	NA	one2one	one2one	ENSG00000139291	ENSMUSG00000069520	NA	NA	NA	NA	7;7;7	114;164;612	283;1336;5481	1644;1644;1644	1	1644	NA	unclassified	NA	NA	NA	NA	unclassified	NA	NA	NA	NA	NA
1	36422924	36423572	+	NONGGAG000152	NONGGAT000259	NONCODE	v5	lnc	lincRNA	NONGGAG000152	NA	NA	NA	NA	NA	NA	NA	NA	NA	NA	NA	NA	NA	NA	NA	NA	NA	NA	NA	NA	NA	1;1;1	649;649;649	NA	649;649;649	1	649	lincSSdw	1.1.1	ENSGALG00000041783	TMEM19	1477	NA	unclassified	NA	NA	NA	NA	NA
1	36431048	36432217	+	ALDBGALG0000000098	ALDBGALT0000000146;ALDBGALT0000000147;ALDBGALT0000000148	ALDB	v1	lnc	lincRNA	ALDBGALG0000000098	NA	NA	NA	NA	NA	NA	NA	NA	NA	NA	NA	NA	NA	NA	NA	NA	NA	NA	NA	NA	NA	2;2;2	48;449;563	233;529;532	611;642;901	3	642	lincSSdw	n.1.1	ENSGALG00000041783	TMEM19	9601	NA	unclassified	NA	NA	NA	NA	NA
1	36448219	36460374	+	ENSGALG00000010183	ENSGALT00000016553	ensembl	v94	pcg	protein_coding	RAB21	RAB21, member RAS oncogene family	RAB21	RAB21	RAB21	RAB21	RAB21	NA	Rab21	RAB21, member RAS oncogene family	RAB21, member RAS oncogene family	NA	NA	NA	one2one	one2one	ENSG00000080371	ENSMUSG00000020132	NA	NA	NA	NA	7;7;7	55;89;1678	202;776.5;6669	2204;2204;2204	1	2204	NA	unclassified	NA	NA	NA	NA	unclassified	NA	NA	NA	NA	NA
1	36463071	36463813	+	ALDBGALG0000000099	ALDBGALT0000000149	ALDB	v1	lnc	lincRNA	ALDBGALG0000000099	NA	NA	NA	NA	NA	NA	NA	NA	NA	NA	NA	NA	NA	NA	NA	NA	NA	NA	NA	NA	NA	2;2;2	212;367.5;523	12;12;12	735;735;735	1	735	lincSSdw	1.1.1	ENSGALG00000010183	RAB21	2697	NA	unclassified	NA	NA	NA	NA	NA
1	36471480	36498543	+	ENSGALG00000010190	ENSGALT00000016566;ENSGALT00000069602;ENSGALT00000068381	ensembl	v94	pcg	protein_coding	TBC1D15	TBC1 domain family member 15	TBC1D15	NA	TBC1D15	TBC1D15	TBC1D15	NA	Tbc1d15	TBC1 domain family member 15	TBC1 domain family member 15	NA	NA	NA	one2one	one2one	ENSG00000121749	ENSMUSG00000020130	NA	NA	NA	NA	16;17;17	6;103;1338	106;716;6666	1884;1917;3143	3	1917	NA	unclassified	NA	NA	NA	NA	unclassified	NA	NA	NA	NA	NA
1	36502951	36506112	+	INRAGALG00000000583	INRAGALT00000001176	INRA	2018	lnc	lincRNA	INRAGALG00000000583	NA	NA	NA	NA	NA	NA	NA	NA	NA	NA	NA	NA	NA	NA	NA	NA	NA	NA	NA	NA	NA	1;1;1	3162;3162;3162	NA	3162;3162;3162	1	3162	lincSSup	1.1.1	ENSGALG00000010198	TPH2	3583	NA	unclassified	NA	NA	NA	NA	NA
1	36509695	36563986	+	ENSGALG00000010198	ENSGALT00000038498;ENSGALT00000090187	ensembl	v94	pcg	protein_coding	TPH2	tryptophan hydroxylase 2	TPH2	NA	TPH2	TPH2	TPH2	NA	Tph2	tryptophan hydroxylase 2	tryptophan hydroxylase 2	NA	NA	NA	one2one	one2one	ENSG00000139287	ENSMUSG00000006764	NA	NA	NA	NA	11;11;11	68;134;834	91;3959;19867	1765;1963.5;2162	2	1963.5	NA	unclassified	NA	NA	NA	NA	unclassified	NA	NA	NA	NA	NA
1	36627189	36629047	-	INRAGALG00000000585	INRAGALT00000001178	INRA	2018	lnc	lincRNA	INRAGALG00000000585	NA	NA	NA	NA	NA	NA	NA	NA	NA	NA	NA	NA	NA	NA	NA	NA	NA	NA	NA	NA	NA	1;1;1	1859;1859;1859	NA	1859;1859;1859	1	1859	lincDivg	1.1.1	ENSGALG00000010200	TRHDE	11644	NA	unclassified	NA	NA	NA	NA	NA
1	36631762	36639452	-	INRAGALG00000000586	INRAGALT00000001179	INRA	2018	lnc	lincRNA	INRAGALG00000000586	NA	NA	NA	NA	NA	NA	NA	NA	NA	NA	NA	NA	NA	NA	NA	NA	NA	NA	NA	NA	NA	1;1;1	7691;7691;7691	NA	7691;7691;7691	1	7691	lincDivg	1.1.1	ENSGALG00000010200	TRHDE	1239	NA	unclassified	NA	NA	NA	NA	NA
1	36640691	36854570	+	ENSGALG00000010200	ENSGALT00000016581	ensembl	v94	pcg	protein_coding	TRHDE	thyrotropin releasing hormone degrading enzyme	TRHDE	TRHDE	TRHDE	TRHDE	TRHDE	NA	Trhde	thyrotropin releasing hormone degrading enzyme	thyrotropin releasing hormone degrading enzyme	NA	NA	NA	one2one	one2one	ENSG00000072657	ENSMUSG00000050663	NA	NA	NA	NA	19;19;19	56;134;323	102;6591.5;46641	2619;2619;2619	1	2619	NA	unclassified	NA	NA	NA	NA	unclassified	NA	NA	NA	NA	NA
1	36826336	36837654	-	NONGGAG000153	NONGGAT000260	NONCODE	v5	lnc	lincRNA	NONGGAG000153	NA	NA	NA	NA	NA	NA	NA	NA	NA	NA	NA	NA	NA	NA	NA	NA	NA	NA	NA	NA	NA	2;2;2	85;118;151	11087;11087;11087	236;236;236	1	236	lncgASinNest	1.1.1	ENSGALG00000010200	TRHDE	0	NA	unclassified	NA	NA	NA	NA	NA
1	36855031	36855724	-	INRAGALG00000100603	INRAGALT00000100737	INRA	2018	lnc	lincRNA	INRAGALG00000100603	NA	NA	NA	NA	NA	NA	NA	NA	NA	NA	NA	NA	NA	NA	NA	NA	NA	NA	NA	NA	NA	1;1;1	694;694;694	NA	694;694;694	1	694	lincConv	1.1.1	ENSGALG00000010200	TRHDE	461	NA	unclassified	NA	NA	NA	NA	NA
1	37047337	37055375	-	ALDBGALG0000000620	ALDBGALT0000000901	ALDB	v1	lnc	lincRNA	ALDBGALG0000000620	NA	NA	NA	NA	NA	NA	NA	NA	NA	NA	NA	NA	NA	NA	NA	NA	NA	NA	NA	NA	NA	2;2;2	296;356.5;417	7330;7330;7330	713;713;713	1	713	unclassified	unclassified	NA	NA	NA	NA	unclassified	NA	NA	NA	NA	NA
1	37082705	37129910	+	ALDBGALG0000000100	ALDBGALT0000000150	ALDB	v1	lnc	lincRNA	ALDBGALG0000000100	NA	NA	NA	NA	NA	NA	NA	NA	NA	NA	NA	NA	NA	NA	NA	NA	NA	NA	NA	NA	NA	2;2;2	48;124.5;201	46961;46961;46961	249;249;249	1	249	unclassified	unclassified	NA	NA	NA	NA	unclassified	NA	NA	NA	NA	NA
1	37160843	37163051	-	NONGGAG007437	NONGGAT012633	NONCODE	v5	lnc	lincRNA	NONGGAG007437	NA	NA	NA	NA	NA	NA	NA	NA	NA	NA	NA	NA	NA	NA	NA	NA	NA	NA	NA	NA	NA	2;2;2	75;102.5;130	2008;2008;2008	205;205;205	1	205	unclassified	unclassified	NA	NA	NA	NA	unclassified	NA	NA	NA	NA	NA
1	37224387	37229067	-	INRAGALG00000000587	INRAGALT00000001180;INRAGALT00000001181	INRA	2018	lnc	lincRNA	INRAGALG00000000587	NA	NA	NA	NA	NA	NA	NA	NA	NA	NA	NA	NA	NA	NA	NA	NA	NA	NA	NA	NA	NA	2;2.5;3	103;105;391	1428;1428;2863	398;447;496	2	447	unclassified	unclassified	NA	NA	NA	NA	unclassified	NA	NA	NA	NA	NA
1	37281945	37282137	+	INRAGALG00000000588	INRAGALT00000001182	INRA	2018	mis	misc_RNA	INRAGALG00000000588	NA	NA	NA	NA	NA	NA	NA	NA	NA	NA	NA	NA	NA	NA	NA	NA	NA	NA	NA	NA	NA	1;1;1	193;193;193	NA	193;193;193	1	193	NA	unclassified	NA	NA	NA	NA	unclassified	NA	NA	NA	NA	NA
1	37281949	37282137	-	INRAGALG00000000589	INRAGALT00000001183	INRA	2018	mis	misc_RNA	INRAGALG00000000589	NA	NA	NA	NA	NA	NA	NA	NA	NA	NA	NA	NA	NA	NA	NA	NA	NA	NA	NA	NA	NA	1;1;1	189;189;189	NA	189;189;189	1	189	NA	unclassified	NA	NA	NA	NA	unclassified	NA	NA	NA	NA	NA
1	37296457	37296822	+	INRAGALG00000000590	INRAGALT00000001184	INRA	2018	lnc	lincRNA	INRAGALG00000000590	NA	NA	NA	NA	NA	NA	NA	NA	NA	NA	NA	NA	NA	NA	NA	NA	NA	NA	NA	NA	NA	1;1;1	366;366;366	NA	366;366;366	1	366	unclassified	unclassified	NA	NA	NA	NA	unclassified	NA	NA	NA	NA	NA
1	37564717	37567243	-	INRAGALG00000000592	INRAGALT00000001186	INRA	2018	lnc	lincRNA	INRAGALG00000000592	NA	NA	NA	NA	NA	NA	NA	NA	NA	NA	NA	NA	NA	NA	NA	NA	NA	NA	NA	NA	NA	1;1;1	2527;2527;2527	NA	2527;2527;2527	1	2527	lincSSdw	1.1.1	ENSGALG00000010204	KCNC2	62933	NA	unclassified	NA	NA	NA	NA	NA
[truncated: 50,971 more rows]
[truncated: 24 more columns]
