# Supplementary material for: An integrative atlas of chicken long non-coding genes and their annotations across 25 tissues
Source: Sci Rep. 2020 Nov 24;10:20457. doi: 10.1038/s41598-020-77586-x (PMC7686352; doi:10.1038/s41598-020-77586-x)
Supplement: Supplementary file 5 — Supplementary Information 5. [file 41598_2020_77586_MOESM5_ESM.xlsx]

## Sheet: summaryTitleOfTable
An integrative atlas of chicken long non-coding genes and their annotations across 25 tissues
Frédéric Jehl1,$, Kévin Muret1,$, Maria Bernard2,$, Morgane Boutin1, Laetitia Lagoutte1, Colette Désert1, Patrice Dehais2, Diane Esquerré3, Hervé Acloque4, Elisabetta Giuffra5, Sarah Djebali6, Sylvain Foissac4, Thomas Derrien7, Frédérique Pitel4, Tatiana Zerjal5, Christophe Klopp2,* and Sandrine Lagarrigue1,*
1PEGASE UMR 1348, INRA, AGROCAMPUS OUEST, 35590 Saint-Gilles, France
2SIGENAE Platform, INRA, 31326 Castanet-Tolosan, France
3Genotoul, INRA, US 1426 GeT PlaGe, Castanet Tolosan, France
4GenPhySE UMR 1388, INRA, INPT, ENVT, Université de Toulouse, 31326 Castanet-Tolosan, France
5GABI UMR 1313, INRA, AgroParisTech, Université Paris-Saclay, 78350 Jouy-en-Josas, France
6IRSD, Université de Toulouse, INSERM, INRA, ENVT, UPS, Toulouse, France.
7IGDR UMR 6290, Univ Rennes, CNRS, 35000, Rennes, France
Table S1	Characteristics of the 39 PCG:LNC couples significantly and negatively co-expressed
Table S2	Overview of the correlations between the PCG from all the PCG:PCG expressed pairs, according to the different classes and the distance between the two genes of the pair. “p-val: [configuration] vs. Convergent” is the p-value of a Fisher test for the enrichment in significantly correlated pairs from the configuration in column versus the convergent configuration. “p-val: ≤5kb vs. >5kb”is the p-val…
Table S3	Overview of the 10 interesting MIR hosted by a LNC, and the PCG correlated to this LNC. Each case is detailed in Table S5 to S14
Table S4	Characteristics of the 204 PCG correlated with INRAGALG00000000076
Table S5	Characteristics of the 118 PCG correlated with INRAGALG00000001802
Table S6	Characteristics of the 62 PCG correlated with ENSGALG00000030573
Table S7	Characteristics of the 4 PCG correlated with INRAGALG00000006679
Table S8	Characteristics of the 89 PCG correlated with NONGGAG008930
Table S9	Characteristics of the 136 PCG correlated with INRAGALG00000009278
Table S10	Characteristics of the 23 PCG correlated with ENSGALG00000038755
Table S11	Characteristics of the 1 PCG correlated with INRAGALG00000009880
Table S12	Characteristics of the 422 PCG correlated with INRAGALG00000013909
Table S13	Characteristics of the 47 PCG correlated with ENSGALG00000032114
Table S14	List of tissue specific (tau ≥ 0.95) PCG in all 21 tissues of 21T dataset, ordered by tissue. The name of the tissu "Top1" is available in column no. 12 "tissueTop1"
Table S15	List of tissue specific (tau ≥ 0.95) LNC in all 21 tissues of 21T dataset, ordered by tissue. The name of the tissu "Top1" is available in column no. 17 "tissueTop1"
Table S16	KEGG, Reactome and Go Biological Process enrichments (when available) of the tissue-specific PCG presented in Table S15. To ease reading, blue bands separate each tissue.
Table S17	Liver specific genes detected using the 5T dataset, 21T dataset, and intersection between these two sets. To ease reading, each set is separated by a blue band.
Table S18	KEGG terms enrichment of the liver-specific PCG in the intersection presented Table S17
Table S19	Characteristics of the 100 PCG:LNC pairs for which both members are tissue-specific in the same Tissu Top 1
Table S20	KEGG terms enrichement of the PCG from the 100 pairs presented in Table S20
Table S21	Blast hits of the sequence of ENSGALG00000035091 in Human and Mouse genome
Table S22A	Lists of the tissues and origin available in Chickspress (1) data, in the same order as the bars in Fig. 4b, top (from left to right)
Table S22B	Lists of the tissues available in GTEx (2) project data, in the same order as the bars in Fig. 4b, bottom.
Table S23	Primers and temperatures used for the PCR presented in the Supplementary Figure S2

## Sheet: Table S1
Table S1	Characteristics of the 39 PCG:LNC couples significantly and negatively co-expressed
chr	start_lnc	end_lnc	strand_lnc	start_pcg	end_pcg	strand_pcg	gnId	gnName	gnNameFull	gnSimpleBiotype	feelLncPcgClassName	feelLncPcgClassType	feelLncPcgGnDist	feelLncPcgGnId	feelLncPcgGnName	nbTissusWithExpr_lnc	nbTissusWithExpr_pcg	spearmanCor	pval_raw	pval_fdr
1	73203386	73204219	+	73210025	73229458	-	INRAGALG00000001338	INRAGALG00000001338	NA	lnc	lincConv	1.1.1	5806	ENSGALG00000026776	TIGAR	3	21	-0.5779907	0.00606377220390277	0.0313210368203596
1	102458420	102461006	+	102491710	102501217	-	ALDBGALG0000000291	ALDBGALG0000000291	NA	lnc	lincConv	1.1.1	30704	ENSGALG00000015742	MRPL39	7	21	-0.5539082	0.0091797938206052	0.0437431932103335
1	167746893	167750658	+	167750776	167754998	-	INRAGALG00000002799	INRAGALG00000002799	NA	lnc	lincConv	1.1.1	118	ENSGALG00000028872	TPT1	11	21	-0.6081792	0.00344356364771638	0.0199281219320974
14	15015328	15016911	-	15001576	15015317	+	INRAGALG00000005181	INRAGALG00000005181	NA	lnc	lincConv	1.1.1	11	ENSGALG00000002490	UQCRC2	6	21	-0.547010767006262	0.0102809707183457	0.0480411340558534
17	6019204	6027301	-	5973062	5996551	+	ALDBGALG0000001902	ALDBGALG0000001902	NA	lnc	lincConv	n.1.1	22653	ENSGALG00000036965	PTPA	3	21	-0.6067836	0.00353915477923848	0.0203101798092241
2	24310828	24326922	+	24349812	24356347	-	ALDBGALG0000002136	ALDBGALG0000002136	NA	lnc	lincConv	n.1.1	22890	ENSGALG00000009733	SEM1	5	21	-0.5691565	0.00708521651154233	0.0354927507208637
28	1083893	1084764	-	1078241	1081321	+	INRAGALG00000009754	INRAGALG00000009754	NA	lnc	lincConv	1.1.1	2572	ENSGALG00000017524	DOHH	3	21	-0.5513306	0.00957940559264301	0.0452698019420923
3	45546930	45548072	-	45526014	45546436	+	INRAGALG00000010769	INRAGALG00000010769	NA	lnc	lincConv	1.1.1	494	ENSGALG00000004293	PLG	18	11	-0.625485	0.00242619877099921	0.0149928322734807
3	107654435	107657137	-	107634880	107643339	+	ALDBGALG0000003953	ALDBGALG0000003953	NA	lnc	lincConv	1.1.1	11096	ENSGALG00000016651	TDH	4	21	-0.6345198	0.00200432710108798	0.0127449778063004
6	32024267	32026174	+	32058604	32070061	-	INRAGALG00000015199	INRAGALG00000015199	NA	lnc	lincConv	1.1.1	32430	ENSGALG00000031158	OAT	4	21	-0.6155789	0.00297195778326844	0.0176612995442192
6	32026362	32032461	+	32058604	32070061	-	INRAGALG00000015201	INRAGALG00000015201	NA	lnc	lincConv	1.1.1	26143	ENSGALG00000031158	OAT	5	21	-0.5821906	0.00562269166056334	0.0295871631041027
Z	46804337	46819943	+	46823256	46837245	-	ALDBGALG0000005866	ALDBGALG0000005866	NA	lnc	lincConv	n.1.1	15428	ENSGALG00000000253	SLC25A46	6	21	-0.59096698935498	0.00478626201267909	0.0259786554140485
1	49223278	49224334	-	49224852	49228486	+	NONGGAG000216	NONGGAG000216	NA	lnc	lincDivg	1.1.1	518	ENSGALG00000011866	RRP7A	3	21	-0.5779907	0.00606377220390277	0.0313210368203596
1	104646989	104649354	-	104652929	104660240	+	NONGGAG000525	NONGGAG000525	NA	lnc	lincDivg	n.1.1	3575	ENSGALG00000015844	SOD1	4	21	-0.5739089	0.00651945558766453	0.0333070399794681
1	175816606	175817788	+	175797653	175806073	-	INRAGALG00000002991	INRAGALG00000002991	NA	lnc	lincDivg	1.1.1	10533	ENSGALG00000017090	POMP	5	21	-0.5595982	0.00834581805226429	0.0405447089077748
2	24384214	24391700	+	24349812	24356347	-	ALDBGALG0000002137	ALDBGALG0000002137	NA	lnc	lincDivg	n.1.1	27867	ENSGALG00000009733	SEM1	4	21	-0.6383079	0.00184679910214165	0.0118902132351814
2	66089178	66092973	-	66120351	66149874	+	INRAGALG00000102454	INRAGALG00000102454	NA	lnc	lincDivg	1.1.1	27378	ENSGALG00000012809	ECI2	3	21	-0.5619947	0.00801369216340584	0.0393022215091559
27	4465178	4466338	+	4463076	4465031	-	INRAGALG00000009690	INRAGALG00000009690	NA	lnc	lincDivg	1.1.1	147	ENSGALG00000001634	RPL23	5	21	-0.612603580699193	0.00315463300839249	0.0185469836315962
3	30821270	30823488	-	30865475	30885299	+	ALDBGALG0000003756	ALDBGALG0000003756	NA	lnc	lincDivg	1.1.1	41987	ENSGALG00000010296	MRPS18A	6	21	-0.6186431	0.00279315459894546	0.0168057341594384
4	11558781	11559784	+	11523566	11536322	-	NONGGAG003894	NONGGAG003894	NA	lnc	lincDivg	1.1.1	22459	ENSGALG00000041226	RRAGA	4	21	-0.5663326	0.00744012617900631	0.0369826490913324
5	11510515	11514377	-	11543973	11549741	+	ALDBGALG0000004729	ALDBGALG0000004729	NA	lnc	lincDivg	1.1.1	29596	ENSGALG00000006077	C11orf58	3	21	-0.5779907	0.00606377220390277	0.0313210368203596
5	43899540	43908953	-	43916855	43927634	+	NONGGAG004527	NONGGAG004527	NA	lnc	lincDivg	1.1.1	7902	ENSGALG00000026445	CALM1	3	21	-0.5619947	0.00801369216340584	0.0393022215091559
7	150965	152128	-	153721	190472	+	INRAGALG00000015305	INRAGALG00000015305	NA	lnc	lincDivg	1.1.1	1593	ENSGALG00000043307	HIBCH	19	21	-0.6092888	0.00336910903894026	0.0195989730415217
AADN04012782.1	2071	2681	-	4204	7030	+	INRAGALG00000021144	INRAGALG00000021144	NA	lnc	lincDivg	1.1.1	1523	ENSGALG00000029438	CLPP	14	21	-0.5596198	0.0083427735198704	0.0405447089077748
1	56975939	56982648	+	56974471	56975259	+	ALDBGALG0000000153	ALDBGALG0000000153	NA	lnc	lincSSdw	1.1.1	680	ENSGALG00000032595	NDUFB2	12	21	-0.6126658	0.0031507166824584	0.0185451448190908
10	13164057	13167569	-	13171108	13174638	-	ALDBGALG0000001197	ALDBGALG0000001197	NA	lnc	lincSSdw	1.1.1	3539	ENSGALG00000006777	MRPS11	4	21	-0.5454976	0.0105364136235214	0.0488356919644391
23	5074240	5074828	-	5077320	5094760	-	INRAGALG00000009203	INRAGALG00000009203	NA	lnc	lincSSdw	1.1.1	2492	ENSGALG00000003265	PTP4A2	13	21	-0.5462762	0.0104043412254883	0.0484124846836387
7	6494836	6502728	-	6535126	6575704	-	ALDBGALG0000005274	ALDBGALG0000005274	NA	lnc	lincSSdw	1.1.1	32398	ENSGALG00000004302	NDUFA10	5	21	-0.6056521	0.00361827853954428	0.0205831254134208
1	168323506	168324161	-	168311303	168320863	-	INRAGALG00000002823	INRAGALG00000002823	NA	lnc	lincSSup	1.1.1	2643	ENSGALG00000016991	ESD	3	21	-0.5843891	0.00540260065024087	0.0286832020079329
2	121848894	121860657	+	121886469	121890988	+	NONGGAG008599	NONGGAG008599	NA	lnc	lincSSup	1.1.1	25812	ENSGALG00000037867	MRPL53	3	21	-0.5758579	0.0062984737727761	0.032295628222481
22	2197176	2197756	+	2202505	2211560	+	INRAGALG00000009014	INRAGALG00000009014	NA	lnc	lincSSup	1.1.1	4749	ENSGALG00000003092	ERLIN2	4	21	-0.6231552	0.0025463168765646	0.0156188264828291
3	30822313	30825672	+	30865475	30885299	+	INRAGALG00000010449	INRAGALG00000010449	NA	lnc	lincSSup	1.1.1	39803	ENSGALG00000010296	MRPS18A	7	21	-0.5864	0.00520758618548331	0.0277719941684548
3	30860281	30861395	+	30865475	30885299	+	INRAGALG00000010454	INRAGALG00000010454	NA	lnc	lincSSup	1.1.1	4080	ENSGALG00000010296	MRPS18A	6	21	-0.6300392	0.00220509189390992	0.0138111211967851
3	105346912	105347518	+	105349841	105387270	+	INRAGALG00000011746	INRAGALG00000011746	NA	lnc	lincSSup	1.1.1	2323	ENSGALG00000016535	RAB10	3	21	-0.5534634	0.00924775419672658	0.0439581517990338
AADN04013100.1	1616	2232	+	3297	5583	+	INRAGALG00000021223	INRAGALG00000021223	NA	lnc	lincSSup	1.1.1	1065	ENSGALG00000031038	RPL28	3	21	-0.5886548	0.00499589254052183	0.0269032385535809
11	16577446	16665648	-	16185639	16626612	+	INRAGALG00000004000	INRAGALG00000004000	NA	lnc	lncgASex	n.n.1	0	ENSGALG00000005483	CDH13	15	21	-0.5813192	0.00571195915984264	0.0299584201781102
Z	9226967	9229745	+	9226405	9236499	-	INRAGALG00000024162	INRAGALG00000024162	NA	lnc	lncgASexNest	1.1.1	0	ENSGALG00000021340	CA9	10	18	-0.5562149	0.00883384530297109	0.0423821434532538
1	145116590	145127719	+	145124528	145133847	-	INRAGALG00000002553	INRAGALG00000002553	NA	lnc	lncgASin	n.n.1	0	ENSGALG00000031299	IPO5_XtoMany#RANBP6_XtoMany	8	21	-0.6464802	0.00154216520505893	0.0103250167393343
2	23411654	23417305	-	23387591	23424059	+	INRAGALG00000006543	INRAGALG00000006543	NA	lnc	lncgASinNest	1.1.1	0	ENSGALG00000035994	ACAD6L	20	21	-0.6155844	0.00361439047242273	0.0205685862527587

## Sheet: Table S2
Table S2	Overview of the correlations between the PCG from all the PCG:PCG expressed pairs, according to the different classes and the distance between the two genes of the pair. “p-val: [configuration] vs. Convergent” is the p-value of a Fisher test for the enrichment in significantly correlated pairs from the configuration in column versus the convergent configuration. “p-val: ≤5kb vs. >5kb”is the p-val…
			Convergent			Divergent			Same strand			Antisense			Sense intronic
	Total couples: 10,829		1,574			3,627			4,325			982			321
	Co-expressed pairs: 4,305		428 (27%)	↑	428	1,628 (45%)	↑	1,625	1,762 (41%)	↑	1,758	346 (35%)	↑	344	141 (44%)	↑	141
				↓	0		↓	3		↓	4		↓	2		↓	0
	p-val: [configuration] vs.Convergent		NA			*** (2.2×10-16)			*** (2.2×10-16)			*** (2.1×10-5)			*** (7.2×10-9)
	Co-expressed pairs / total	≤ 5kb	279 / 964		0.29	1,298 / 2,586		0.5	1,184 / 2,826		0.42	NA			NA
		> 5kb	149 / 610		0.24	330 / 1,041		0.32	578 / 1,499		0.39
	p-val: ≤ 5kb vs. > 5kb		n.s (0.05)			*** (2.2×10-16)			* (0.03)

## Sheet: Table S3
Table S3	Overview of the 10 interesting MIR hosted by a LNC, and the PCG correlated to this LNC. Each case is detailed in Table S5 to S14
LNC_id	mir_id	Biblio on MIR ?	Nb correlated PCG
INRAGALG00000000076	MIR29A	YES	204
INRAGALG00000001802	MIR155	YES	118
ENSGALG00000030573	MIR190A	YES	62
INRAGALG00000006679	MIR1732;MIR196B	NO: MIR1732 / YES: MIR196B	4
NONGGAG008930	MIR124-3	YES	89
INRAGALG00000009278	MIRLET7A2;MIR6675;MIR100	YES:MIRLET7A2, MIR6675 , MIR100	136
ENSGALG00000038755	MIR1621;MIR9-1;MIR1565	NO: MIR1621/1575 YES: MIR9-1	23
INRAGALG00000009880	MIR7-3	YES	1
INRAGALG00000013909	MIR1710	YES	422
ENSGALG00000032114	MIR199A2	YES	47
In the tabs are the identifiers of the correlated PCG

## Sheet: Table S4
Table S4	Characteristics of the 204 PCG correlated with INRAGALG00000000076
chr	start	end	strand	gnId	gnName	gnNameFull	gnSimpleBiotype	spearmanCor	pval_raw	pval_fdr
Z	45718092	45739382	-	ENSGALG00000000189	YTHDC2_XtoMany	YTH domain containing 2_XtoMany	pcg	0.802597402597403	1.39408563721731e-05	0.00120177152356318
Z	47377290	47399491	+	ENSGALG00000000264	PJA2	praja ring finger ubiquitin ligase 2	pcg	0.805194805194805	1.18497924528202e-05	0.00112253995428063
21	604020	610916	+	ENSGALG00000000652	ACOT7	acyl-CoA thioesterase 7	pcg	0.835064935064935	5.12938501272991e-08	1.6112552038454e-05
23	1945538	1950433	+	ENSGALG00000000955	TMEM222	transmembrane protein 222	pcg	0.823376623376623	2.5197237165687e-06	0.000457290069445904
17	10012249	10043274	+	ENSGALG00000001037	SCAI	suppressor of cancer cell invasion	pcg	0.85974025974026	0	0
21	1792970	1832353	-	ENSGALG00000001270	PRKCZ	protein kinase C zeta	pcg	0.807792207792208	9.9777487584715e-06	0.00101790749316454
23	2533128	2549839	-	ENSGALG00000001283	SRRM1	serine and arginine repetitive matrix 1	pcg	0.812987012987013	6.82854626133891e-06	0.000800890925794178
10	2448880	2454055	+	ENSGALG00000001394	UBL7	ubiquitin like 7	pcg	0.835064935064935	5.12938501272991e-08	1.6112552038454e-05
20	907736	969270	-	ENSGALG00000001522	PHF20	PHD finger protein 20	pcg	0.806493506493506	1.08873978461259e-05	0.00109133503642475
17	8375202	8377212	+	ENSGALG00000001921	ENTR1	endosome associated trafficking regulator 1	pcg	0.814285714285714	6.15452791843365e-06	0.000752554722281664
10	1525570	1532750	+	ENSGALG00000001981	PARP6	poly(ADP-ribose) polymerase family member 6	pcg	0.835064935064935	5.12938501272991e-08	1.6112552038454e-05
28	1059696	1073878	-	ENSGALG00000002085	FZR1	fizzy and cell division cycle 20 related 1	pcg	0.864935064935065	0	0
13	2454668	2480656	-	ENSGALG00000002478	MATR3	matrin 3	pcg	0.822077922077922	2.9336134201872e-06	0.000486331047860072
6	4737996	4762047	+	ENSGALG00000002525	RASGEF1A	RasGEF domain family member 1A	pcg	0.832467532467532	4.26983546160625e-07	0.000109874974915751
9	10631746	10674055	+	ENSGALG00000002612	U2SURP	U2 snRNP associated SURP domain containing	pcg	0.838961	0	0
6	5191255	5199572	-	ENSGALG00000002686	ECD	ecdysoneless cell cycle regulator	pcg	0.8064935	1.08873978461259e-05	0.00109133503642475
6	6330204	6628545	+	ENSGALG00000002744	PCDH15	protocadherin related 15	pcg	0.8527733	9.09359831218816e-07	0.000211868552027616
11	2106867	2172556	-	ENSGALG00000003010	NUP93	nucleoporin 93	pcg	0.8324675	4.26983546160625e-07	0.000109874974915751
11	2207706	2210646	-	ENSGALG00000003071	OGFOD1	2-oxoglutarate and iron dependent oxygenase domain containing 1	pcg	0.8038961	1.2866928430232e-05	0.00118630327842583
18	6362780	6367874	-	ENSGALG00000003158	COIL	coilin	pcg	0.8792208	1.19564781034937e-06	0.000264284152541454
14	945679	958416	-	ENSGALG00000003378	USP42	ubiquitin specific peptidase 42	pcg	0.8987013	2.98012058918354e-06	0.000489335800743937
14	960221	976442	+	ENSGALG00000003391	EIF2AK1	eukaryotic translation initiation factor 2 alpha kinase 1	pcg	0.8077922	9.9777487584715e-06	0.00101790749316454
20	3918080	3963460	+	ENSGALG00000003568	PPP1R16B	protein phosphatase 1 regulatory subunit 16B	pcg	0.838961	0	0
14	1309031	1318031	-	ENSGALG00000003569	TMEM130	transmembrane protein 130	pcg	0.8350649	5.12938501272991e-08	1.6112552038454e-05
14	1319982	1397532	+	ENSGALG00000003596	TRRAP	transformation/transcription domain associated protein	pcg	0.8714286	4.81815059037756e-07	0.000122161374012793
10	5449521	5483094	+	ENSGALG00000003802	OTUD7A	OTU deubiquitinase 7A	pcg	0.8220779	2.9336134201872e-06	0.000486331047860072
23	5757247	5765977	+	ENSGALG00000004268	NIPAL3	NIPA like domain containing 3	pcg	0.8428571	0	0
17	6111390	6116397	-	ENSGALG00000004378	ASB6	ankyrin repeat and SOCS box containing 6	pcg	0.8415584	0	0
15	5751928	5767726	+	ENSGALG00000004379	BCL7A	BCL7A, BAF complex component	pcg	0.8584416	0	0
3	2192607	2200894	+	ENSGALG00000004483	AHSA2	AHA1, activator of heat shock 90kDa protein ATPase homolog 2 (yeast)	pcg	0.8207792	3.38018803795146e-06	0.00052294992469067
15	5936171	5948646	-	ENSGALG00000004493	RSRC2	arginine and serine rich coiled-coil 2	pcg	0.8337662	2.2829713836945e-07	6.45257534856998e-05
11	9891256	9904371	+	ENSGALG00000004532	ZNF507	zinc finger protein 507	pcg	0.8207792	3.38018803795146e-06	0.00052294992469067
21	5667448	5671177	+	ENSGALG00000004657	FBXO2	F-box protein 2	pcg	0.8272727	1.46059059739876e-06	0.000307098079143318
15	6524248	6533384	+	ENSGALG00000004849	WSCD2	WSC domain containing 2	pcg	0.8135995	7.27435907291259e-06	0.000844821826751337
15	6557392	6560131	+	ENSGALG00000004858	FICD	FIC domain containing	pcg	0.8103896	8.30897095749491e-06	0.000895343551738561
6	13158194	13188974	+	ENSGALG00000004947	POLR3A	RNA polymerase III subunit A	pcg	0.8077922	9.9777487584715e-06	0.00101790749316454
8	10034151	10075694	+	ENSGALG00000005105	TPR	translocated promoter region, nuclear basket protein	pcg	0.8454545	0	0
8	11044213	11058808	-	ENSGALG00000005162	RNPC3	RNA binding region (RNP1, RRM) containing 3	pcg	0.8168831	4.93042996127188e-06	0.000643981386077943
14	6017339	6019278	+	ENSGALG00000005315	RPUSD1	RNA pseudouridine synthase domain containing 1	pcg	0.8467532	0	0
19	8421313	8462726	+	ENSGALG00000005420	AATF	apoptosis antagonizing transcription factor	pcg	0.8	1.62675708364285e-05	0.00134840956149453
6	17763903	17784063	-	ENSGALG00000005893	ZFAND4	zinc finger AN1-type containing 4	pcg	0.8116883	7.5461145710635e-06	0.000844821826751337
10	11407195	11450747	+	ENSGALG00000006045	SH3GL3	SH3 domain containing GRB2 like 3, endophilin A3	pcg	0.8181818	4.37711241182113e-06	0.000594218858993765
2	5312695	5336291	-	ENSGALG00000006052	WDR48	WD repeat domain 48	pcg	0.8103896	8.30897095749491e-06	0.000895343551738561
14	6976888	6998527	+	ENSGALG00000006156	COG7	component of oligomeric golgi complex 7	pcg	0.8051948	1.18497924528202e-05	0.00112253995428063
14	7316349	7321657	+	ENSGALG00000006301	KDM8	lysine demethylase 8	pcg	0.8025974	1.39408563721731e-05	0.00120177152356318
14	7322765	7328994	-	ENSGALG00000006307	NSMCE1	NSE1 homolog, SMC5-SMC6 complex component	pcg	0.8116883	7.5461145710635e-06	0.000844821826751337
6	19221172	19231112	+	ENSGALG00000006331	STAMBPL1	STAM binding protein like 1	pcg	0.8103896	8.30897095749491e-06	0.000895343551738561
15	8625525	8717899	-	ENSGALG00000006695	BCR	BCR, RhoGEF and GTPase activating protein	pcg	0.8480519	0	0
2	10437528	10468055	+	ENSGALG00000006749	WDR37	WD repeat domain 37	pcg	0.8337662	2.2829713836945e-07	6.45257534856998e-05
2	11417061	11458617	+	ENSGALG00000006939	PFKP	phosphofructokinase, platelet	pcg	0.8103896	8.30897095749491e-06	0.000895343551738561
4	8966507	9003532	+	ENSGALG00000007041	HDX	highly divergent homeobox	pcg	0.8454545	0	0
12	11817540	11845750	+	ENSGALG00000007052	PXK	PX domain containing serine/threonine kinase like	pcg	0.8428571	0	0
14	8795233	8824633	+	ENSGALG00000007070	OTOA	otoancorin	pcg	0.8246753	2.13714124384722e-06	0.000404906067968901
18	10210389	10223581	-	ENSGALG00000007386	LUC7L3	LUC7 like 3 pre-mRNA splicing factor	pcg	0.8038961	1.2866928430232e-05	0.00118630327842583
10	18467490	18482742	+	ENSGALG00000007643	DIS3L	DIS3 like exosome 3'-5' exoribonuclease	pcg	0.8012987	1.50736827123488e-05	0.00126773348118832
20	12593355	12627734	+	ENSGALG00000007796	BCAS1	breast carcinoma amplified sequence 1	pcg	0.8182454	5.83528638913001e-06	0.000750792333096944
3	2114248	2137464	+	ENSGALG00000007825	KIAA1841	KIAA1841	pcg	0.8480519	0	0
3	2071841	2105903	-	ENSGALG00000007835	PUS10	pseudouridine synthase 10	pcg	0.825974	1.78452916463259e-06	0.00035364445203943
18	10795225	10814127	-	ENSGALG00000007992	GGA3	golgi associated, gamma adaptin ear containing, ARF binding protein 3	pcg	0.825974	1.78452916463259e-06	0.00035364445203943
20	14019780	14026449	+	ENSGALG00000008026	SPATA2	spermatogenesis associated 2	pcg	0.8493506	0	0
20	14043273	14065934	-	ENSGALG00000008045	SLC9A8	solute carrier family 9 member A8	pcg	0.8545455	0	0
5	23048402	23104246	-	ENSGALG00000008181	MADD	MAP kinase activating death domain	pcg	0.8909091	2.29499526533853e-06	0.00042546250935163
10	20031637	20035333	-	ENSGALG00000008291	AP3S2	adaptor related protein complex 3 subunit sigma 2	pcg	0.8597403	0	0
12	19784606	19809996	-	ENSGALG00000008519	NR2C2	nuclear receptor subfamily 2 group C member 2	pcg	0.8662338	5.14001718064481e-08	1.6112552038454e-05
8	16688195	16699990	-	ENSGALG00000008835	SAMD13	sterile alpha motif domain containing 13	pcg	0.8220779	2.9336134201872e-06	0.000486331047860072
6	26754954	27004317	+	ENSGALG00000008880	VTI1A	vesicle transport through interaction with t-SNAREs 1A	pcg	0.8142857	6.15452791843365e-06	0.000752554722281664
9	17238818	17247930	-	ENSGALG00000008889	TTC14	tetratricopeptide repeat domain 14	pcg	0.825974	1.78452916463259e-06	0.00035364445203943
1	22528298	22829235	+	ENSGALG00000008926	CADPS2	calcium dependent secretion activator 2	pcg	0.8220779	2.9336134201872e-06	0.000486331047860072
8	19041884	19071668	+	ENSGALG00000008974	USP33	ubiquitin specific peptidase 33	pcg	0.9012987	3.19318352410928e-06	0.000519374312633662
3	16913780	16925275	-	ENSGALG00000009169	TRMT6	tRNA methyltransferase 6	pcg	0.8337662	2.2829713836945e-07	6.45257534856998e-05
4	20040123	20078631	+	ENSGALG00000009212	MND1	meiotic nuclear divisions 1	pcg	0.8519481	0	0
5	28761839	28766552	-	ENSGALG00000009493	TMEM229B	transmembrane protein 229B	pcg	0.8168831	4.93042996127188e-06	0.000643981386077943
3	19767184	19870620	+	ENSGALG00000009627	GPATCH2	G-patch domain containing 2	pcg	0.8480519	0	0
1	33089980	33218417	-	ENSGALG00000009805	PPM1H	protein phosphatase, Mg2+/Mn2+ dependent 1H	pcg	0.9168831	4.26085696653225e-06	0.000594218858993765
5	32206472	32209601	+	ENSGALG00000009817	ZNF770	zinc finger protein 770	pcg	0.8142857	6.15452791843365e-06	0.000752554722281664
6	33369643	33400319	+	ENSGALG00000009823	PTPRE	protein tyrosine phosphatase, receptor type E	pcg	0.8220779	2.9336134201872e-06	0.000486331047860072
4	29945818	29988757	-	ENSGALG00000009855	TBC1D9	TBC1 domain family member 9	pcg	0.8012987	1.50736827123488e-05	0.00126773348118832
3	24009247	24120893	+	ENSGALG00000009925	MTA3	metastasis associated 1 family member 3	pcg	0.9025974	3.29635142541115e-06	0.00052294992469067
5	37733040	37740288	-	ENSGALG00000010196	FAM161B	FAM161B, centrosomal protein	pcg	0.8558442	0	0
5	38041021	38068051	-	ENSGALG00000010270	AREL1	apoptosis resistant E3 ubiquitin protein ligase 1	pcg	0.8025974	1.39408563721731e-05	0.00120177152356318
4	37026690	37311626	+	ENSGALG00000010397	GRID2	glutamate ionotropic receptor delta type subunit 2	pcg	0.8268614	3.81268884101771e-06	0.00055012568584448
3	32099494	32162826	+	ENSGALG00000010571	HEATR5B	HEAT repeat containing 5B	pcg	0.8051948	1.18497924528202e-05	0.00112253995428063
4	39546411	39568882	-	ENSGALG00000010610	SNX25	sorting nexin 25	pcg	0.8324675	4.26983546160625e-07	0.000109874974915751
3	38978661	39103295	+	ENSGALG00000011013	PCNX2	pecanex 2	pcg	0.8168831	4.93042996127188e-06	0.000643981386077943
1	42803231	42852341	-	ENSGALG00000011177	CEP290	centrosomal protein 290	pcg	0.8051948	1.18497924528202e-05	0.00112253995428063
4	46716267	46721036	-	ENSGALG00000011178	ENOPH1	enolase-phosphatase 1	pcg	0.8	1.62675708364285e-05	0.00134840956149453
7	22330459	22332586	-	ENSGALG00000011326	STK16	serine/threonine kinase 16	pcg	0.8025974	1.39408563721731e-05	0.00120177152356318
8	29208763	29220597	-	ENSGALG00000011340	ZRANB2	zinc finger RANBP2-type containing 2	pcg	0.861039	0	0
8	29900571	29924458	+	ENSGALG00000011392	MSH4	mutS homolog 4	pcg	0.8038961	1.2866928430232e-05	0.00118630327842583
3	42718416	42955179	+	ENSGALG00000011473	RPS6KA2	ribosomal protein S6 kinase A2	pcg	0.8077922	9.9777487584715e-06	0.00101790749316454
3	46725213	46771629	-	ENSGALG00000012289	SHPRH	SNF2 histone linker PHD RING helicase	pcg	0.8142857	6.15452791843365e-06	0.000752554722281664
7	33280473	33450664	-	ENSGALG00000012424	GTDC1	glycosyltransferase like domain containing 1	pcg	0.8493506	0	0
7	34961029	35028577	+	ENSGALG00000012462	KIF5C	kinesin family member 5C	pcg	0.8077922	9.9777487584715e-06	0.00101790749316454
Z	41772281	41834833	-	ENSGALG00000012620	PTCH1	patched 1	pcg	0.8961039	2.75876260940977e-06	0.000486331047860072
2	61265832	61471268	+	ENSGALG00000012702	JARID2	jumonji and AT-rich interaction domain containing 2	pcg	0.825974	1.78452916463259e-06	0.00035364445203943
2	61472921	61540854	-	ENSGALG00000012703	DTNBP1	dystrobrevin binding protein 1	pcg	0.8532468	0	0
1	57369059	57379716	-	ENSGALG00000012874	KIAA1147	KIAA1147	pcg	0.8077922	9.9777487584715e-06	0.00101790749316454
2	69434430	69503392	+	ENSGALG00000012916	DROSHA	drosha ribonuclease III	pcg	0.8415584	0	0
2	83790809	83833193	+	ENSGALG00000013129	RPRD1A	regulation of nuclear pre-mRNA domain containing 1A	pcg	0.8116883	7.5461145710635e-06	0.000844821826751337
2	86095769	86157882	-	ENSGALG00000013189	LPCAT1	lysophosphatidylcholine acyltransferase 1	pcg	0.8194805	3.86086700233061e-06	0.00055012568584448
2	88862596	88873438	-	ENSGALG00000013209	SLC39A6	solute carrier family 39 member 6	pcg	0.8337662	2.2829713836945e-07	6.45257534856998e-05
1	66556785	66622909	+	ENSGALG00000013210	C2CD5	C2 calcium dependent domain containing 5	pcg	0.8454545	0	0
28	1335462	1349885	-	ENSGALG00000013365	SAFB	scaffold attachment factor B	pcg	0.8766234	9.52140176195508e-07	0.000215998010234036
25	92319	119425	+	ENSGALG00000013899	VPS45	vacuolar protein sorting 45 homolog	pcg	0.8207792	3.38018803795146e-06	0.00052294992469067
1	7459373	7469951	-	ENSGALG00000013926	DCLRE1C	DNA cross-link repair 1C	pcg	0.8909091	2.29499526533853e-06	0.00042546250935163
3	55388152	55408404	+	ENSGALG00000013935	BCLAF1	BCL2 associated transcription factor 1	pcg	0.8818182	1.44165983073755e-06	0.000307098079143318
4	76375272	76448502	+	ENSGALG00000014421	LCORL	ligand dependent nuclear receptor corepressor like	pcg	0.8051948	1.18497924528202e-05	0.00112253995428063
4	77077463	77136277	+	ENSGALG00000014496	PROM1	prominin 1	pcg	0.8493506	0	0
Z	57880857	57984258	+	ENSGALG00000014664	KIAA0825	KIAA0825	pcg	0.8558442	0	0
1	77586269	77592786	+	ENSGALG00000014689	FAM131B	family with sequence similarity 131 member B	pcg	0.8077922	9.9777487584715e-06	0.00101790749316454
1	83045334	83052578	-	ENSGALG00000015123	ZDHHC23	zinc finger DHHC-type containing 23	pcg	0.8376623	0	0
3	67310247	67367181	-	ENSGALG00000015289	ARMC2	armadillo repeat containing 2	pcg	0.8103896	8.30897095749491e-06	0.000895343551738561
1	85369265	85387136	+	ENSGALG00000015344	NXPE3	neurexophilin and PC-esterase domain family member 3	pcg	0.8025974	1.39408563721731e-05	0.00120177152356318
Z	55041941	55055369	+	ENSGALG00000015443	FKTN	fukutin	pcg	0.8103896	8.30897095749491e-06	0.000895343551738561
3	71708811	71733743	+	ENSGALG00000015483	PNISR	PNN interacting serine and arginine rich protein	pcg	0.8142857	6.15452791843365e-06	0.000752554722281664
1	92495006	92518092	+	ENSGALG00000015491	GPR89B	G protein-coupled receptor 89B	pcg	0.8012987	1.50736827123488e-05	0.00126773348118832
4	82710300	82783954	-	ENSGALG00000015635	HTT	huntingtin	pcg	0.8545455	0	0
1	103956431	103984023	-	ENSGALG00000015804	LTN1	listerin E3 ubiquitin protein ligase 1	pcg	0.8025974	1.39408563721731e-05	0.00120177152356318
3	81056405	81069913	+	ENSGALG00000015904	TMEM30A	transmembrane protein 30A	pcg	0.8116883	7.5461145710635e-06	0.000844821826751337
3	93955312	94020033	-	ENSGALG00000016385	EIPR1	EARP complex and GARP complex interacting protein 1	pcg	0.8766234	9.52140176195508e-07	0.000215998010234036
3	94019770	94067081	+	ENSGALG00000016387	TRAPPC12	trafficking protein particle complex 12	pcg	0.8051948	1.18497924528202e-05	0.00112253995428063
1	120694801	120730607	+	ENSGALG00000016537	SCML2	Scm polycomb group protein like 2	pcg	0.8350649	5.12938501272991e-08	1.6112552038454e-05
3	109538307	109811858	-	ENSGALG00000016705	SUPT3H	SPT3 homolog, SAGA and STAGA complex component	pcg	0.812987	6.82854626133891e-06	0.000800890925794178
1	130042506	130100185	-	ENSGALG00000016716	STAGL	stromal antigen-like	pcg	0.8168831	4.93042996127188e-06	0.000643981386077943
1	135215430	135252869	+	ENSGALG00000016796	C2orf49	chromosome 2 open reading frame 49	pcg	0.8025974	1.39408563721731e-05	0.00120177152356318
1	168186412	168307865	+	ENSGALG00000016990	LRCH1	leucine rich repeats and calponin homology domain containing 1	pcg	0.8246753	2.13714124384722e-06	0.000404906067968901
1	195778483	195812181	-	ENSGALG00000017314	C2CD3	C2 calcium dependent domain containing 3	pcg	0.8194805	3.86086700233061e-06	0.00055012568584448
2	64822241	64832333	+	ENSGALG00000019568	ENSGALG00000019568	NA	pcg	0.8337662	2.2829713836945e-07	6.45257534856998e-05
6	22093227	22094596	+	ENSGALG00000020754	ATP6V0E2	ATPase H+ transporting V0 subunit e2	pcg	0.8558442	0	0
17	9294676	9296215	-	ENSGALG00000021570	ZBTB6	zinc finger and BTB domain containing 6	pcg	0.8116883	7.5461145710635e-06	0.000844821826751337
1	51216088	51219459	-	ENSGALG00000023131	PDXP	pyridoxal phosphatase	pcg	0.8753247	8.32015941827077e-07	0.000196503929493707
18	9712425	9718458	+	ENSGALG00000026548	CBX8	chromobox 8	pcg	0.9064935	3.59136885224562e-06	0.000538934271371677
1	181143371	181144987	+	ENSGALG00000028658	KBTBD3	kelch repeat and BTB domain containing 3	pcg	0.9038961	3.39715744825445e-06	0.00052294992469067
2	78926050	79169210	+	ENSGALG00000028685	SEMA5A	semaphorin 5A	pcg	0.8090909	9.11890299682051e-06	0.000976515568746474
AADN04010424.1	216	5748	+	ENSGALG00000029385	PCNPL	PEST proteolytic signal-containing nuclear protein-like	pcg	0.8337662	2.2829713836945e-07	6.45257534856998e-05
28	4007204	4009764	+	ENSGALG00000030068	RAB3A	RAB3A, member RAS oncogene family	pcg	0.8467532	0	0
2	44747028	44782767	+	ENSGALG00000030175	FBXL2	F-box and leucine rich repeat protein 2	pcg	0.8025974	1.39408563721731e-05	0.00120177152356318
1	43392905	43455189	-	ENSGALG00000030550	ATP2B1	ATPase plasma membrane Ca2+ transporting 1	pcg	0.8233766	2.5197237165687e-06	0.000457290069445904
8	828149	965393	+	ENSGALG00000031122	NTNG1	netrin G1	pcg	0.8376623	0	0
2	56949029	57062888	-	ENSGALG00000031323	ATP9B_XtoMany	ATPase phospholipid transporting 9B (putative)_XtoMany	pcg	0.8688312	2.60169295164178e-07	7.11996637765968e-05
W	4902847	5015333	+	ENSGALG00000031327	CHDB1	chromodomain helicase DNA binding protein 1	pcg	0.8116883	7.5461145710635e-06	0.000844821826751337
23	5135541	5137290	+	ENSGALG00000032335	MARCKSL1	MARCKS like 1	pcg	0.8415584	0	0
10	10046185	10065343	-	ENSGALG00000032546	MYEF2	myelin expression factor 2	pcg	0.8220779	2.9336134201872e-06	0.000486331047860072
Z	529889	583680	-	ENSGALG00000032776	WDR7	WD repeat domain 7	pcg	0.825974	1.78452916463259e-06	0.00035364445203943
4	52107226	52113405	+	ENSGALG00000033076	ENSGALG00000033076	NA	pcg	0.8402597	0	0
15	1294032	1304354	+	ENSGALG00000033126	DGCR8	DGCR8, microprocessor complex subunit	pcg	0.8051948	1.18497924528202e-05	0.00112253995428063
2	141806556	141854403	+	ENSGALG00000033205	PHF20L1	PHD finger protein 20 like 1	pcg	0.8038961	1.2866928430232e-05	0.00118630327842583
AADN04013551.1	5514	6621	+	ENSGALG00000033501	RBMY1F_XtoMany#RBMXL2_XtoMany#RBMXL3_XtoMany#RBMXL1_XtoMany#RBMY1J_XtoMany#RBMY1A1_XtoMany#RBMY1E_XtoMany#RBMY1B_XtoMany#RBMY1D_XtoMany	RNA binding motif protein, Y-linked, family 1, member F_XtoMany#RBMX like 2_XtoMany#RBMX like 3_XtoMany#RBMX like 1_XtoMany#RNA binding motif protein, Y-linked, family 1, member J_XtoMany#RNA binding motif protein, Y-linked, family 1, member A1_XtoMany#RNA binding motif protein, Y-linked, family 1, member E_XtoMany#RNA binding motif protein, Y-linked, family 1, member B_XtoMany#RNA binding motif …	pcg	0.8142857	6.15452791843365e-06	0.000752554722281664
10	1328919	1463070	-	ENSGALG00000033618	MYO9A	myosin IXA	pcg	0.8311688	6.48428171679655e-07	0.000157458452224351
24	1532431	1535487	+	ENSGALG00000033660	PRDM10	PR/SET domain 10	pcg	0.8025974	1.39408563721731e-05	0.00120177152356318
19	9545881	9595390	+	ENSGALG00000033885	RAP1GAP2	RAP1 GTPase activating protein 2	pcg	0.8311688	6.48428171679655e-07	0.000157458452224351
1	194432359	194438661	+	ENSGALG00000034004	TRIM3	tripartite motif containing 3	pcg	0.861039	0	0
AADN04000744.1	40161	49650	-	ENSGALG00000034076	PBX4	PBX homeobox 4	pcg	0.8493506	0	0
8	14655889	14704152	+	ENSGALG00000034253	ZNF644	zinc finger protein 644	pcg	0.8701299	3.69573984201514e-07	9.95597665877859e-05
1	105010118	105068573	-	ENSGALG00000034317	SYNJ1	synaptojanin 1	pcg	0.8246753	2.13714124384722e-06	0.000404906067968901
5	44965411	45115958	-	ENSGALG00000034898	ITPK1	inositol-tetrakisphosphate 1-kinase	pcg	0.8480519	0	0
3	96269602	96271725	+	ENSGALG00000035016	ID2	inhibitor of DNA binding 2	pcg	0.812987	6.82854626133891e-06	0.000800890925794178
15	6703685	6705683	-	ENSGALG00000035152	ALKBH2	alkB homolog 2, alpha-ketoglutarate dependent dioxygenase	pcg	0.8207792	3.38018803795146e-06	0.00052294992469067
18	9694212	9698056	+	ENSGALG00000035911	CBX4	chromobox 4	pcg	0.8077922	9.9777487584715e-06	0.00101790749316454
5	22605447	22648502	-	ENSGALG00000036443	FUT8	fucosyltransferase 8	pcg	0.8467532	0	0
4	73988633	73999032	-	ENSGALG00000036621	ZCCHC4	zinc finger CCHC-type containing 4	pcg	0.8376623	0	0
5	27302590	27346161	+	ENSGALG00000037326	MAP3K9	mitogen-activated protein kinase kinase kinase 9	pcg	0.8155844	5.52236988581056e-06	0.000715873527829021
7	18106240	18124391	-	ENSGALG00000037327	DCAF17	DDB1 and CUL4 associated factor 17	pcg	0.8	1.62675708364285e-05	0.00134840956149453
23	2747390	2751848	-	ENSGALG00000037539	SRSF4	serine and arginine rich splicing factor 4	pcg	0.8181818	4.37711241182113e-06	0.000594218858993765
6	966398	1018487	+	ENSGALG00000037682	CCSER2	coiled-coil serine rich protein 2	pcg	0.8025974	1.39408563721731e-05	0.00120177152356318
2	124919221	124940667	-	ENSGALG00000037686	NBN	nibrin	pcg	0.8428571	0	0
4	54427478	54447160	+	ENSGALG00000037740	QRFPR	pyroglutamylated RFamide peptide receptor	pcg	0.8280959	3.58038035033207e-06	0.000538934271371677
2	126909067	126933938	+	ENSGALG00000037955	INTS8	integrator complex subunit 8	pcg	0.8519481	0	0
1	64608864	64635734	+	ENSGALG00000038026	AEBP2	AE binding protein 2	pcg	0.8220779	2.9336134201872e-06	0.000486331047860072
KQ759534.1	10587	14341	-	ENSGALG00000038219	NAA40	N(alpha)-acetyltransferase 40, NatD catalytic subunit	pcg	0.874026	7.13374265134568e-07	0.000170823412572015
12	9395163	9514067	-	ENSGALG00000038684	EEFSEC	eukaryotic elongation factor, selenocysteine-tRNA specific	pcg	0.8051948	1.18497924528202e-05	0.00112253995428063
21	5117603	5169160	-	ENSGALG00000038780	PRDM2	PR/SET domain 2	pcg	0.8350649	5.12938501272991e-08	1.6112552038454e-05
1	192997841	193049138	+	ENSGALG00000039068	RSF1	remodeling and spacing factor 1	pcg	0.8415584	0	0
10	3123800	3134782	-	ENSGALG00000039284	RCN2	reticulocalbin 2	pcg	0.8467532	0	0
Z	1785399	1812739	+	ENSGALG00000039434	PIAS2	protein inhibitor of activated STAT 2	pcg	0.8142857	6.15452791843365e-06	0.000752554722281664
28	1074451	1076958	+	ENSGALG00000039733	LOC426514	putative nuclease HARBI1-like	pcg	0.8181818	4.37711241182113e-06	0.000594218858993765
17	5941468	5954497	+	ENSGALG00000039791	DOLPP1	dolichyldiphosphatase 1	pcg	0.812987	6.82854626133891e-06	0.000800890925794178
1	20405293	20435716	-	ENSGALG00000040023	MAPK11	mitogen-activated protein kinase 11	pcg	0.8584416	0	0
11	15596767	15605827	+	ENSGALG00000040475	ATMIN	ATM interactor	pcg	0.8558442	0	0
4	14247262	14251116	+	ENSGALG00000040784	RAB39B	RAB39B, member RAS oncogene family	pcg	0.812987	6.82854626133891e-06	0.000800890925794178
11	4752497	4974830	-	ENSGALG00000041036	FTO	FTO, alpha-ketoglutarate dependent dioxygenase	pcg	0.812987	6.82854626133891e-06	0.000800890925794178
8	1248823	1251304	+	ENSGALG00000041097	PRPF38B_XtoMany	pre-mRNA processing factor 38B_XtoMany	pcg	0.8597403	0	0
AADN04011432.1	5337	7939	+	ENSGALG00000041517	LOC107056704	ribosome production factor 1-like	pcg	0.8571429	0	0
9	3520676	3538041	-	ENSGALG00000041631	C3orf70	chromosome 3 open reading frame 70	pcg	0.8311688	6.48428171679655e-07	0.000157458452224351
7	117165	139219	-	ENSGALG00000041884	MFSD6	major facilitator superfamily domain containing 6	pcg	0.8038961	1.2866928430232e-05	0.00118630327842583
10	7711100	7718638	+	ENSGALG00000041896	RFX7	regulatory factor X7	pcg	0.8181818	4.37711241182113e-06	0.000594218858993765
4	2489721	2530898	-	ENSGALG00000041900	DLG3	discs large MAGUK scaffold protein 3	pcg	0.8688312	2.60169295164178e-07	7.11996637765968e-05
10	20283723	20314616	+	ENSGALG00000042201	TP53BP1	tumor protein p53 binding protein 1	pcg	0.8883117	2.05486113134946e-06	0.000402589326881773
2	124898445	124909578	+	ENSGALG00000042840	OSGIN2	oxidative stress induced growth inhibitor family member 2	pcg	0.8974026	2.87042390345724e-06	0.000486331047860072
3	69107	140717	-	ENSGALG00000043587	CCDC88A	coiled-coil domain containing 88A	pcg	0.8025974	1.39408563721731e-05	0.00120177152356318
14	7474662	7507743	+	ENSGALG00000043765	UNKL	unkempt family like zinc finger	pcg	0.8064935	1.08873978461259e-05	0.00109133503642475
4	90177250	90228176	-	ENSGALG00000044620	ALMS1	ALMS1, centrosome and basal body associated protein	pcg	0.8285714	1.16406773977213e-06	0.000260645349368978
17	8377715	8391727	+	ENSGALG00000044726	SNAPC4	small nuclear RNA activating complex polypeptide 4	pcg	0.8272727	1.46059059739876e-06	0.000307098079143318
3	22290222	22292855	-	ENSGALG00000045060	ENSGALG00000045060	NA	pcg	0.8558442	0	0
1	79311286	79342286	+	ENSGALG00000045606	SPICE1	spindle and centriole associated protein 1	pcg	0.8181818	4.37711241182113e-06	0.000594218858993765
1	195749661	195774587	-	INRAGALG00000003345	INRAGALG00000003345	NA	pcg	0.8194805	3.86086700233061e-06	0.00055012568584448
2	379030	382239	-	INRAGALG00000006165	INRAGALG00000006165	NA	pcg	0.8280174	3.59477067500394e-06	0.000538934271371677
2	55727023	55778609	+	INRAGALG00000007011	INRAGALG00000007011	NA	pcg	0.8428571	0	0
24	3104671	3114624	-	INRAGALG00000009273	INRAGALG00000009273	NA	pcg	0.8045645	1.0982151281112e-05	0.00109446977015984
AADN04003311.1	12709	17346	-	INRAGALG00000018264	INRAGALG00000018264	NA	pcg	0.8194805	3.86086700233061e-06	0.00055012568584448
AADN04003637.1	6833	16545	+	INRAGALG00000018382	INRAGALG00000018382	NA	pcg	0.8452543	1.41526307915754e-06	0.000307098079143318
AADN04009232.1	32	6071	-	INRAGALG00000020166	INRAGALG00000020166	NA	pcg	0.8051948	1.18497924528202e-05	0.00112253995428063
AADN04014564.1	1246	6041	-	INRAGALG00000021502	INRAGALG00000021502	NA	pcg	0.8194805	3.86086700233061e-06	0.00055012568584448
AADN04019672.1	1855	3314	+	INRAGALG00000022587	INRAGALG00000022587	NA	pcg	0.8168831	4.93042996127188e-06	0.000643981386077943

## Sheet: Table S5
Table S5	Characteristics of the 118 PCG correlated with INRAGALG00000001802
end	strand	gnId	gnName	gnNameFull	gnSimpleBiotype	spearmanCor	pval_raw	pval_fdr
1797961	-	ENSGALG00000000251	CD79B	CD79b molecule	pcg	0.875055238155416	2.0947820083341e-07	0.000300967805047402
1605920	+	ENSGALG00000000544	RAB44	RAB44, member RAS oncogene family	pcg	0.80903983495589	8.97923547249084e-06	0.00150301940564286
796192	-	ENSGALG00000000589	BTNL9	butyrophilin like 9	pcg	0.857084971153074	6.97858111380958e-07	0.000430444820944937
592073	-	ENSGALG00000001149	ADGRG5	adhesion G protein-coupled receptor G5	pcg	0.858474006205523	6.39642525219349e-07	0.000424156799127184
3164147	+	ENSGALG00000001373	TRAF3IP3	TRAF3 interacting protein 3	pcg	0.827627058887584	3.66710129785509e-06	0.000957946870853327
2560669	+	ENSGALG00000001882	TNFRSF18	TNF receptor superfamily member 18	pcg	0.878126337056996	1.67443741964987e-07	0.000290928269440727
4122445	-	ENSGALG00000002080	DOCK2	dedicator of cytokinesis 2	pcg	0.810793966164446	8.28603110471962e-06	0.00146640940059518
3877852	+	ENSGALG00000002113	LCP2	lymphocyte cytosolic protein 2	pcg	0.809391208437518	8.83645772833735e-06	0.00150301940564286
2110380	-	ENSGALG00000002192	PTPRC	protein tyrosine phosphatase, receptor type C	pcg	0.837446362976081	2.1875851348535e-06	0.000698447320555725
9069222	-	ENSGALG00000002383	CD72AG	CD72 antigen	pcg	0.869939993497541	3.0037208542682e-07	0.000316985973426592
1938756	+	ENSGALG00000002570	PAR2L	proteinase-activated receptor 2-like	pcg	0.852608824838101	9.18435063267124e-07	0.00049483559143089
7416017	-	ENSGALG00000002982	SLC2A6	solute carrier family 2 member 6	pcg	0.8034031	1.1561697457321e-05	0.00177977880233635
11445164	-	ENSGALG00000003857	ITK	IL2 inducible T cell kinase	pcg	0.8079885	9.41856620318216e-06	0.00156139903758715
1474098	+	ENSGALG00000004111	GPR174	G protein-coupled receptor 174	pcg	0.8374464	2.1875851348535e-06	0.000698447320555725
4948239	+	ENSGALG00000004252	LOC420160	cathepsin L1-like	pcg	0.8051829	1.06840459749906e-05	0.00170558922828531
5196760	-	ENSGALG00000005094	GRAP	GRB2-related adaptor protein	pcg	0.8725153	2.51009813544054e-07	0.000309118585379502
9060302	-	ENSGALG00000005194	CD72	CD72 molecule	pcg	0.8409091	1.80853181186455e-06	0.000676456620633764
5378347	+	ENSGALG00000005543	ENSGALG00000005543	NA	pcg	0.8429379	1.61436453492931e-06	0.000662696641588482
5356370	+	ENSGALG00000005544	GPR55	G protein-coupled receptor 55	pcg	0.9040844	1.91026719506102e-08	0.000164674583550235
4084282	+	ENSGALG00000005644	MYO1G	myosin IG	pcg	0.8121967	7.76580597515784e-06	0.0014396802238462
9778578	+	ENSGALG00000005958	TRIM66	tripartite motif containing 66	pcg	0.837054	2.23464442268875e-06	0.000700500081665031
7363147	+	ENSGALG00000006318	IL21R	interleukin 21 receptor	pcg	0.8318353	2.95060967382943e-06	0.000847857689774886
5455569	+	ENSGALG00000007416	CD3E	CD3e molecule	pcg	0.8234188	4.53168850486108e-06	0.00105582218259878
5460103	-	ENSGALG00000007418	CD3D	CD3d molecule	pcg	0.8023774	1.20955214878022e-05	0.00178211756253114
5572244	+	ENSGALG00000007675	CXCR5	C-X-C motif chemokine receptor 5	pcg	0.8536101	8.64385356784602e-07	0.000480737675365268
13441393	-	ENSGALG00000008656	ICOS	inducible T cell costimulator	pcg	0.8416546	1.73491994525877e-06	0.000669501721340785
13507829	-	ENSGALG00000008669	CD28	CD28 molecule	pcg	0.8104444	8.4203080249941e-06	0.00146640940059518
25805188	+	ENSGALG00000010156	DOCK8_XtoMany	dedicator of cytokinesis 8_XtoMany	pcg	0.8332381	2.74075571726741e-06	0.000814713264162198
35249204	-	ENSGALG00000010338	CXCL13L2	C-X-C motif chemokine ligand 13-like 2	pcg	0.8365379	2.29790286100008e-06	0.000707466843330398
42601090	-	ENSGALG00000011418	CCR6	C-C motif chemokine receptor 6	pcg	0.8613179	5.33619787555634e-07	0.000383339114885279
51883477	+	ENSGALG00000011646	PLD4	phospholipase D family member 4	pcg	0.8104444	8.4203080249941e-06	0.00146640940059518
50345718	-	ENSGALG00000012056	GRAP2	GRB2 related adaptor protein 2	pcg	0.8262243	3.93765458606652e-06	0.000983900039396708
30815468	-	ENSGALG00000012260	LCT	lactase	pcg	0.8030866	1.17241686099678e-05	0.00178211756253114
33193628	+	ENSGALG00000012421	ARHGAP15	Rho GTPase activating protein 15	pcg	0.8360436	2.35994546059274e-06	0.000713821398001394
51457486	+	ENSGALG00000012456	RAC2	Rac family small GTPase 2	pcg	0.8262243	3.93765458606652e-06	0.000983900039396708
36416220	-	ENSGALG00000012545	CYTIP	cytohesin 1 interacting protein	pcg	0.810794	8.28603110471962e-06	0.00146640940059518
80986405	+	ENSGALG00000013086	IKZF1	IKAROS family zinc finger 1	pcg	0.8486684	1.16113276028112e-06	0.00058879676235314
4696420	-	ENSGALG00000013481	IKZF3	IKAROS family zinc finger 3	pcg	0.8236863	4.47185760776557e-06	0.00105582218259878
94030148	+	ENSGALG00000013748	CD226	CD226 molecule	pcg	0.8037802	1.13706791348388e-05	0.00176614305372753
66988120	+	ENSGALG00000014127	TXK	TXK tyrosine kinase	pcg	0.8206133	5.20276936844446e-06	0.00112126183351689
69394616	-	ENSGALG00000014268	CHRNA9	cholinergic receptor nicotinic alpha 9 subunit	pcg	0.8453956	1.40385213129592e-06	0.00063368389302903
69428011	-	ENSGALG00000014277	RHOH	ras homolog family member H	pcg	0.8180734	5.8837393565084e-06	0.00119469626867951
77029234	-	ENSGALG00000014455	LPAR5	lysophosphatidic acid receptor 5	pcg	0.872589	2.49710294077649e-07	0.000309118585379502
78225862	-	ENSGALG00000014754	TRBC1_XtoMany#TRBC2_XtoMany	_XtoMany#_XtoMany	pcg	0.8402519	1.87568170458671e-06	0.000676456620633764
59178652	+	ENSGALG00000014821	THEMIS	thymocyte selection associated	pcg	0.8862919	8.95543869766741e-08	0.000290928269440727
64020812	-	ENSGALG00000014962	CALHM6	calcium homeostasis modulator family member 6	pcg	0.8160628	6.47689373546976e-06	0.00126895596469584
87671223	+	ENSGALG00000015362	TRAT1	T cell receptor associated transmembrane adaptor 1	pcg	0.8301004	3.2295415805283e-06	0.000885926422789507
88767807	-	ENSGALG00000015398	BTLA	B and T lymphocyte associated	pcg	0.8811835	1.33176906732639e-07	0.000290928269440727
109450584	+	ENSGALG00000016173	UBASH3A	ubiquitin associated and SH3 domain containing A	pcg	0.8178078	5.95927609224743e-06	0.00119469626867951
168044872	-	ENSGALG00000016986	LCP1	lymphocyte cytosolic protein 1	pcg	0.8023774	1.20955214878022e-05	0.00178211756253114
1455201	+	ENSGALG00000020331	P2RY10	purinergic receptor P2Y, G-protein coupled, 10	pcg	0.8244902	4.29615834691276e-06	0.00105582218259878
5320744	+	ENSGALG00000020986	GPR35	G protein-coupled receptor 35	pcg	0.819697	5.44002779849033e-06	0.0011437990155338
1217413	+	ENSGALG00000021442	CARMIL2	capping protein regulator and myosin 1 linker 2	pcg	0.8068477	9.91636929066062e-06	0.00161290682019132
144630634	+	ENSGALG00000022750	GPR18	G protein-coupled receptor 18	pcg	0.822283	4.79361938977375e-06	0.00107333495972843
144543954	+	ENSGALG00000022751	ENSGALG00000022751	NA	pcg	0.8984848	3.20209900922207e-08	0.000184024630059992
34128678	-	ENSGALG00000023355	TMEM154	transmembrane protein 154	pcg	0.8550946	7.89394167345021e-07	0.000453664827973183
11053295	-	ENSGALG00000023526	ZNF831	zinc finger protein 831	pcg	0.8553911	7.75123533209307e-07	0.000453664827973183
6158531	+	ENSGALG00000023709	TOR1BL	torsin family 1, member B-like	pcg	0.8514373	9.85430754353714e-07	0.000514842776842799
5485663	-	ENSGALG00000023844	P2RY11	purinergic receptor P2Y11	pcg	0.8130727	7.45561238260649e-06	0.00139719796835346
4683518	-	ENSGALG00000024122	TNFRSF13B	TNF receptor superfamily member 13B	pcg	0.8179811	5.90988493885084e-06	0.00119469626867951
69904924	+	ENSGALG00000024490	TMEM156	transmembrane protein 156	pcg	0.8683253	3.35514993401085e-07	0.000316985973426592
55763936	-	ENSGALG00000027209	SPIC	Spi-C transcription factor	pcg	0.8454545	1.39911069936232e-06	0.00063368389302903
973742	-	ENSGALG00000027961	PCASP2	paracaspase 2	pcg	0.8037802	1.13706791348388e-05	0.00176614305372753
2687041	+	ENSGALG00000028341	MADCAM1	mucosal vascular addressin cell adhesion molecule 1	pcg	0.8278959	3.61715236455241e-06	0.000957946870853327
98029	+	ENSGALG00000029354	GMIP	GEM interacting protein	pcg	0.8388491	2.02637186023295e-06	0.00068427277150514
35251574	-	ENSGALG00000029532	ENSGALG00000029532	NA	pcg	0.9194959	3.84718880533061e-09	6.63293821927051e-05
461126	-	ENSGALG00000029569	GIMAP7L6	GTPase IMAP family member 7-like	pcg	0.8023774	1.20955214878022e-05	0.00178211756253114
24369	+	ENSGALG00000030197	ENSGALG00000030197	NA	pcg	0.819697	5.44002779849033e-06	0.0011437990155338
29496	+	ENSGALG00000031735	CD5	CD5 molecule	pcg	0.8688197	3.24389445785635e-07	0.000316985973426592
27694689	+	ENSGALG00000031794	PDCD1LG2	programmed cell death 1 ligand 2	pcg	0.8779572	1.69548550607228e-07	0.000290928269440727
49301464	-	ENSGALG00000031978	TARP	TCR gamma alternate reading frame protein	pcg	0.8234188	4.53168850486108e-06	0.00105582218259878
6842	+	ENSGALG00000032407	ENSGALG00000032407	NA	pcg	0.8627074	4.87694613300533e-07	0.00038219740126884
1652365	-	ENSGALG00000032530	SASH3	SAM and SH3 domain containing 3	pcg	0.8388491	2.02637186023295e-06	0.00068427277150514
3346314	-	ENSGALG00000033234	JAK3	Janus kinase 3	pcg	0.8009747	1.28603653881259e-05	0.00183244264179075
8444	+	ENSGALG00000033898	ARHGAP30	Rho GTPase activating protein 30	pcg	0.822016	4.85709105684077e-06	0.0010736039347563
7992603	+	ENSGALG00000034721	IGLV1-51_XtoMany#IGLV1-50_XtoMany#IGLV1-47_XtoMany#IGLV1-44_XtoMany#IGLV1-40_XtoMany#IGLV1-36_XtoMany#IGLV2-33_XtoMany#IGLV2-23_XtoMany#IGLV2-18_XtoMany#IGLV2-14_XtoMany#IGLV2-11_XtoMany#IGLV2-8_XtoMany	_XtoMany#_XtoMany#_XtoMany#_XtoMany#_XtoMany#_XtoMany#_XtoMany#_XtoMany#_XtoMany#_XtoMany#_XtoMany#_XtoMany	pcg	0.8297499	3.28863123128174e-06	0.000885926422789507
11808	-	ENSGALG00000035386	NCKAP1L	NCK associated protein 1 like	pcg	0.8093912	8.83645772833735e-06	0.00150301940564286
25778734	+	ENSGALG00000035473	DOCK8_XtoMany	dedicator of cytokinesis 8_XtoMany	pcg	0.8472657	1.26022506808703e-06	0.000620786868539672
4899901	-	ENSGALG00000035733	CCR7	C-C motif chemokine receptor 7	pcg	0.8236863	4.47185760776557e-06	0.00105582218259878
1284656	-	ENSGALG00000035856	CD48	CD48 molecule	pcg	0.8023774	1.20955214878022e-05	0.00178211756253114
366141	-	ENSGALG00000036093	PTPN7	protein tyrosine phosphatase, non-receptor type 7	pcg	0.8444602	1.48094232233649e-06	0.00063368389302903
221892	-	ENSGALG00000036395	ENSGALG00000036395	NA	pcg	0.8416546	1.73491994525877e-06	0.000669501721340785
13423	+	ENSGALG00000036407	LOC425534	immunoglobulin-like receptor CHIR-B2-like	pcg	0.8074346	9.65746152702029e-06	0.00158575518273673
183608	+	ENSGALG00000037170	TRIM39.2	tripartite motif containing 39.2	pcg	0.815267	6.72571199797899e-06	0.00129029418368565
5333256	+	ENSGALG00000037223	GPR35	G protein-coupled receptor 35	pcg	0.8618881	5.14333623639355e-07	0.000383339114885279
16818397	+	ENSGALG00000037851	KK34	interleukin-like	pcg	0.8386143	2.05260955337478e-06	0.00068427277150514
1565854	+	ENSGALG00000037929	BIN2	bridging integrator 2	pcg	0.810794	8.28603110471962e-06	0.00146640940059518
2072	-	ENSGALG00000038833	GTPRHOH	rho-related GTP-binding protein RhoH	pcg	0.8180734	5.8837393565084e-06	0.00119469626867951
44568383	+	ENSGALG00000039146	CCR4	C-C motif chemokine receptor 4	pcg	0.8106246	8.35084301516922e-06	0.00146640940059518
81613	-	ENSGALG00000039156	RASAL3	RAS protein activator like 3	pcg	0.8315132	3.0007493114131e-06	0.000848129817673332
72301	-	ENSGALG00000040351	ACAP1	ArfGAP with coiled-coil, ankyrin repeat and PH domains 1	pcg	0.8040413	1.1240034886398e-05	0.00176614305372753
23668072	+	ENSGALG00000040561	GPR171	G protein-coupled receptor 171	pcg	0.8230857	4.60718302113957e-06	0.00105909923289957
133993302	+	ENSGALG00000040621	IL18R1	interleukin 18 receptor 1	pcg	0.8458629	1.36667348316662e-06	0.00063368389302903
39943	+	ENSGALG00000040883	ENSGALG00000040883	NA	pcg	0.8297499	3.28863123128174e-06	0.000885926422789507
98151387	-	ENSGALG00000040926	SAMSN1	SAM domain, SH3 domain and nuclear localization signals 1	pcg	0.8444602	1.48094232233649e-06	0.00063368389302903
4564	+	ENSGALG00000041149	LOC107055808	hematopoietic lineage cell-specific protein-like	pcg	0.8441544	1.50693345015894e-06	0.00063368389302903
24367	+	ENSGALG00000043016	CD6	CD6 molecule	pcg	0.8151416	6.76566820065981e-06	0.00129029418368565
2838938	-	ENSGALG00000043302	LAT2	linker for activation of T cells family member 2	pcg	0.8090739	8.96531199203088e-06	0.00150301940564286
488075	-	ENSGALG00000043654	ENSGALG00000043654	NA	pcg	0.8150022	6.81032252858848e-06	0.00129029418368565
9817324	-	ENSGALG00000044229	ENSGALG00000044229	NA	pcg	0.8019942	1.23004460264025e-05	0.00178211756253114
2437104	+	ENSGALG00000044427	MZB1	marginal zone B and B1 cell specific protein	pcg	0.8385148	2.06381208272532e-06	0.00068427277150514
35247365	-	ENSGALG00000045607	CXCL13L3	C-X-C motif chemokine ligand 13-like 3	pcg	0.8788472	1.58730512202981e-07	0.000290928269440727
49306268	-	ENSGALG00000045639	TRGV11_XtoMany#TRGV10_XtoMany#TRGV9_XtoMany	_XtoMany#_XtoMany#_XtoMany	pcg	0.8209849	5.10915394586969e-06	0.00111502434405999
50672	+	ENSGALG00000045879	IGHV3-33_XtoMany	_XtoMany	pcg	0.826641	3.85550850724049e-06	0.000983900039396708
11049623	-	ENSGALG00000046062	ENSGALG00000046062	NA	pcg	0.8570574	6.99057768485484e-07	0.000430444820944937
1278074	-	ENSGALG00000046393	SLAMF1	signaling lymphocytic activation molecule family member 1	pcg	0.8818182	1.2689598743183e-07	0.000290928269440727
19524759	-	ENSGALG00000046408	RAG2	recombination activating 2	pcg	0.8677314	3.49326227893118e-07	0.000316985973426592
91933636	-	INRAGALG00000001654	INRAGALG00000001654	NA	pcg	0.8065857	1.00338957026518e-05	0.00161677005429363
616824	+	INRAGALG00000003380	INRAGALG00000003380	NA	pcg	0.8415259	1.74743793633405e-06	0.000669501721340785
994461	+	INRAGALG00000006179	INRAGALG00000006179	NA	pcg	0.8652232	4.13333078783076e-07	0.000339346457680905
2367027	+	INRAGALG00000009485	INRAGALG00000009485	NA	pcg	0.8598221	5.87274571926905e-07	0.000405008035783671
59227769	+	INRAGALG00000011051	INRAGALG00000011051	NA	pcg	0.8919102	5.66058655149215e-08	0.00024398543183569
10252	+	INRAGALG00000017168	INRAGALG00000017168	NA	pcg	0.8223131	4.78652592132088e-06	0.00107333495972843
14581	-	INRAGALG00000017276	INRAGALG00000017276	NA	pcg	0.8160628	6.47689373546976e-06	0.00126895596469584
13080	+	INRAGALG00000017282	INRAGALG00000017282	NA	pcg	0.8021755	1.22031046727625e-05	0.00178211756253114
6589	-	INRAGALG00000017369	INRAGALG00000017369	NA	pcg	0.8401787	1.88329666437102e-06	0.000676456620633764
8100	-	INRAGALG00000023536	INRAGALG00000023536	NA	pcg	0.8713633	2.7212723303794e-07	0.000312783041653808
4496	-	INRAGALG00000023899	INRAGALG00000023899	NA	pcg	0.8321055	2.90912467666539e-06	0.000847857689774886

## Sheet: Table S6
Table S6	Characteristics of the 62 PCG correlated with ENSGALG00000030573
chr	start	end	strand	gnId	gnName	gnNameFull	gnSimpleBiotype	spearmanCor	pval_raw	pval_fdr
28	2574360	2580634	-	ENSGALG00000001171	SEMA6B	semaphorin 6B	pcg	0.882371788227004	1.2163211264471e-07	0.00026213240676343
22	1636348	1640580	-	ENSGALG00000001633	DUSP26	dual specificity phosphatase 26	pcg	0.805194805194805	1.18497924528202e-05	0.00371458675780134
11	1534043	1544632	-	ENSGALG00000002321	GOT2	glutamic-oxaloacetic transaminase 2	pcg	0.802597402597403	1.39408563721731e-05	0.00407076475917442
21	4198318	4217429	+	ENSGALG00000003439	PLEKHM2	pleckstrin homology and RUN domain containing M2	pcg	0.8194805	3.86086700233061e-06	0.0018490335551995
10	4197278	4225106	-	ENSGALG00000003628	TLN2_XtoMany	talin 2_XtoMany	pcg	0.9597403	5.12216207881386e-06	0.00226438965130332
28	4298879	4305116	-	ENSGALG00000003778	TMEM38A	transmembrane protein 38A	pcg	0.8077922	9.9777487584715e-06	0.00337306600676092
28	4883400	4886316	-	ENSGALG00000004168	FEM1A	fem-1 homolog A	pcg	0.8818182	1.44165983073755e-06	0.00132537065735537
21	5503613	5512548	-	ENSGALG00000004523	MFN2	mitofusin 2	pcg	0.8194805	3.86086700233061e-06	0.0018490335551995
14	7521315	7561630	+	ENSGALG00000006456	C16orf45	chromosome 16 open reading frame 45	pcg	0.8116883	7.5461145710635e-06	0.00282831655042839
6	20843233	20919088	+	ENSGALG00000006912	CPEB3	cytoplasmic polyadenylation element binding protein 3	pcg	0.8584416	0	0
1	76796937	76805651	+	ENSGALG00000007378	FAM162A	family with sequence similarity 162 member A	pcg	0.8	1.62675708364285e-05	0.00438233107485724
6	22343554	22345932	-	ENSGALG00000007606	PGAM1	phosphoglycerate mutase 1	pcg	0.8311688	6.48428171679655e-07	0.000931629175660745
18	10541384	10544869	-	ENSGALG00000007723	NAT9	N-acetyltransferase 9 (putative)	pcg	0.8272727	1.46059059739876e-06	0.00132537065735537
10	20232733	20276263	-	ENSGALG00000008425	MAP1A	microtubule associated protein 1A	pcg	0.8077922	9.9777487584715e-06	0.00337306600676092
4	16628241	16646654	-	ENSGALG00000008682	SLC25A43	solute carrier family 25 member 43	pcg	0.8220779	2.9336134201872e-06	0.00174408375784302
6	26635203	26660787	-	ENSGALG00000008795	GPAM	glycerol-3-phosphate acyltransferase, mitochondrial	pcg	0.8077922	9.9777487584715e-06	0.00337306600676092
4	17755530	17769639	+	ENSGALG00000009075	CD99L2	CD99 molecule like 2	pcg	0.8311688	6.48428171679655e-07	0.000931629175660745
7	15499241	15581031	-	ENSGALG00000009172	OSBPL6	oxysterol binding protein like 6	pcg	0.8077922	9.9777487584715e-06	0.00337306600676092
4	19996054	20033183	+	ENSGALG00000009207	TRIM2	tripartite motif containing 2	pcg	0.8012987	1.50736827123488e-05	0.00412516450227947
2	23088761	23152574	-	ENSGALG00000009509	CALCR	calcitonin receptor	pcg	0.8292781	3.36965132050318e-06	0.00176599460491882
3	20757819	20782986	-	ENSGALG00000009678	KCTD3	potassium channel tetramerization domain containing 3	pcg	0.874026	7.13374265134568e-07	0.000946098900398853
8	21915975	21923871	-	ENSGALG00000010444	ATPAF1	ATP synthase mitochondrial F1 complex assembly factor 1	pcg	0.8571429	0	0
4	44659402	44694034	-	ENSGALG00000010837	ASB5	ankyrin repeat and SOCS box containing 5	pcg	0.8246753	2.13714124384722e-06	0.00174408375784302
4	46023967	46028293	+	ENSGALG00000010963	ENSGALG00000010963	NA	pcg	0.8675325	1.53979520963807e-07	0.000294973435659667
8	27960953	27987648	+	ENSGALG00000011016	PGM1	phosphoglucomutase 1	pcg	0.8233766	2.5197237165687e-06	0.00174408375784302
8	28383369	28416042	+	ENSGALG00000011041	DNAJC6	DnaJ heat shock protein family (Hsp40) member C6	pcg	0.8333875	2.71919378555694e-06	0.00174408375784302
7	22115142	22139259	-	ENSGALG00000011224	SLC4A3	solute carrier family 4 member 3	pcg	0.8441558	0	0
8	29831798	29884544	-	ENSGALG00000011379	SLC44A5	solute carrier family 44 member 5	pcg	0.8922078	2.41323065082768e-06	0.00174408375784302
2	41282455	41284188	+	ENSGALG00000011518	POMGNT2	protein O-linked mannose N-acetylglucosaminyltransferase 2 (beta 1,4-)	pcg	0.8155844	5.52236988581056e-06	0.00228114309595019
7	22344495	22352746	+	ENSGALG00000011649	ATG9A	autophagy related 9A	pcg	0.8298701	8.93741005023881e-07	0.00102726591117445
5	57794693	57806433	+	ENSGALG00000012244	KLHDC2	kelch domain containing 2	pcg	0.8012987	1.50736827123488e-05	0.00412516450227947
1	52729204	53004111	+	ENSGALG00000012559	LARGE1	LARGE xylosyl- and glucuronyltransferase 1	pcg	0.8454545	0	0
1	61860171	61869779	-	ENSGALG00000013036	ATP6V1E1	ATPase H+ transporting V1 subunit E1	pcg	0.8025974	1.39408563721731e-05	0.00407076475917442
2	86261324	86266277	+	ENSGALG00000013191	NDUFS6	NADH:ubiquinone oxidoreductase subunit S6	pcg	0.812987	6.82854626133891e-06	0.00267570377481237
3	61471807	61486414	+	ENSGALG00000014868	SERINC1	serine incorporator 1	pcg	0.8220779	2.9336134201872e-06	0.00174408375784302
1	120520180	120619365	-	ENSGALG00000016529	CDKL5	cyclin dependent kinase like 5	pcg	0.8025974	1.39408563721731e-05	0.00407076475917442
3	105661748	105672793	-	ENSGALG00000025971	KCNK3	potassium two pore domain channel subfamily K member 3	pcg	0.8192581	5.55698683544503e-06	0.00228114309595019
3	64739075	64934511	+	ENSGALG00000026594	HS3ST5	heparan sulfate-glucosamine 3-sulfotransferase 5	pcg	0.825447	4.09497841135338e-06	0.00190814926459848
3	2881467	2928190	-	ENSGALG00000027632	ACYP2	acylphosphatase 2	pcg	0.8051948	1.18497924528202e-05	0.00371458675780134
1	50711697	50722039	-	ENSGALG00000027665	SYNGR1	synaptogyrin 1	pcg	0.8324675	4.26983546160625e-07	0.000736162331935534
Z	16103690	16150139	+	ENSGALG00000028026	NDUFS4	NADH:ubiquinone oxidoreductase subunit S4	pcg	0.8142857	6.15452791843365e-06	0.00246767943817941
3	2502537	2561539	+	ENSGALG00000029261	RTN4	reticulon 4	pcg	0.8363636	0	0
11	620353	626331	+	ENSGALG00000029268	CIAPIN1	cytokine induced apoptosis inhibitor 1	pcg	0.8116883	7.5461145710635e-06	0.00282831655042839
10	4235823	4242641	-	ENSGALG00000029816	TLN2_XtoMany	talin 2_XtoMany	pcg	0.8922078	2.41323065082768e-06	0.00174408375784302
3	4380765	4387209	+	ENSGALG00000030384	KLC4	kinesin light chain 4	pcg	0.8194805	3.86086700233061e-06	0.0018490335551995
6	32083864	32152185	+	ENSGALG00000030925	LHPP	phospholysine phosphohistidine inorganic pyrophosphate phosphatase	pcg	0.8038961	1.2866928430232e-05	0.00396140559045769
28	3353320	3360073	+	ENSGALG00000030992	CCDC124	coiled-coil domain containing 124	pcg	0.8506494	0	0
26	2046833	2055562	+	ENSGALG00000034281	TMCC2	transmembrane and coiled-coil domain family 2	pcg	0.8220779	2.9336134201872e-06	0.00174408375784302
2	120755020	120759930	+	ENSGALG00000035525	PKIA	protein kinase (cAMP-dependent, catalytic) inhibitor alpha	pcg	0.8036418	1.14404693877081e-05	0.00371458675780134
1	6299537	6315134	+	ENSGALG00000036300	SEC61A2	Sec61 translocon alpha 2 subunit	pcg	0.9025974	3.29635142541115e-06	0.00176599460491882
14	12461091	12470750	+	ENSGALG00000036502	CDIP1	cell death inducing p53 target 1	pcg	0.8220779	2.9336134201872e-06	0.00174408375784302
10	4273090	4285753	-	ENSGALG00000038078	TLN2_XtoMany	talin 2_XtoMany	pcg	0.8805195	1.31847208729718e-06	0.00132537065735537
20	1421187	1434289	-	ENSGALG00000038721	MAP1LC3A	microtubule associated protein 1 light chain 3 alpha	pcg	0.8922078	2.41323065082768e-06	0.00174408375784302
9	22370706	22384584	-	ENSGALG00000039468	SCHIP1	schwannomin interacting protein 1	pcg	0.8064935	1.08873978461259e-05	0.00360980050509724
18	5042896	5049375	-	ENSGALG00000040606	RAC3	Rac family small GTPase 3	pcg	0.8207792	3.38018803795146e-06	0.00176599460491882
2	32993642	33044023	+	ENSGALG00000042822	TAX1BP1	Tax1 binding protein 1	pcg	0.8103896	8.30897095749491e-06	0.0030479780484717
AADN04001978.1	12283	14098	+	ENSGALG00000042890	PIN1	peptidylprolyl cis/trans isomerase, NIMA-interacting 1	pcg	0.8272727	1.46059059739876e-06	0.00132537065735537
21	4441947	4659848	+	ENSGALG00000043204	PAX7	paired box 7	pcg	0.8192581	5.55698683544503e-06	0.00228114309595019
3	59931581	59937429	-	ENSGALG00000044342	HINT3	histidine triad nucleotide binding protein 3	pcg	0.8636364	0	0
10	4228698	4234932	-	ENSGALG00000046155	TLN2_XtoMany	talin 2_XtoMany	pcg	0.9298701	4.83790542679904e-06	0.00219500861745901
26	200980	204453	+	ENSGALG00000046521	ENSGALG00000046521	NA	pcg	0.854823	8.0266793754517e-07	0.000988485565086877
10	4256506	4263913	-	ENSGALG00000046618	TLN2_XtoMany	talin 2_XtoMany	pcg	0.9	3.08774148884157e-06	0.00176599460491882

## Sheet: Table S7
Table S7	Characteristics of the 4 PCG correlated with INRAGALG00000006679
chr	start	end	strand	gnId	gnName	gnNameFull	gnSimpleBiotype	spearmanCor	pval_raw	pval_fdr
18	2213178	2218737	+	ENSGALG00000001244	TBC1D24L	TBC1 domain family member 24-like	pcg	0.829900490464471	3.26312898493926e-06	0.0140649017073344
2	32709871	32712313	-	ENSGALG00000026631	HOXA10	homeobox A10	pcg	0.9585186	8.24818328699676e-12	1.42206928051111e-07
2	32700853	32703521	-	ENSGALG00000028983	HOXA9	homeobox A9	pcg	0.8972546	3.57262509107931e-08	0.000307978145976492
2	32720165	32723692	-	ENSGALG00000040021	HOXA11	homeobox A11	pcg	0.8464321	1.32256123260368e-06	0.00760075940377337

## Sheet: Table S8
Table S8	Characteristics of the 89 PCG correlated with NONGGAG008930
chr	start	end	strand	gnId	gnName	gnNameFull	gnSimpleBiotype	spearmanCor	pval_raw	pval_fdr
26	1831198	1833288	-	ENSGALG00000000639	LRRN2	leucine rich repeat neuronal 2	pcg	0.878741446274052	1.59983476182428e-07	4.30980486384569e-05
19	939567	1038785	+	ENSGALG00000001122	CALN1	calneuron 1	pcg	0.892183424531706	5.53220637980325e-08	3.11822225704755e-05
13	1651000	1654407	-	ENSGALG00000001132	APBB3	amyloid beta (A4) precursor protein-binding, family B, member 3	pcg	0.888073213845104	7.76361808193067e-08	3.11822225704755e-05
Z	68842898	68844718	-	ENSGALG00000001869	LINGO2	leucine rich repeat and Ig domain containing 2	pcg	0.80253572648683	1.2011751635168e-05	0.00235334784024922
19	4233293	4250143	-	ENSGALG00000001932	SRRM3	serine/arginine repetitive matrix 3	pcg	0.888073213845104	7.76361808193067e-08	3.11822225704755e-05
23	3867936	3937207	+	ENSGALG00000002098	GRIK3	glutamate ionotropic receptor kainate type subunit 3	pcg	0.884962624654753	9.94734784163418e-08	3.11822225704755e-05
Z	6773306	6853237	+	ENSGALG00000002413	CELF4	CUGBP Elav-like family member 4	pcg	0.888073213845104	7.76361808193067e-08	3.11822225704755e-05
23	5526398	5528643	+	ENSGALG00000003838	FAM49AL	family with sequence similarity 49 member A-like	pcg	0.8571461	6.95199350731349e-07	0.000176066769499261
13	12848118	12869490	+	ENSGALG00000004134	GLRA1	glycine receptor alpha 1	pcg	0.8787414	1.59983476182428e-07	4.30980486384569e-05
14	3368681	3375746	+	ENSGALG00000004358	AMZ1	archaelysin family metallopeptidase 1	pcg	0.8566989	7.14846810796836e-07	0.000176066769499261
2	4362962	4364776	+	ENSGALG00000005661	ZNF91L	zinc finger protein 91-like	pcg	0.8787414	1.59983476182428e-07	4.30980486384569e-05
13	13218281	13226254	-	ENSGALG00000005672	SLC6A7	solute carrier family 6 member 7	pcg	0.8880732	7.76361808193067e-08	3.11822225704755e-05
14	7113369	7180234	+	ENSGALG00000006290	HS3ST4	heparan sulfate-glucosamine 3-sulfotransferase 4	pcg	0.8880732	7.76361808193067e-08	3.11822225704755e-05
20	10293736	10299615	+	ENSGALG00000006467	XKR7	XK related 7	pcg	0.8880732	7.76361808193067e-08	3.11822225704755e-05
15	9783173	9799246	-	ENSGALG00000007388	SRRM4_XtoMany	serine/arginine repetitive matrix 4_XtoMany	pcg	0.8880732	7.76361808193067e-08	3.11822225704755e-05
9	15619585	15621929	-	ENSGALG00000007875	ECEL1_XtoMany	endothelin converting enzyme like 1_XtoMany	pcg	0.8849626	9.94734784163418e-08	3.11822225704755e-05
15	12639428	12644631	+	ENSGALG00000008303	LHX5	LIM homeobox 5	pcg	0.8787414	1.59983476182428e-07	4.30980486384569e-05
3	3340503	3341730	-	ENSGALG00000008362	SSTR4	somatostatin receptor 4	pcg	0.8849626	9.94734784163418e-08	3.11822225704755e-05
6	35336653	35342219	+	ENSGALG00000010513	OPNVA	vertebrate ancient opsin	pcg	0.8428999	1.6178189532212e-06	0.000376929953682253
13	17658234	17692276	+	ENSGALG00000012322	KCTD16	potassium channel tetramerization domain containing 16	pcg	0.8146162	6.93536637706398e-06	0.00144063435791518
1	53763373	53853263	-	ENSGALG00000012647	RFX4	regulatory factor X4	pcg	0.8668373	3.71060762941845e-07	9.84224402135438e-05
1	60262382	60287559	-	ENSGALG00000012985	SLC6A13	solute carrier family 6 member 13	pcg	0.836422	2.31232157611774e-06	0.000529174289405594
Z	17092372	17142605	-	ENSGALG00000014717	ANKRD55	ankyrin repeat domain 55	pcg	0.8787414	1.59983476182428e-07	4.30980486384569e-05
2	102239603	102250566	-	ENSGALG00000014904	CLUL1	clusterin like 1	pcg	0.8880732	7.76361808193067e-08	3.11822225704755e-05
Z	36543163	36676401	+	ENSGALG00000015150	RORB	RAR related orphan receptor B	pcg	0.8096588	8.72904869012171e-06	0.00174997126123707
2	107444685	107585379	-	ENSGALG00000015198	NOL4	nucleolar protein 4	pcg	0.8167819	6.25899045027746e-06	0.00133223770806461
Z	52738695	52796833	+	ENSGALG00000015336	CHRNA7L	neuronal acetylcholine receptor subunit alpha-7-like	pcg	0.8566989	7.14846810796836e-07	0.000176066769499261
3	76031293	76063665	+	ENSGALG00000015778	GABRR1	gamma-aminobutyric acid type A receptor rho1 subunit	pcg	1	0	0
1	122392119	122516386	-	ENSGALG00000016571	GLRA2	glycine receptor alpha 2	pcg	0.8849626	9.94734784163418e-08	3.11822225704755e-05
18	4107616	4108893	-	ENSGALG00000021552	RASL10A	RAS-like, family 10, member A	pcg	0.894718	4.45839986520008e-08	3.11822225704755e-05
17	8755217	8757173	+	ENSGALG00000021553	B3GNT10		pcg	0.8547718	8.05195401187635e-07	0.000192810748776056
1	140762930	140774901	+	ENSGALG00000022762	FAM155A	family with sequence similarity 155 member A	pcg	0.8849626	9.94734784163418e-08	3.11822225704755e-05
Z	42838397	43054116	-	ENSGALG00000023179	CNTNAP4	contactin associated protein like 4	pcg	0.8787414	1.59983476182428e-07	4.30980486384569e-05
18	9214742	9217838	-	ENSGALG00000023359	BTBD17	BTB domain containing 17	pcg	0.9149949	6.33592974996518e-09	1.82062941365249e-05
10	2320631	2321212	+	ENSGALG00000023859	RPP25	ribonuclease P and MRP subunit p25	pcg	1	0	0
21	4889921	4891120	-	ENSGALG00000026367	FAM43B	family with sequence similarity 43 member B	pcg	0.8357769	2.39403715408829e-06	0.000529174289405594
19	5910507	5916770	-	ENSGALG00000026431	SEZ6	seizure related 6 homolog	pcg	0.8849626	9.94734784163418e-08	3.11822225704755e-05
10	2350395	2352853	-	ENSGALG00000026446	CPLX3	complexin 3	pcg	0.9099257	1.07647685666561e-08	2.6513624979674e-05
28	3556467	3560481	+	ENSGALG00000026563	HAPLN4	hyaluronan and proteoglycan link protein 4	pcg	0.8849626	9.94734784163418e-08	3.11822225704755e-05
13	1921745	1927293	+	ENSGALG00000026638	RELL2	RELT like 2	pcg	0.8849626	9.94734784163418e-08	3.11822225704755e-05
1	167883111	167919338	-	ENSGALG00000026849	SIAH3	siah E3 ubiquitin protein ligase family member 3	pcg	0.9023219	2.25503285618913e-08	3.11822225704755e-05
3	50747981	50748640	+	ENSGALG00000027634	CLDN20	claudin 20	pcg	0.8787414	1.59983476182428e-07	4.30980486384569e-05
14	13195528	13199784	+	ENSGALG00000028345	RHBDL1	rhomboid like 1	pcg	0.8880732	7.76361808193067e-08	3.11822225704755e-05
5	17561215	17566152	-	ENSGALG00000028376	FGF19	fibroblast growth factor 19	pcg	0.8096588	8.72904869012171e-06	0.00174997126123707
25	2848558	2856046	-	ENSGALG00000028478	CELF3	CUGBP, Elav-like family member 3	pcg	0.8849626	9.94734784163418e-08	3.11822225704755e-05
7	23518028	23595707	+	ENSGALG00000029675	MARCH4	membrane associated ring-CH-type finger 4	pcg	0.8849626	9.94734784163418e-08	3.11822225704755e-05
9	15964458	15967061	+	ENSGALG00000029795	FAM131A	family with sequence similarity 131 member A	pcg	0.8880732	7.76361808193067e-08	3.11822225704755e-05
1	159799178	159799510	+	ENSGALG00000030056	ENSGALG00000030056	NA	pcg	0.8880732	7.76361808193067e-08	3.11822225704755e-05
AADN04015311.1	271	5150	-	ENSGALG00000030087	ACTL6B	actin like 6B	pcg	0.8880732	7.76361808193067e-08	3.11822225704755e-05
1	49627010	49631391	-	ENSGALG00000030101	CSDC2	cold shock domain containing C2	pcg	0.8168728	6.23192903759566e-06	0.00133223770806461
10	20007339	20008815	+	ENSGALG00000030576	ANKRD34C	ankyrin repeat domain 34C	pcg	0.8849626	9.94734784163418e-08	3.11822225704755e-05
1	105180397	105182189	+	ENSGALG00000031010	OLIG2	oligodendrocyte transcription factor 2	pcg	0.8849626	9.94734784163418e-08	3.11822225704755e-05
AADN04011085.1	841	3815	-	ENSGALG00000031344	APBB3_XtoMany	amyloid beta precursor protein binding family B member 3_XtoMany	pcg	0.8880732	7.76361808193067e-08	3.11822225704755e-05
3	90034820	90054328	+	ENSGALG00000032069	ENSGALG00000032069	NA	pcg	0.8849626	9.94734784163418e-08	3.11822225704755e-05
8	13975826	13983422	-	ENSGALG00000032319	RDH8	retinol dehydrogenase 8 (all-trans)	pcg	0.8429697	1.61147318466688e-06	0.000376929953682253
3	105390311	105396066	+	ENSGALG00000032753	GAREM2	GRB2 associated regulator of MAPK1 subtype 2	pcg	0.9972376	6.37219675223614e-23	3.66210147351011e-19
23	4445337	4454149	+	ENSGALG00000032980	DLGAP3	DLG associated protein 3	pcg	0.8880732	7.76361808193067e-08	3.11822225704755e-05
Z	3472203	3658355	+	ENSGALG00000033353	RIT2	Ras like without CAAX 2	pcg	0.8880732	7.76361808193067e-08	3.11822225704755e-05
8	8277167	8464972	+	ENSGALG00000033407	BRINP3	BMP/retinoic acid inducible neural specific 3	pcg	0.8595205	5.98650137420733e-07	0.000154049657004043
1	53072029	53138810	+	ENSGALG00000033589	ENSGALG00000033589	NA	pcg	0.8096588	8.72904869012171e-06	0.00174997126123707
1	159555153	159555479	+	ENSGALG00000034261	ENSGALG00000034261	NA	pcg	0.8880732	7.76361808193067e-08	3.11822225704755e-05
1	10052151	10057347	+	ENSGALG00000034492	ENSGALG00000034492	NA	pcg	0.8880732	7.76361808193067e-08	3.11822225704755e-05
KQ759674.1	1141	5963	-	ENSGALG00000034782	ENSGALG00000034782	NA	pcg	0.9889503	3.23578170725264e-17	1.39470281036857e-13
21	2138530	2144280	+	ENSGALG00000035387	TMEM240	transmembrane protein 240	pcg	0.8849626	9.94734784163418e-08	3.11822225704755e-05
27	1411872	1419458	+	ENSGALG00000035673	ADAM11	ADAM metallopeptidase domain 11	pcg	0.8880732	7.76361808193067e-08	3.11822225704755e-05
7	18357091	18398537	-	ENSGALG00000036248	ENSGALG00000036248	NA	pcg	0.8849626	9.94734784163418e-08	3.11822225704755e-05
28	3561216	3574042	-	ENSGALG00000036484	NCAN	neurocan	pcg	0.8787414	1.59983476182428e-07	4.30980486384569e-05
AADN04012592.1	26	5319	-	ENSGALG00000036849	GPR156L	G protein-coupled receptor 156-like	pcg	0.8997873	2.84728115088646e-08	3.11822225704755e-05
3	3523526	3524563	+	ENSGALG00000036869	NKX2-2	NK2 homeobox 2	pcg	0.9149949	6.33592974996518e-09	1.82062941365249e-05
10	10075674	10075919	+	ENSGALG00000038266	CTXN2	cortexin 2	pcg	0.8787414	1.59983476182428e-07	4.30980486384569e-05
AADN04012668.1	200	6212	-	ENSGALG00000038897	CAMK2B_XtoMany	calcium/calmodulin dependent protein kinase II beta_XtoMany	pcg	0.8880732	7.76361808193067e-08	3.11822225704755e-05
Z	6157688	6255679	+	ENSGALG00000038930	ENSGALG00000038930	NA	pcg	0.8595205	5.98650137420733e-07	0.000154049657004043
5	2770077	2798923	+	ENSGALG00000039254	SLC17A6	solute carrier family 17 member 6	pcg	0.8167819	6.25899045027746e-06	0.00133223770806461
AADN04005683.1	1552	8906	-	ENSGALG00000039758	MAST1	microtubule associated serine/threonine kinase 1	pcg	0.8849626	9.94734784163418e-08	3.11822225704755e-05
4	12335325	12336098	+	ENSGALG00000039812	ENSGALG00000039812	NA	pcg	0.8880732	7.76361808193067e-08	3.11822225704755e-05
AADN04002423.1	14653	16886	+	ENSGALG00000040044	LOC107049826	gap junction delta-2 protein-like	pcg	0.8146162	6.93536637706398e-06	0.00144063435791518
2	114781680	114783733	+	ENSGALG00000040249	BHLHE22	basic helix-loop-helix family member e22	pcg	0.8025357	1.2011751635168e-05	0.00235334784024922
KQ759607.1	8546	9277	+	ENSGALG00000040641	LOC100858452	transcriptional repressor scratch 2-like	pcg	0.8849626	9.94734784163418e-08	3.11822225704755e-05
AADN04008330.1	656	8497	+	ENSGALG00000042886	CACNG7	calcium voltage-gated channel auxiliary subunit gamma 7	pcg	0.8880732	7.76361808193067e-08	3.11822225704755e-05
17	7059805	7064629	+	ENSGALG00000043217	BARHL1	BarH like homeobox 1	pcg	0.8880732	7.76361808193067e-08	3.11822225704755e-05
Z	60464853	60466061	+	ENSGALG00000044272	ENSGALG00000044272	NA	pcg	0.8880732	7.76361808193067e-08	3.11822225704755e-05
10	2247064	2254521	-	ENSGALG00000045264	LOC415312	uncharacterized LOC415312	pcg	0.8357769	2.39403715408829e-06	0.000529174289405594
21	4882805	4883526	-	ENSGALG00000045288	CAMK2N1	calcium/calmodulin dependent protein kinase II inhibitor 1	pcg	0.8880732	7.76361808193067e-08	3.11822225704755e-05
1	72070708	72072923	-	ENSGALG00000045619	GPR19	G protein-coupled receptor 19	pcg	0.8880732	7.76361808193067e-08	3.11822225704755e-05
KQ759527.1	55299	63483	-	ENSGALG00000045632	ENSGALG00000045632	NA	pcg	0.8010769	1.28032417556083e-05	0.00248023248436452
6	2106361	2156535	-	ENSGALG00000045754	ENSGALG00000045754	NA	pcg	0.8880732	7.76361808193067e-08	3.11822225704755e-05
AADN04004294.1	9765	12313	-	ENSGALG00000046427	SAMD14	sterile alpha motif domain containing 14	pcg	0.8849626	9.94734784163418e-08	3.11822225704755e-05
AADN04003168.1	12140	17760	+	INRAGALG00000018205	INRAGALG00000018205	NA	pcg	0.855412	7.74123670037801e-07	0.000187981214015799
AADN04014904.1	131	1831	-	INRAGALG00000021589	INRAGALG00000021589	NA	pcg	0.8357769	2.39403715408829e-06	0.000529174289405594

## Sheet: Table S9
Table S9	Characteristics of the 136 PCG correlated with INRAGALG00000009278
chr	start	end	strand	gnId	gnName	gnNameFull	gnSimpleBiotype	spearmanCor	pval_raw	pval_fdr
11	19192249	19204431	+	ENSGALG00000000660	CYB5B	cytochrome b5 type B	pcg	0.835064935064935	5.12938501272991e-08	1.88551140875526e-05
28	2195249	2199827	-	ENSGALG00000001030	SCAMP4	secretory carrier membrane protein 4	pcg	0.827272727272727	1.46059059739876e-06	0.000364957137532638
20	251116	256564	+	ENSGALG00000001034	AAR2	AAR2 splicing factor homolog	pcg	0.836363636363636	0	0
24	1440224	1481454	-	ENSGALG00000001250	APLP2	amyloid beta precursor like protein 2	pcg	0.822077922077922	2.9336134201872e-06	0.000588121267179622
18	2287671	2294491	+	ENSGALG00000001335	FAM18B1	family with sequence similarity 18, member B1	pcg	0.855844155844156	0	0
17	8863067	8878261	-	ENSGALG00000001474	RAB14	RAB14, member RAS oncogene family	pcg	0.84025974025974	0	0
12	787466	792808	-	ENSGALG00000001642	GLT8D1	glycosyltransferase 8 domain containing 1	pcg	0.872727272727273	5.96530488417712e-07	0.0001904589287187
12	793305	795594	+	ENSGALG00000001655	SPCS1	signal peptidase complex subunit 1	pcg	0.846753246753247	0	0
10	1612983	1647497	+	ENSGALG00000001798	BBS4	Bardet-Biedl syndrome 4	pcg	0.842857142857143	0	0
10	1235256	1247373	-	ENSGALG00000002189	SNX1	sorting nexin 1	pcg	0.828571428571429	1.16406773977213e-06	0.000313588935959551
10	3039543	3065075	+	ENSGALG00000002774	TSPAN3	tetraspanin 3	pcg	0.825974	1.78452916463259e-06	0.000433338976442682
21	3715690	3725383	+	ENSGALG00000002797	PGD	phosphogluconate dehydrogenase	pcg	0.8376623	0	0
27	5538068	5543804	-	ENSGALG00000002818	VAT1	vesicle amine transport 1	pcg	0.8558442	0	0
21	3732186	3735823	-	ENSGALG00000002820	DFFA	DNA fragmentation factor subunit alpha	pcg	0.8285714	1.16406773977213e-06	0.000313588935959551
22	2247858	2251407	-	ENSGALG00000003129	RAB11FIP1	RAB11 family interacting protein 1	pcg	0.8337662	2.2829713836945e-07	7.71778620123076e-05
28	3739329	3744161	+	ENSGALG00000003153	COPE	coatomer protein complex subunit epsilon	pcg	0.8675325	1.53979520963807e-07	5.41787943048368e-05
11	2554021	2560166	+	ENSGALG00000003273	HSDL1	hydroxysteroid dehydrogenase like 1	pcg	0.8662338	5.14001718064481e-08	1.88551140875526e-05
27	5260325	5272254	-	ENSGALG00000003359	RAB5C	RAB5C, member RAS oncogene family	pcg	0.8714286	4.81815059037756e-07	0.000156735347789999
27	5123850	5147962	-	ENSGALG00000003475	ACLY	ATP citrate lyase	pcg	0.8649351	0	0
20	5165779	5186674	+	ENSGALG00000003815	RPN2	ribophorin II	pcg	0.8415584	0	0
20	5240012	5246804	-	ENSGALG00000003909	PIGT	phosphatidylinositol glycan anchor biosynthesis class T	pcg	0.8090909	9.11890299682051e-06	0.00148319817517153
20	5266251	5268508	-	ENSGALG00000003929	SYS1	SYS1, golgi trafficking protein	pcg	0.8324675	4.26983546160625e-07	0.000141569679218372
21	4656305	4666268	-	ENSGALG00000003969	EMC1	ER membrane protein complex subunit 1	pcg	0.8220779	2.9336134201872e-06	0.000588121267179622
23	5607021	5609856	-	ENSGALG00000004047	GALE	UDP-galactose-4-epimerase	pcg	0.8311688	6.48428171679655e-07	0.00020326454741689
5	1630027	1636724	+	ENSGALG00000004106	DHCR7	7-dehydrocholesterol reductase	pcg	0.8207792	3.38018803795146e-06	0.000640415625959573
5	1599696	1604031	+	ENSGALG00000004172	BET1L	Bet1 golgi vesicular membrane trafficking protein like	pcg	0.8220779	2.9336134201872e-06	0.000588121267179622
13	12905907	12910066	+	ENSGALG00000004176	ATOX1	antioxidant 1 copper chaperone	pcg	0.8519481	0	0
8	6258254	6262709	-	ENSGALG00000004216	TOR3A	torsin family 3 member A	pcg	0.8025974	1.39408563721731e-05	0.00183476568482928
20	5541644	5549115	+	ENSGALG00000004220	SERINC3	serine incorporator 3	pcg	0.8402597	0	0
28	4948938	4953141	+	ENSGALG00000004263	MYDGF	myeloid derived growth factor	pcg	0.8207792	3.38018803795146e-06	0.000640415625959573
20	5758430	5766067	+	ENSGALG00000004498	SLC2A10	solute carrier family 2 member 10	pcg	0.8366353	2.28583999489554e-06	0.000532569829081
14	4366716	4381807	+	ENSGALG00000004693	ARPC1A	actin related protein 2/3 complex subunit 1A	pcg	0.8025974	1.39408563721731e-05	0.00183476568482928
17	5723340	5731222	-	ENSGALG00000004702	WDR34	WD repeat domain 34	pcg	0.8116883	7.5461145710635e-06	0.00127551530705594
17	5520718	5524294	-	ENSGALG00000004927	COQ4	coenzyme Q4	pcg	0.8051948	1.18497924528202e-05	0.00170251893065895
4	2056109	2059396	-	ENSGALG00000004975	MGTNIPA2L	magnesium transporter NIPA2-like	pcg	0.8233766	2.5197237165687e-06	0.000552155726275026
9	8291936	8315316	-	ENSGALG00000005158	WDFY1	WD repeat and FYVE domain containing 1	pcg	0.8077922	9.9777487584715e-06	0.00156387605768007
2	3260213	3285172	-	ENSGALG00000005430	ALS2CL	ALS2 C-terminal like	pcg	0.812987	6.82854626133891e-06	0.00120133638869127
14	6928883	6935664	+	ENSGALG00000006088	DCTN5	dynactin subunit 5	pcg	0.8064935	1.08873978461259e-05	0.00164657566899172
6	22308673	22311167	+	ENSGALG00000006149	MORN4	MORN repeat containing 4	pcg	0.8181818	4.37711241182113e-06	0.000811460162281808
9	4670937	4675377	-	ENSGALG00000006408	PIGX	phosphatidylinositol glycan anchor biosynthesis class X	pcg	0.8285714	1.16406773977213e-06	0.000313588935959551
14	7463809	7472843	+	ENSGALG00000006441	GNPTG	N-acetylglucosamine-1-phosphate transferase subunit gamma	pcg	0.8493506	0	0
12	11681382	11694792	-	ENSGALG00000006937	P4HTM	prolyl 4-hydroxylase, transmembrane	pcg	0.8025974	1.39408563721731e-05	0.00183476568482928
15	9098141	9128853	-	ENSGALG00000006950	LIMK2	LIM domain kinase 2	pcg	0.8077922	9.9777487584715e-06	0.00156387605768007
18	9635629	9638548	+	ENSGALG00000007027	SGSH	N-sulfoglucosamine sulfohydrolase	pcg	0.812987	6.82854626133891e-06	0.00120133638869127
4	9629283	9632212	-	ENSGALG00000007240	TRAIL-LIKE	TNF-related apoptosis inducing ligand-like	pcg	0.8636364	0	0
4	11229010	11246791	+	ENSGALG00000007476	VAMP7	vesicle associated membrane protein 7	pcg	0.8454545	0	0
10	18070999	18080642	+	ENSGALG00000007481	HACD3	3-hydroxyacyl-CoA dehydratase 3	pcg	0.8441558	0	0
24	5636109	5637888	+	ENSGALG00000007707	TRAPPC4	trafficking protein particle complex 4	pcg	0.8493506	0	0
6	22793577	22801050	-	ENSGALG00000007731	DPCD	deleted in primary ciliary dyskinesia homolog (mouse)	pcg	0.8038961	1.2866928430232e-05	0.00178902187956154
10	18876747	18896637	-	ENSGALG00000007887	AAGAB	alpha and gamma adaptin binding protein	pcg	0.8298701	8.93741005023881e-07	0.000261169299451131
10	19844203	19865420	-	ENSGALG00000008208	CASC4	cancer susceptibility 4	pcg	0.8116883	7.5461145710635e-06	0.00127551530705594
5	23485165	23498897	-	ENSGALG00000008347	ATG13	autophagy related 13	pcg	0.8922078	2.41323065082768e-06	0.000552155726275026
4	16487911	16504638	+	ENSGALG00000008572	LAMP2	lysosomal associated membrane protein 2	pcg	0.8025974	1.39408563721731e-05	0.00183476568482928
2	21011047	21019985	-	ENSGALG00000008985	SRI	sorcin	pcg	0.8207792	3.38018803795146e-06	0.000640415625959573
8	19239875	19303699	+	ENSGALG00000009015	PIGK	phosphatidylinositol glycan anchor biosynthesis class K	pcg	0.8935065	2.53003319852254e-06	0.000552155726275026
2	21777368	21799890	+	ENSGALG00000009044	PTTG1IP	pituitary tumor-transforming 1 interacting protein	pcg	0.8337662	2.2829713836945e-07	7.71778620123076e-05
25	1221813	1232680	+	ENSGALG00000009147	NCSTN	nicastrin	pcg	0.8402597	0	0
4	18141409	18156158	+	ENSGALG00000009154	IDS	iduronate 2-sulfatase	pcg	0.8532468	0	0
5	28995036	29040334	-	ENSGALG00000009581	MPP5	membrane palmitoylated protein 5	pcg	0.8805195	1.31847208729718e-06	0.000344420867531677
5	30057460	30064039	+	ENSGALG00000009637	EMC7	ER membrane protein complex subunit 7	pcg	0.8	1.62675708364285e-05	0.00206227344699164
4	25540500	25584149	-	ENSGALG00000009674	CLCN3	chloride voltage-gated channel 3	pcg	0.8220779	2.9336134201872e-06	0.000588121267179622
8	19754876	19767243	-	ENSGALG00000009988	ELOVL1	ELOVL fatty acid elongase 1	pcg	0.8220779	2.9336134201872e-06	0.000588121267179622
21	6786830	6792470	+	ENSGALG00000010073	DDOST	dolichyl-diphosphooligosaccharide--protein glycosyltransferase non-catalytic subunit	pcg	0.8649351	0	0
5	38232127	38246355	-	ENSGALG00000010318	TMED10	transmembrane p24 trafficking protein 10	pcg	0.8298701	8.93741005023881e-07	0.000261169299451131
8	25179114	25184305	-	ENSGALG00000010740	YIPF1	Yip1 domain family member 1	pcg	0.8454545	0	0
8	28417186	28423038	+	ENSGALG00000011047	LEPROT	leptin receptor overlapping transcript	pcg	0.8038961	1.2866928430232e-05	0.00178902187956154
3	40338166	40430496	+	ENSGALG00000011106	GALNT2	polypeptide N-acetylgalactosaminyltransferase 2	pcg	0.8025974	1.39408563721731e-05	0.00183476568482928
4	50249539	50270243	+	ENSGALG00000011499	SCARB2	scavenger receptor class B member 2	pcg	0.8103896	8.30897095749491e-06	0.00139082493473951
7	23778486	23795514	+	ENSGALG00000011532	CYP27C1	cytochrome P450 family 27 subfamily C member 1	pcg	0.8138671	7.18376567509152e-06	0.00123855304004253
1	47732183	47737782	-	ENSGALG00000011651	ARL1	ADP ribosylation factor like GTPase 1	pcg	0.861039	0	0
5	54055991	54086580	-	ENSGALG00000011870	HIF1A	hypoxia inducible factor 1 subunit alpha	pcg	0.8077922	9.9777487584715e-06	0.00156387605768007
7	28532884	28536645	-	ENSGALG00000012112	DBI	diazepam binding inhibitor, acyl-CoA binding protein	pcg	0.8	1.62675708364285e-05	0.00206227344699164
1	53278103	53291713	-	ENSGALG00000012569	FBXO7	F-box protein 7	pcg	0.8363636	0	0
1	56807019	56827366	-	ENSGALG00000012849	SLC37A3	solute carrier family 37 member 3	pcg	0.8207792	3.38018803795146e-06	0.000640415625959573
3	37868802	37881792	-	ENSGALG00000014371	LGALS8	galectin 8	pcg	0.8025974	1.39408563721731e-05	0.00183476568482928
1	76767140	76771720	+	ENSGALG00000014410	CSTB	cystatin B	pcg	0.825974	1.78452916463259e-06	0.000433338976442682
1	82904583	82931844	+	ENSGALG00000015094	ZBTB20	zinc finger and BTB domain containing 20	pcg	0.8051948	1.18497924528202e-05	0.00170251893065895
Z	34585926	34650856	+	ENSGALG00000015109	TJP2	tight junction protein 2	pcg	0.8194805	3.86086700233061e-06	0.000723534869425892
1	87472298	87488760	-	ENSGALG00000015356	IFT57	intraflagellar transport 57	pcg	0.838961	0	0
2	112407137	112419755	+	ENSGALG00000015436	SDCBP	syndecan binding protein	pcg	0.8051948	1.18497924528202e-05	0.00170251893065895
3	78198448	78201615	-	ENSGALG00000015851	RWDD2A	RWD domain containing 2A	pcg	0.8285714	1.16406773977213e-06	0.000313588935959551
3	81056405	81069913	+	ENSGALG00000015904	TMEM30A	transmembrane protein 30A	pcg	0.8168831	4.93042996127188e-06	0.000904314286832856
1	113133105	113139987	+	ENSGALG00000016259	DYNLT3	dynein light chain Tctex-type 3	pcg	0.8350649	5.12938501272991e-08	1.88551140875526e-05
3	101814091	101828798	-	ENSGALG00000016477	WDR35_XtoMany	WD repeat domain 35_XtoMany	pcg	0.8090909	9.11890299682051e-06	0.00148319817517153
3	101853568	101868845	-	ENSGALG00000016478	MATN3	matrilin 3	pcg	0.8377895	2.14714890612404e-06	0.000507109510828557
3	102140473	102142807	+	ENSGALG00000016485	RHOB	ras homolog family member B	pcg	0.8467532	0	0
1	133535934	133553586	-	ENSGALG00000016779	RNF149	ring finger protein 149	pcg	0.8376623	0	0
1	168710780	168736807	+	ENSGALG00000016996	ITM2B	integral membrane protein 2B	pcg	0.8220779	2.9336134201872e-06	0.000588121267179622
1	168747566	168831538	+	ENSGALG00000016997	RB1	RB transcriptional corepressor 1	pcg	0.8428571	0	0
1	171566745	171577794	-	ENSGALG00000017042	UFM1	ubiquitin fold modifier 1	pcg	0.8038961	1.2866928430232e-05	0.00178902187956154
1	74491375	74515119	+	ENSGALG00000017274	CD9	CD9 molecule	pcg	0.8454545	0	0
1	195856795	195864929	-	ENSGALG00000019036	SPCS2	signal peptidase complex subunit 2	pcg	0.8077922	9.9777487584715e-06	0.00156387605768007
3	88783677	88790615	-	ENSGALG00000019894	TMEM14A	transmembrane protein 14A	pcg	0.8415584	0	0
5	58093586	58098354	+	ENSGALG00000020342	ABHD12B	abhydrolase domain containing 12B	pcg	0.8064935	1.08873978461259e-05	0.00164657566899172
24	6226906	6251930	+	ENSGALG00000021174	ALG9	ALG9, alpha-1,2-mannosyltransferase	pcg	0.8376623	0	0
19	3481273	3484813	-	ENSGALG00000021653	IFT22	intraflagellar transport 22	pcg	0.8025974	1.39408563721731e-05	0.00183476568482928
4	52137022	52139535	-	ENSGALG00000023120	SULT1B1	sulfotransferase family cytosolic 1B member 1	pcg	0.8051948	1.18497924528202e-05	0.00170251893065895
15	4970847	4979332	-	ENSGALG00000023683	TCTN2	tectonic family member 2	pcg	0.8441558	0	0
19	6926267	6929932	+	ENSGALG00000027245	GLOD4	glyoxalase domain containing 4	pcg	0.8233766	2.5197237165687e-06	0.000552155726275026
Z	62969166	62990733	+	ENSGALG00000027332	TMEM167A	transmembrane protein 167A	pcg	0.8519481	0	0
1	42129042	42155671	-	ENSGALG00000027633	RASSF9	Ras association domain family member 9	pcg	0.8415584	0	0
20	1190312	1214530	-	ENSGALG00000027834	ERGIC3	ERGIC and golgi 3	pcg	0.8285714	1.16406773977213e-06	0.000313588935959551
8	15897943	15967214	-	ENSGALG00000028423	HS2ST1	heparan sulfate 2-O-sulfotransferase 1	pcg	0.838961	0	0
3	15591701	15594391	+	ENSGALG00000028520	CST3	cystatin C	pcg	0.8051948	1.18497924528202e-05	0.00170251893065895
2	127544122	127708621	+	ENSGALG00000030866	CPQ	carboxypeptidase Q	pcg	0.8623377	0	0
KQ759474.1	27260	28848	+	ENSGALG00000030901	UFC1	ubiquitin-fold modifier conjugating enzyme 1	pcg	0.8532468	0	0
KQ759484.1	62497	64526	+	ENSGALG00000031940	ORMDL2	ORMDL sphingolipid biosynthesis regulator 2	pcg	0.8480519	0	0
8	5499625	5522195	-	ENSGALG00000033460	TMCO1	transmembrane and coiled-coil domains 1	pcg	0.8155844	5.52236988581056e-06	0.00100222293896063
2	130599464	130659121	-	ENSGALG00000033630	LRP12	LDL receptor related protein 12	pcg	0.8051948	1.18497924528202e-05	0.00170251893065895
18	720192	726724	-	ENSGALG00000033996	TMEM220	transmembrane protein 220	pcg	0.8506494	0	0
5	38371235	38372897	-	ENSGALG00000034354	C5H14orf1	chromosome 5 C14orf1 homolog	pcg	0.8	1.62675708364285e-05	0.00206227344699164
1	105312337	105323532	-	ENSGALG00000034396	TMEM50B	transmembrane protein 50B	pcg	0.8064935	1.08873978461259e-05	0.00164657566899172
1	108844363	108894770	+	ENSGALG00000034932	BACE2	beta-secretase 2	pcg	0.8064935	1.08873978461259e-05	0.00164657566899172
14	13204821	13206543	-	ENSGALG00000036577	JMJD8	jumonji domain containing 8	pcg	0.8272727	1.46059059739876e-06	0.000364957137532638
5	21575864	21648822	+	ENSGALG00000036787	HSD17B12	hydroxysteroid 17-beta dehydrogenase 12	pcg	0.8441558	0	0
2	43601202	43622660	+	ENSGALG00000037203	CTNNB1	catenin beta 1	pcg	0.8571429	0	0
19	5767038	5768595	-	ENSGALG00000037709	SDF2	stromal cell derived factor 2	pcg	0.8012987	1.50736827123488e-05	0.00195402529055343
4	34885417	34890567	-	ENSGALG00000037781	GSR	glutathione-disulfide reductase	pcg	0.812987	6.82854626133891e-06	0.00120133638869127
1	194413988	194418083	+	ENSGALG00000037839	ARFIP2	ADP ribosylation factor interacting protein 2	pcg	0.8350649	5.12938501272991e-08	1.88551140875526e-05
15	6901278	6903425	-	ENSGALG00000037998	GLTP	glycolipid transfer protein	pcg	0.861039	0	0
AADN04001947.1	2993	19939	+	ENSGALG00000038123	CYP27C1L	cytochrome P450 27C1-like	pcg	0.8138671	7.18376567509152e-06	0.00123855304004253
9	12791624	12817886	+	ENSGALG00000038446	XXYLT1	xyloside xylosyltransferase 1	pcg	0.8272727	1.46059059739876e-06	0.000364957137532638
3	101836872	101850452	-	ENSGALG00000038544	WDR35_XtoMany	WD repeat domain 35_XtoMany	pcg	0.8558442	0	0
6	24232572	24241210	-	ENSGALG00000038606	CFAP43	cilia and flagella associated protein 43	pcg	0.802051	1.22698863048728e-05	0.0017483066924158
8	4162445	4171312	+	ENSGALG00000039704	SEC22B	SEC22 homolog B, vesicle trafficking protein (gene/pseudogene)	pcg	0.8675325	1.53979520963807e-07	5.41787943048368e-05
13	15756933	15759926	-	ENSGALG00000039781	TXNDC15	thioredoxin domain containing 15	pcg	0.8233766	2.5197237165687e-06	0.000552155726275026
3	30997145	31002240	+	ENSGALG00000041037	YIPF3	Yip1 domain family member 3	pcg	0.8805195	1.31847208729718e-06	0.000344420867531677
10	10403559	10416724	-	ENSGALG00000041362	SECISBP2L	SECIS binding protein 2 like	pcg	0.874026	7.13374265134568e-07	0.000219630101878305
1	36408413	36421447	+	ENSGALG00000041783	TMEM19	transmembrane protein 19	pcg	0.8207792	3.38018803795146e-06	0.000640415625959573
1	182250157	182386393	-	ENSGALG00000041814	DYNC2H1	dynein cytoplasmic 2 heavy chain 1	pcg	0.8350649	5.12938501272991e-08	1.88551140875526e-05
17	10073778	10076065	+	ENSGALG00000042210	RABEPK	Rab9 effector protein with kelch motifs	pcg	0.8012987	1.50736827123488e-05	0.00195402529055343
33	1170371	1176837	+	ENSGALG00000043336	COPZ1	coatomer protein complex subunit zeta 1	pcg	0.8246753	2.13714124384722e-06	0.000507109510828557
1	50829383	50833632	+	ENSGALG00000043451	DNAL4	dynein axonemal light chain 4	pcg	0.8090909	9.11890299682051e-06	0.00148319817517153
14	5793270	5946808	+	ENSGALG00000044187	LMF1	lipase maturation factor 1	pcg	0.8220779	2.9336134201872e-06	0.000588121267179622
25	2391546	2394670	-	ENSGALG00000045163	APH1A	aph-1 homolog A, gamma-secretase subunit	pcg	0.838961	0	0
AADN04021290.1	2	1092	+	INRAGALG00000022913	INRAGALG00000022913	NA	pcg	0.8298701	8.93741005023881e-07	0.000261169299451131

[truncated: 14 more sheets: Table S10, Table S11, Table S12, Table S13, Table S14, Table S15, Table S16, Table S17, Table S18, Table S19, Table S20, Table S21, Table S22, Table S23]
